# Supplementary material for: Toxin Diversity Revealed by a Transcriptomic Study of Ornithoctonus huwena
Source: PLoS One. 2014 Jun 20;9(6):e100682. doi: 10.1371/journal.pone.0100682 (PMC4065081; doi:10.1371/journal.pone.0100682)
Supplement: Table S1 — 626 toxin precursors were categorized into 16 gene superfamilies. (XLS) [file pone.0100682.s001.xls]

## Sheet: Sheet2
precursor	numbers of amino acide	precursor sequence	precursors sequence is the same with known toxin precursors	mature-peptide sequence	numbers of amino acide in mature peptide	mature peptide sequence is the same with known toxins	relative reads sequences
>HWTX-Ia11	86	MLFRGCAEHESVNVFGLGRISSAFVVCYASESEEKEFPRELLSKIFAVDDFKGEERACKGVFDACTPGKNECCPNRVCSDKHKWCK	#N/A	ACKGVFDACTPGKNECCPNRVCSDKHKWCK	,C6	#N/A	ATTTACACCACTTGTGTTTATCACTACAAACACGGTTTGGACAGCACTCATTCTTTCCAGGTGTGCATGCATCAAAAACCCCTTTGCACGCCCTTTCTTCGCCTTTGAAGTCATCAACTGCAAAAATCTTGGAAAGCAGTTCTCTGGGGAATTCTTTTTCCTCAGATTCCGAGGCATAGCAAACAACAAAAGCAGAACTAATCCTGCCAAGGCCAAAAACATTGACGCTTTCATGTTCGGCACAACCACGGAAAAGCATTTAGTAGTGAAGTCCCTCTGTCCCACATTACTGGGCGATCTACTTCTGCATCACTAGGAATCCAACAATTCAGAACAGAGAACCAAGATCACTGAGCATTGGTGACTATACCAGTGCTGTTAAACGAAACCACAAGTCTGG
>HWTX-Ia12	80	MKASMFCLRRISSAFVVCYASESEEKEFPRELISKIFAVDDFKGEERACKGVFDACTPGKNECYPNRVCSDKHKWCKWKL	#N/A	ACKGVFDACTPGKNECYPNRVCSDKHKWCKWKL	,C5	#N/A	GGGTGAAGCGAAATAATATTTATTAATTCTCATTTTTTGCCAGGCAGATGAAGTACTTCACGTAACGCCATCACTGGCCAAATACATCCAGTTAGAAAACTGGACTGCATACATTGATCTCATTTGCCTATAATTTCCATTTACACCACTTGTGTTTATCACTACAAACACGGTTTGGATAGCACTCATTCTTTCCAGGTGTGCATGCATCAAAAACCCCTTTGCACGCCCTTTCTTCGCCTTTGAAGTCATCAACTGCAAAAATCTTGGAAATCAGTTCTCTGGGGAATTCTTTTTCCTCAGATTCGGAGGCATAGCAAACAACAAAAGCAGAACTAATCCTGCGAAGGCAAAACATTGACGCTTTCATGTTCGGCACAACCACGGAAAAGCAAGATC…
>HWTX-Ia13	111	MKFTVTLSSQKILAFRGCAEHESVNVLALAGLVLLFVVCYASESEEKEFPRELLSKIFAVDDFKGEERACKGVFDACTPGKNGCCPNRVCSDKHKWCKWKL	#N/A	ACKGVFDACTPGKNGCCPNRVCSDKHKWCKWKL	,C6	#N/A	GAAGTACTTCACGTAACACCATCATTGGCCAAATACATCCAGTTAGAAAACTGGACTGCATACATTGATCTCATTTTGCCTATAATTTCCATTTACACCACTTGTGTTTATCACTACAAACACGGTTTGGACAGCACCCATTCTTTCCAGGTGTGCATGCATCAAAAACCCCTTTGCACGCCCTTTCTTCGCCTTTGAAGTCATCAACTGCAAAAATCTTGGAAAGCAGTTCTCTGGGGAATTCTTTTTCCTCAGATTCCGAGGCATAGCAAACAACAAAAAGCAGAACTAATCCTGCCAAGGCCAAAACATTGACGCTTTCATGTTCGGCACAACCACGGAAAGCAAGAATCTTCTGAGACGAGAGTGTTACGGTGAACTTCATCTGCCTGGACAAAA…
>HWTX-Ia14	81	MKASMFLAFAGLVLLFVVCYASESEEKEFPRELISKIFAVDDFKGEERACKGVFDACIPGKNECCPNRVCSDKHKWCKWKL	#N/A	ACKGVFDACIPGKNECCPNRVCSDKHKWCKWKL	,C6	#N/A	AAAGCGAAATAATATTTATTAATTCTCATTTTTTGCCAGGCAGATGAAGTACTTCACGTAACGCCATCACTGGCCAAATACATCCAGTTAGAAAACTGGACTGCATACATTGATCTCATTTGCCTATAATTTCCATTTACACCACTTGTGTTTATCACTACAAACACGGTTTGGACAGCACTCATTCTTTCCAGGTATGCATGCATCAAAAACCCCTTTGCACGCCCTTTCTTCGCCTTTGAAGTCATCAACTGCAAAAATCTTGGAAATCAGTTCTCTGGGGAATTCTTTTTCCTCAGATTCGGAGGCATAGCAAACAACAAAAAGCAGAACTAATCCTGCGAAGGCCAAAAACATTGACGCTTTCATGTTCGGCACAACTTGCTTGCCAGCTCTTTC…
>HWTX-Ia15	81	MKASMFLAFAGLVLLFVVCYASESEEKEFPRELISKIFAVDDFKGEERACKGVFDACTPGKNECCPNRICSDKHKWCKWKL	#N/A	ACKGVFDACTPGKNECCPNRICSDKHKWCKWKL	,C6	#N/A	CCAGTTAGAAAACTGGACTGCATACATTGATCTCATTTGCCTATAATTTCCATTTACACCACTTGTGTTTATCACTACAAATACGGTTTGGACAGCACTCATTCTTTCCAGGTGTGCATGCATCAAAAACCCCTTTGCACGCCCTTTCTTCGCCTTTGAAGTCATCAACTGCAAAAATCTTGGAAATCAGTTCTCTGGGGAATTCTTTTTCCTCAGATTCGGAGGCATAGCAAACAACAAAAAGCAGAACTAATCCTGCGAAGGCCAAAAACATTGACGCTTTCATGTTCGGCACAACCACGGAAAAGCAAGAATCTTCTGAGACGAGAGTGTTACGGAGAACTTTTGAGGGGAGACATACTGGATATGTGATTAAGGGGTTGGTGGTAGGAATAATTT…
>HWTX-Ia16	62	MPPNLRKKKFPRELISKIFAVDDFKGEERACKGVFDACTPGKNECCPNRVCSDKHKWCKWKL	#N/A	ACKGVFDACTPGKNECCPNRVCSDKHKWCKWKL	,C6	HWTX-I	AGACGAAATAATATTTATTAATTCTCATTTTTTTGCCAGGCAGATGAAGTACTTCACGTAACGCCATCACTGGCCAAAATACATCCAGTTAGAAAACTGGACTGCATACATTGATCTCAATTTGCCTATAATTTCCATTTACACCACTTGTGTTTATCACTACAAACACGGTTTGGACAGCACTCATTCTTTCCAGGTGTGCATGCATCAAAAACCCCTTTGCACGCCCTTTCTTCGCCTTTGAAGTCATCAACTGCAAAAATCTTGGAAATCAGTTCTCTGGGGAATTTCTTTTTCCTCAGATTCGGAGGCATAGCAAACAACAAAAAGCAGAACTAATCCTGCGAA
>HWTX-Ia17	80	MKASMFLALAGLVLLLLFAMPRNLRKRIPQRTAFQDFAVDDFKGEERACKGVFDACTPGKNECCPNRVCSDKHKWCKWKL	#N/A	ACKGVFDACTPGKNECCPNRVCSDKHKWCKWKL	,C6	HWTX-I	AAGTACTTCACGTAACACCATCATTGGCCAAATACATCCAGTTAGAAAACTGGACTGCATACATTGATCTCATTTGCCTATAATTTCCATTTACACCACTTGTGTTTATCACTACAAACACGGTTTGGACAGCACTCATTCTTTCCAGGTGTGCATGCATCAAAAACCCCTTTGCACGCCCTTTCTTCGCCTTTGAAGTCATCAACTGCAAAATCTTGGAAAGCAGTTCTCTGGGGAATTCTTTTCCTCAGATTCCGAGGCATAGCAAACAACAAAAGCAGAACTAATCCTGCCAAGGCCAAAAACATTGACGCTTTCATGTTCGGCACAACCACGGAAAAGCAATAATCTTCTGAGACGAGAGTGTTACGGTGAACTTCATCTGCCTGGCAAAAAATG…
>HWTX-Ia18	61	MPRNLRKRFPRELLSKILQLMTSKGEERACKGVFDACTPGKNECCPNRVCSDKHKWCKWKL	#N/A	ACKGVFDACTPGKNECCPNRVCSDKHKWCKWKL	,C6	HWTX-I	AAATAATGTTATTAATTCTCATTTTTGCCAGGCAGATGAAGTACTTCACGTAACACCATCATTGGCCAAATACATCCAGTTAGAAAACCTGGACTGCATACATTGATCTCATTTGCCTATAATTTCCATTTACACCACTTGTGTTTATCACTACAAACACGGTTTGGACAGCACTCATTCTTTCCAGGTGTGCATGCATCAAAAACCCCTTTGCACGCCCTTTCTTCGCCTTTTGAAGTCATCAACTGCAAAATCTTGGAAAGCAGTTCTCTGGGGAATCTTTTCCTCAGATTCCGAGGCATAGC
>HWTX-Ia19	57	MKLDTTTARLSCKLPLPTIKGEERACKGVFDACTPGKNECCPNRVCSDKHKWCKWKL	#N/A	ACKGVFDACTPGKNECCPNRVCSDKHKWCKWKL	,C6	HWTX-I	GAAATAATATTTATTAATTCTCATTTTTTTTGCCAGGCAGATGAAGTACTTCACGTAACGCCATCACTGGCCAAATACATCCAGTTAGAAAACTGGACTGCATACATTGATCTCATTTGCCTATAATTTCCATTTACACCACTTGTGTTTATCACTACAAACACGGTTTGGACAGCACTCATTCTTTCCAGGTGTGCATGCATCAAAAACCCCTTTGCACGCCCTTTCTTCGCCTTTGATTGTGGGAAGAGGTAGTTTGCAACTTAGTCTGGCTGTAGTTGTATCTAACTTCATCAGTGGTGGAGTCGCGTTAATCTTCTGTATTTATAATCTACAATGAGAGCAAAGTGGAGGAAGAAGAGAATGCGAAGGTTGAAGCGACAAAAGGAGGAAGATGCG…
>HWTX-Ia20	56	MKLDTTTARLSCNYLFPQSKANRACKGVFDACTPGKNECCPNRVCSDKHKWCKWKL	#N/A	ACKGVFDACTPGKNECCPNRVCSDKHKWCKWKL	,C6	HWTX-I	ATTTAATGAGATGCAGTCTTGTACAAGTTTGTGAAAATATTCATGGATCAGTAACAAAACTGCTGAAAATGCCACTTCAAACTGTGTACACATCAGAACTTTGATGAAGTCTTCATAAAAGTCACAGCTGTCATCATGGTTTGGCTTCCACCTTCATCCTTTCACGCATCTACTTGGACCTTTCACGCATCTTCCTCCTTTGCGCTTCAACCTTCGCATTCTCTTCTTCCTCCACTTTGCTCTCATTGTAGATTATAAATACAGAAGATTAACGCTACTCCACCACTGATGAAGTTAGATACAACTACAGCCAGACTAAGTTGCAACTACCTCTTCCCACAATCAAAGGCGAATAGGGCGTGCAAAGGGGTTTTTGATGCATGCACACCTGGAAAGAAT…
>HWTX-Ia21	54	MKLDTTRLSCNYLFPQSKANRACKGVFDACTPGKNECCPNRVCSDKHKWCKWKL	#N/A	ACKGVFDACTPGKNECCPNRVCSDKHKWCKWKL	,C6	HWTX-I	GTCTTGTACAAGTTTGTGAAAATATTCATGGATCAGTAACAAAACTGCTGAAAAATGCCACTTCAAACTGTGTACACATCAGAACTTTGATGAAGTCTTCATAAAAGTCACAGCTGTCATCATGGTTTGGCTTCCACCTTCATCCTTTCACGCATCTACTTGGACCTTTCACGCATCTTCCTCCTTTTGCGCTTCAACCTTCGCATTCTCTTCTTCCTCCACTTTGCTCTCATTGTAGATTATAAATACAGAAGATTAACGCTACTCCACCACTGATGAAGTTAGATACAACCAGACTAAGTTGCAACTACCTCTTCCCACAATCAAAGGCGAATAGGGCGTGCAAAGGGGTTTTTGATGCATGCACACCTGGAAAGAATGAGTGCTGTCCAAACCGTG…
>HWTX-Ia4	99	MKASMFLAFAGLVLLFVVCYASESEEKEFPRELISKIFAVDDFKGEERACKGVFDACTPGKNECCPNRVCSDKHKWCKWKL	>HWTX-Ia4	ACKGVFDACTPGKNECCPNRVCSDKHKWCKWKL	,C6	HWTX-I	TTGACTTTGGAGCAGTGGGATCCCATTTGGGTAGCTGTTTGGGGCCTCGTTCCTTGAAGCTAGTCATCCTATCTTTCCATCCCTTCTCCCGTTTGTCTTTAATATCTTTCTCAAGACCTCCATCATATAAATCTTTCTTTTCGACGAATGTTCTCCTGTCAACTCGTCTCTCAAACTTGCTTTTCCGTGGTTGTGCCGAACATGAAAGCGTCAATGTTTTTGGCCTTCGCAGGATTAGTTCTGCTTTTTGTTGTTTGCTATGCCTCCGAATCTGAGGAAAAAGAATTCCCCAGAGAACTGATTTCCAAGATTTTTGCAGTTGATGACTTCAAAGGCGAAGAAAGGGCGTGCAAAGGGGTTTTTGATGCATGCACACCTGGAAAGAATGAGTGCTGTCCA…
>HWTX-Ia22	80	MKASCFGLGRISSAFVFAMPRNLRKKNSPENCFPRFFAVDDFKGEERACKGVFDACTPGKNECCPNRVCSDKHKWCKWKL	#N/A	ACKGVFDACTPGKNECCPNRVCSDKHKWCKWKL	,C6	HWTX-I	GGGAAATAATGTTTATTAATTCTCATTTTTTGCCAGGCAGATGAAGTACTTCACGTAACACCATCATTGGCCAAATACATCCAGTTAGAAAACTGGACTGCATACATTGATCTCATTTGCCTATAATTTCCATTTACACCACTTGTGTTTATCACTACAAACACGGTTTGGACAGCACTCATTCTTTCCAGGTGTGCATGCATCAAAAACCCCTTTGCACGCCCTTTCTTCGCCTTTGAAGTCATCAACTGCAAAAAATCTTGGAAAGCAGTTCTCTGGGGAATTCTTTTTCCTCAGATTCCGAGGCATAGCAAACACAAAAGCAGAACTAATCCTGCCAAGGCCAAAACATGACGCTTTCATGTTCGGCACAACCACGGAAAAGCAAGAATCTTAGCG…
>HWTX-Ia23	77	MFLALAGLVLLFVVCYASESEEKEFPRELLSKIFAVDDFKGEERACKGVFDACTPGKNECCPNRVCSDKHKWCKWKL	#N/A	ACKGVFDACTPGKNECCPNRVCSDKHKWCKWKL	,C6	HWTX-I	TTTTTTTTTTTTTTTTTTTCAGGGTAAAGGGAAATAATGTTTATTAATTCTCATTTTTTGCCAGGCAGATGAAGTACTTCACGTAACACCATCATTGGCCAAATACATCCAGTTAGAAAACTGGACTGCATACATTGATCTCATTTGCCTATAATTTCCATTTACACCACTTGTGTTTATCACTACAAACACGGTTTGGACAGCACTCATTCTTTCCAGGTGTGCATGCATCAAAAACCCCTTTGCACGCCCTTTCTTCGCCTTTGAAGTCATCAACTGCAAAAATCTTGGAAAGCAGTTCTCTGGGGAATTCTTTTTCCTCAGATTCCGAGGCATAGCAAACAACAAAAAGCAGAACTAATCCTGCCAAGGCCAAAAACATTGATGCCTTAATATCCA…
>HWTX-Ia24	77	MFLAFAGLVLLFVVCYASESEEKEFPRELISKIFAVDDFKGEERACKGVFDACTPGKNECCPNRVCSDKHKWCKWKL	#N/A	ACKGVFDACTPGKNECCPNRVCSDKHKWCKWKL	,C6	HWTX-I	GTTGAGGAGATCATCAGACGGCCATGTGGGGTGTGCAGGGGGAGTGTTGAGAGGGATTCTCTGCAGTGCACAAACTGTTTGGGGTGGGATCATGTGAGATGCAGCCGGGTGAAGGATACATTGGTGATCGCAAGCTTGACATTTATTTGTGCAGAATGTACTGGTCAAGTGGCAGACTGTAAGAAAGGGCATGAAAGATTTGACATTTGCAATAGAGTCAGCCTAAAAAAAATAGAAAGATTCTTGCTTTTCCGTGGTTGTGCCGAACATGAAAGCGTCAATGTTTTTGGCCTTCGCAGGATTAGTTCTGCTTTTTGTTGTTTGCTATGCCTCCGAATCTGAGGAAAAAGAATTCCCCAGAGAACTGATTTCCAAGATTTTTGCAGTTGATGACTTCAA…
>HWTX-Ia25	62	MPPNLRKKEFPRELISKIFAVDDFKGEERACKGVFDACTPGKNECCPNRVCSDKHKWCKWKL	#N/A	ACKGVFDACTPGKNECCPNRVCSDKHKWCKWKL	,C6	HWTX-I	TTTTCAGGGTGAAGCGAAATAATATTTATTTAATTCTCATTTTTTTGTCCAGGCAGATGAAGTACTTCACGTAACGCCATCACTGGCCAAATACATCCAGTTAGAAAAACTGGACTGCATACATTGATCTCATTTGCCTATAATTTCCATTTACACCACTTGTGTTTATCACTACAAACACGGTTTGGACAGCACTCATTCTTTCCAGGTGTGCATGCATCAAAAACCCCTTTGCACGCCCTTTCTTCGCCTTTGAAGTCATCAACTGCAAAAATCTTGGAAATCAGTTCTCTGGGGAATTCTTTTTTCCTCAGATTCGGAGGCATAGCAAACAACAAAAAGCAGAACTAATCCTGCGAAGGCCAAAAACATTGACGCTTTCATGTTCGGCACAACCAC…
>HWTX-Ia26	74	MPFLRAFCLLICYASESEEKEFPRELISKIFAVDDFKGEERACKGVFDACTPGKNECCPNRVCSDKHKWCKWKL	#N/A	ACKGVFDACTPGKNECCPNRVCSDKHKWCKWKL	,C6	HWTX-I	AGTCATCCTATCTTTCCATCCCTTCTCCCGTTTGTCTTTAATATCTTTCTCAAGACCTCCATCATATAAATCTTTCTTTTCGACGAATGTTCTCCTGTCAACTCGTCTCTCAAACTTGCTAGCCACGTTGATTTTAGGCGGGTATTTTCCTTCAGCTTCCGCAGGATCAATGCCTTTCTTGAGAGCTTTCTGCCTGTTGATCTGCTATGCCTCCGAATCTGAGGAAAAAGAATTCCCCAGAGAACTGATTTCCAAGATTTTTGCAGTTGATGACTTCAAAGGCGAAGAAAGGGCGTGCAAAGGGGTTTTTGATGCATGCACACCTGGAAAGAATGAGTGCTGTCCAAACCGTGTTTGTAGTGATAAACACAAGTGGTGTAAATGGAAATTATAGGCAAA…
>HWTX-Ia27	80	MKASMFLALAGLVLLFVFAMPRNLRKRIPRELLSKIFAVDDFKGEERACKGVFDACTPGKNECCPNRVCSDKHKWCKWKL	#N/A	ACKGVFDACTPGKNECCPNRVCSDKHKWCKWKL	,C6	HWTX-I	CAGATGAAGTACTTCACGTAACACCATCATTGGCCAAAATACATCCAGTTAGAAAACTGGACTGCATACATTGATCTCATTTGCCTATAATTTCCATTTACACCACTTGTGTTTATCACTACAAACACGGTTTGGACAGCACTCATTCTTTCCAGGTGTGCATGCATCAAAAACCCCTTTGCACGCCCTTTCTTCGCCTTTGAAGTCATCAACTGCAAAAATCTTGGAAAGCAGTTCTCTGGGAATTCTTTTCCTCAGATTCCGAGGCATAGCAAACACAAAAAGCAGAACTAATCCTGCCAAGGCCAAAAACATTGACGCTTTCATGTTCGGCACAACCACGGAAAAGCAAGAATCTTCTGAGACGAGAGTGTACGGTGAACTTCAGTTACTATATTT…
>HWTX-Ia28	80	MKASMFLALAGLVLLFVVCYASESEEKEFPENCFQDFAVDDFKGEERACKGVFDACTPGKNECCPNRVCSDKHKWCKWKL	#N/A	ACKGVFDACTPGKNECCPNRVCSDKHKWCKWKL	,C6	HWTX-I	GGGAAATAATGTTTATTAATTCTCATTTTTTGCCAGGCAGATGAAGTACTTCACGTAACACCATCATTGGCCAAATACATCCAGTTAGAAAACTGGACTGCATACATTGATCTCATTTTGCCTATAATTTCCATTTACACCACTTGTGTTTATCACTACAAACACGGTTTGGACAGCACTCATTCTTTCCAGGTGTGCATGCATCAAAAACCCCTTTGCACGCCCTTTCTTCGCCTTTGAAGTCATCAACTGCAAAATCTTGGAAGCAGTTCTCTGGGAATTCTTTTTCCTCAGATTCCGAGGCATAGCAAACAACAAAAAGCAGAACTAATCCTGCCAAGGCCAAAAACATTGACGCTTTCATGTTCGCACAACCACGGAAAGCAAGAATCTTCTGAG…
>HWTX-Ia29	81	MKASMFLALAGLVLLFVFAMPRNLRKKNSPENCFPRFLQLMTSKGEERACKGVFDACTPGKNECCPNRVCSDKHKWCKWKL	#N/A	ACKGVFDACTPGKNECCPNRVCSDKHKWCKWKL	,C6	HWTX-I	GTTTATTAATTCTCATTTTTTGCCAGGCAGATGAAGTACTTCACGTAACACCATCATTGGCCAAATACATCCAGTTAGAAAACTGGACTGCATACATTGATCTCATTTGCCTATAATTTCCATTTACACCACTTGTGTTTATCACTACAAACACGGTTTGGACAGCACTCATTCTTTCCAGGTGTGCATGCATCAAAAACCCCTTTGCACGCCCTTTCTTCGCCTTTTGAAGTCATCAACTGCAAAAATCTTGGAAAGCAGTTCTCTGGGGAATTCTTTTTCCTCAGATTCCGAGGCATAGCAAACACAAAAAGCAGAACTAATCCTGCCAAGGCCAAAAACATTGACGCTTTCATGTTCGGCACAACCACGGAAAAGCAAGAATCTTCTGAGACGAGA…
>HWTX-Ia30	81	MKASMFLALAGLVLLFVFAMPRNLRKKNSPENCFPRFFAVDDFKGEERACKGVFDACTPGKNECCPNRVCSDKHKWCKWKL	#N/A	ACKGVFDACTPGKNECCPNRVCSDKHKWCKWKL	,C6	HWTX-I	GGGAAATAATGTTTATTAATTCTCATTTTTTGCCAGGCAGATGAAGTACTTCACGTAACACCATCATTGGCCAAATACATCCAGTTAGAAAACTGGACTGCATACATTGATCTCATTTGCCTATAATTTCCATTTACACCACTTGTGTTTATCACTACAAACACGGTTTGGACAGCACTCATTCTTTCCAGGTGTGCATGCATCAAAAACCCCTTTGCACGCCCTTTCTTCGCCTTTGAAGTCATCAACTGCAAAAAATCTTGGAAAGCAGTTCTCTGGGGAATTCTTTTTCCTCAGATTCCGAGGCATAGCAAACACAAAAAGCAGAACTAATCCTGCCAAGGCCAAAAACATTGACGCTTTCATGTTCGGCACAACCACGGAAAAGCAAGAATCTCT…
>HWTX-Ia31	82	MKASMFFGLRRISSAFLLFCYASESEEKEFPRELISKIFAVDDFKGEERACKGVFDACTPGKNECCPNRVCSDKHKWCKWKL	#N/A	ACKGVFDACTPGKNECCPNRVCSDKHKWCKWKL	,C6	HWTX-I	GCGAAATAATATTTATTAATTCTCATTTTTTGCCAGGCAGATGAAGTACTTCACGTAACGCCATCACTGGCCAAATACATCCAGTTAGAAAACTGGACTGCATACATTGATCTCATTTGCCTATAATTTCCATTTACACCACTTGTGTTTATCACTACAAACACGGTTTGGACAGCACTCATTCTTTCCAGGTGTGCATGCATCAAAAACCCCTTTGCACGCCCTTTCTTCGCCTTTGAAGTCATCAACTGCAAAAATCTTGGAAATCAGTTCTCTGGGGAATTCTTTTTCCTCAGATTCGGAGGCATAGCAAAACAACAAAAAAGCAGAACTAATCCTGCGAAGGCCAAAAAACATTGACGCTTTCATGTTCGGCACAACCACGGAAAAGCAAGAAAT…
>HWTX-Ia32	100	MKFTVTLSSQKILAFRGCAEHESVNVFGLGRISSAFVFAMPRNLRKRIPRELLSKIFAVDDFKGEERACKGVFDACTPGKNECCPNRVCSDKHKWCKWKL	#N/A	ACKGVFDACTPGKNECCPNRVCSDKHKWCKWKL	,C6	HWTX-I	AAGTACTTCACGTAACACCATCATTGGCCAAATACATCCAGTTAGAAAACTGGACTGCATACATTGATCTCATTTGCCTATAATTTCCATTTACACCACTTGTGTTTATCACTACAAACACGGTTTGGACAGCACTCATTCTTTCCAGGTGTGCATGCATCAAAAACCCCTTTGCACGCCCTTTCTTCGCCTTTGAAGTCATCAACTGCAAAAATCTTGGAAAGCAGTTCTCTGGGAATTCTTTTCCTCAGATTCCGAGGCATAGCAAACACAAAAGCAGAACTAATCCTGCCAAGGCCAAAAACATTGACGCTTTCATGTTCGGCACAACCACGGAAAGCAAGAATCTTCTGAGACGAGAGTGTTACGGTGAACTTCATCTGCCTGGCAAAAATGAGA…
>HWTX-Ia33	62	MPRNLRKKNSPENCFPRFFAVDDFKGEERACKGVFDACTPGKNECCPNRVCSDKHKWCKWKL	#N/A	ACKGVFDACTPGKNECCPNRVCSDKHKWCKWKL	,C6	HWTX-I	AGTACTTCACGTAACACCATCATTGGCCAAATACATCCAGTTAGAAAACTGGACTGCATACATTGATCTCATTTGCCTATAATTTCCATTTACACCACTTGTGTTTATCACTACAAACACGGTTTGGACAGCACTCATTCTTTCCAGGTGTGCATGCATCAAAAACCCCTTTGCACGCCCTTTCTTCGCCTTTGAAGTCATCAACTGCAAAAAATCTTGGAAAGCAGTTCTCTGGGGAATTCTTTTTCCTCAGATTCCGAGGCATAGCAAACACAAAAAGCAGAACTAATCTGCCAAGGCCAAAAACATTGACGCTTTCATGTTCGGCACAACCACGGAAAAAGCAAGAATCTTCTGAGACGAGAGTGTTACGGTGAACTTCAGTTTTTCAGTTCAATT…
>HWTX-Ia34	60	MKCYSKKIPQRTAFQDFAVDDFKGEERACKGVFDACTPGKNECCPNRVCSDKHKWCKWKL	#N/A	ACKGVFDACTPGKNECCPNRVCSDKHKWCKWKL	,C6	HWTX-I	ATTAATTCTCATTTTTGCCAGGCAGATGAAGTACTTCACGTAACACCATCATTGGCCAAATACATCCAGTTAGAAAACTGGACTGCATACATTGATCTCACTTGCCTATAATTTCCATTTACACCACTTGTGTTTATCACTACAAACACGGTTTGGACAGCACTCATTCTTTCCAGGTGTGCATGCATCAAAAACCCCTTTGCACGCCCTTTCTTCGCCTTTGAAGTCATCAACTGCAAAATCTTGGAAAGCAGTTCTCTGGGGAATCTTTTTACTATAACATTTCAG
>HWTX-Ia35	101	MKFTVTLSSQKILAFRGCAEHESVNVFGLGRISSAFVVCYASESEEKNSPENCFPRFFAVDDFKGEERACKGVFDACTPGKNECCPNRVCSDKHKWCKWKL	#N/A	ACKGVFDACTPGKNECCPNRVCSDKHKWCKWKL	,C6	HWTX-I	ATGAAGTACTTCACGTAACACCATCATTGGCCAAATACATCCAGTTAGAAAACTGGACTGCATACATTGATCTCATTTTGCCTATAATTTCCATTTACACCACTTGTGTTTATCACTACAAACACGGTTTGGACAGCACTCATTCTTTCCAGGTGTGCATGCATCAAAAACCCCTTTGCACGCCCTTTCTTCGCCTTTGAAGTCATCAACTGCAAAAAATCTTGGAAAGCAGTTCTCTGGGGAATTCTTTTCCTCAGATTCCGAGGCATAGCAAACAACAAAAGCAGAACTAATCCTGCCAAGGCCAAAAACATTGACGCTTTCATGTTCGGCACAACCACGGAAAGCAAGAATCTTCTGAGACGAGAGTGTTACGGTGAACTTCATCTGCCTGG
>HWTX-Ia36	51	MVCRLLSQFRMKRAFEERACKGVFDACTPGKNECCPNRVCSDKHKWCKWKL	#N/A	ACKGVFDACTPGKNECCPNRVCSDKHKWCKWKL	,C6	HWTX-I	AATTTATTGAGAATTCGTTTCAGAAACAGAAGAGATTCAAACAATATTGCGGTTAATGATTGAAGGACGCATGCGTACTTTCCAATGGGTCACCAAGGACAAATCTCTCCACTTTTCATTCCGAATTTTGTCGTGATGATTACGGCACTTTAAACCTTCACACACATATTGAATTTGCATTTCCATCCACCTTTACATTTCTTCTTTTTGCATGGTTTGTCGCCTTCTTTCTCAATTTCGCATGAAAAGAGCATTCGAAGAAAGGGCGTGCAAAGGGGTTTTTGATGCATGCACACCTGGAAAGAATGAGTGCTGTCCAAACCGTGTTTGTAGTGATAAACACAAGTGGTGTAAATGGAAATTATAGGCAAATGAGATCAATGTATGCAGTCCAGTTTT…
>HWTX-Ia37	104	MTFEQGRITLVSEDLLLFRGCAEHESVNVFGLGRISSAFCVCYASESEEKNSPENCFPRFFAVDDFKGEERACKGVFDACTPGKNECCPNRVCSDKHKWCKWKL	#N/A	ACKGVFDACTPGKNECCPNRVCSDKHKWCKWKL	,C6	HWTX-I	GGGTAAATTAATTGTTTTATTTAATTTCTTCTATTTTTTTGTCCTAGGCAGATGAAGTACTTCACGTAACACCATCATTGGCCAAATACATCCAGTTAGAAAACTGGACTGCATACATTGATCTCATTTGCCTATAATTTCCATTTACACCACTTGTGTTTATCACTACAAACACGGTTTGGACAGCACTCATTCTTTCCAGGTGTGCATGCATCAAAAACCCCTTTGCACGCCCTTTCTTCGCCTTTGAAGTCATCAACTGCAAAAAATCTTGGAAAGCAGTTCTCTGGGGAATTCTTTTCCTCAGATTCCGAGGCATAGCAAACACAAAAAGCAGAACTAATCCTGCCAAGGCCAAAAACATTGACGCTTTCATGTTCGGCACAACCACGGAAAAGC…
>HWTX-Ia38	65	MVCYASESEEKEFPRELISKIFAVDDFKGEERACKGVFDACTPGKNECCPNRVCSDKHKWCKWKL	#N/A	ACKGVFDACTPGKNECCPNRVCSDKHKWCKWKL	,C6	HWTX-I	AGGACGCATGCGTACTTTCCAATGGGTCACCAAGGACAAATCTCTCCACTTTTCATTCCGAATTTTGTCGTGATGATTACGGCACTTTAAACCTTCACACACATATTGAATTTGCATTTCCATCCACCTTTACATTTCTTCTTTTTGCATGGTTTGTTATGCCTCCGAATCTGAGGAAAAAGAATTCCCCAGAGAACTGATTTCCAAGATTTTTGCAGTTGATGACTTCAAAGGCGAAGAAAGGGCGTGCAAAGGGGTTTTTGATGCATGCACACCTGGAAAGAATGAGTGCTGTCCAAACCGTGTTTGTAGTGATAAACACAAGTGGTGTAAATGGAAATTATAGGCAAATGAGATCAATGTATGCAGTCCAGTTTTCAACTGGATGTATTTGGCCAG…
>HWTX-Ia39	61	MPRNLRKRIPRELLSKIFAVDDFKGEERACKGVFDACTPGKNECCPNRVCSDKHKWCKWKL	#N/A	ACKGVFDACTPGKNECCPNRVCSDKHKWCKWKL	,C6	HWTX-I	CTTCATCTGCCTGGCAGGATTAGTTCTGCTTTTGTTGTTTGCTATGCCTCGGAATCTGAGGAAAAGAATTCCCAGAGAACTGCTTTCCAAGATTTTTGCAGTTGATGACTTCAAAGGCGAAGAAAGGGCGTGCAAAGGGGTTTTTGATGCATGCACACCTGGAAAGAATGAGTGCTGTCCAAACCGTGTTTGTAGTGATAAACACAAGTGGTGTAAATGGAAATTATAGGCAAAATGAGATCAATGTATGCAGTCCAGTTTTCTAACTGGATGTATTTGGCCAAATGATGGTGTTACGTGAAGTACTTCATCTGCCTGGCAAAAAAATGAGAATTAATAAACATTATTT
>HWTX-Ia40	61	MPRNLRKRIPQRTAFQDFAVDDFKGEERACKGVFDACTPGKNECCPNRVCSDKHKWCKWKL	#N/A	ACKGVFDACTPGKNECCPNRVCSDKHKWCKWKL	,C6	HWTX-I	TTTTAAAAGGGAAATAATGTTTATTAATTCTCATTTTTTGCCAGGCAGATGAAGTACTTCACGTAACACCATCATTGGCCAAATACATCCAGTTAGAAAACTGGACTGCATACATTGATCTCATTTTGCCTATAATTTCCATTTACACCACTTGTGTTTATCACTACAAACACGGTTTGGACAGCACTCATTCTTTCCAGGTGTGCATGCATCAAAAACCCCTTTGCACGCCCTTTCTTCGCCTTTGAAGTCATCAACTGCAAAATCTTGGAAAGCAGTTCTCTGGGGAATTCTTTTCCTCAGATTCCGAGGCATAGCAAACACAAAACGCAGAACT
>HWTX-Ia9	81	MKASMFLALAGLVLLFVVCYASESEEKEFPRELLSKIFAVDDFKGEERACKGVFDACTPGKNECCPNRVCSDKHKWCKWKL	>HWTX-Ia9	ACKGVFDACTPGKNECCPNRVCSDKHKWCKWKL	,C6	HWTX-I	AGGGTGAAGCGAAATAATATTTATTAATTCTCATTTTTTTGCCAGGCAGATGAAGTACTTCACGTAACGCCATCACTGGCCAAATACATCCAGTTAGAAAACTGGACTGCATACATTGATCTCATTTGCCTATAATTTTCCATTTTACACCACTTGTGTTTATCACTACAAACACGGTTTGGACAGCACTCATTCTTTCCAGGTGTGCATGCATCAAAAACCCCTTTGCACGCCCTTTCTTCGCCTTTGAAGTCATCAACTGCAAAAATCTTGGAAATCAGTTCTCTGGGGAATTCTTTTTCCTCAGATTCGGAGGCATAGCAAACACAAAAAGCAGAACTAATCCTGCGAAGGCCAAAACATTGACGCTTTCATGTTCGGCACAACCACGGAAAAGCA…
>HWTX-Ic2	70	MTSFRFCSFWALSFLLFVVCYASESEEKEFPRELISKIFAVDDFKGEERACKGVFDACTPGKNECCPNRV	#N/A	ACKGVFDACTPGKNECCPNRV	,C4	HWTX-Ic	TTAATATTCTAACTAAATTTAATATGTATGCAGCCACTCTCTCATAGATAAGGAAAAACAATTAAATGTAATCATCATATTCATCTCCATAGTCAATAATTGCTAATTCATCTCTTCCTATATTTAAAGAGGCTTTCTTCGATGACTTCTTTTAGATTTTGCAGTTTTTGGGCTTTAAGTTTTCTGCTTTTTGTTGTTTGCTATGCCTCCGAATCTGAGGAAAAAGAATTCCCCAGAGAACTGATTTCCAAGATTTTTGCAGTTGATGACTTCAAAGGCGAAGAAAGGGCGTGCAAAGGGGTTTTTGATGCATGCACACCTGGAAAGAATGAGTGCTGTCCAAACCGTGTTTG
>HWTX-Ic3	68	MKASMFLAFAGLVLLFVVCYASESEEKEFPRELISKIFAVDDFKGEERACKGVFDACTPGKNECCPNR	#N/A	ACKGVFDACTPGKNECCPNR	,C4	#N/A	CACGGTTTGGACAGCACTCATTCTTTCCAGGTGTGCATGCATCAAAAACCCCTTTGCACGCCCTTTCTTCGCCTTTGAAGTCATCAACTGCAAAAATCTTGGAAATCAGTTCTCTGGGGAATTCTTTTTCCTCAGATTCGGAGGCATAGCAAACAACAAAAAGCAGAACTAATCCTGCGAAGGCCAAAAACATTGACGCTTTCATGTTCGGCACAACCACGGAAAAGCAAGAATCTTCTGAGACGAGAGTGTTTGTAGTGATAAACACAAGTGGTGTAAATGGAAATTATAGGCAAATGAGATCAATGTATGCAGTCCAGTTTTCTAACTGGATGTATTTGGCCAGTGATGGCGTTACGTGAAGTACTTCATCTGCCTGGCAAAAAATGAGAATTAATA…
>HWTX-Ic4	108	MSVCNLNVNRNTLVSEDYCFSVVVPNYESVNVFGLGRISLLFVVCYASESEEKEFPRELLSKIFAVDDFKGEERACKGVFDACTPGKNECCPNRV	#N/A	ACKGVFDACTPGKNECCPNRV	,C4	HWTX-Ic	CATGATTGGACGTTCATGCTGTCGAAATACAGGGAGTAACAGCGATTCTTCATTTTGAGGCTGATTTATCTCATTCCCACGCATAGATAAGCAATTATCCGAAATGGTTTGTAAACAGAAGTATCAACATTTAGTTCTTCTGATGTCAGTTTGTAATCTGAACGTTAACCGTAACACTCTCGTCTCAGAAGATTATTGCTTTTCCGTGGTTGTGCCGAACTATGAAAGCGTCAATGTTTTTGGCCTTGGCAGGATTAGTCTGCTTTTTGTTGTTTGCTATGCCTCGGAATCTGAGGAAAAAGAATTCCCCAGAGAACTGCTTTCCAAGATTTTTGCAGTTGATGACTTCAAAGGCGAAGAAAGGGCGTGCAAAGGGGTTTTTGATGCATGCACACCTGG…
>HWTX-Ic5	53	MVCYASESEEKEFPRELLSKIFAVDDFKGEERACKGVFDACTPGKNECCPNRV	#N/A	ACKGVFDACTPGKNECCPNRV	,C4	HWTX-Ic	TTAATGTTTAACAATTTTATTGAGAATTCGTTTCAGAAACAGAAGAGATTCAAACAATATTGCGGTTAATGATTGAAGGACGCATGCGTACTTTCCAATGGGTCACCAAGGACAAATCTCTCCACTTTTCATTCCGAATTTTGTCGTGATGATTACGGCACTTTAAACCTTCACACACATATTGAATTTGCATTTCCATCCACCTTTACATTTCTTCTTTTTGCATGGTTTGCTATGCCTCGGAATCTGAGGAAAAAGAATTCCCCAGAGAACTGCTTTCCAAGATTTTTGCAGTTGATGACTTCAAAGGCGAAGAAAGGGCGTGCAAAGGGGTTTTTGATGCATGCACACCTGGAAAGAATGAGTGCTGTCCAAACCGTGTTTGAGTGATAAACACAA…
>HWTX-Ic6	67	MKASMFLALAGLVLLFVVCYASESEEKEFPRELLSKIFAVDDFKGEERACKGVFDACTPGKNECCPN	#N/A	ACKGVFDACTPGKNECCPN	,C4	#N/A	GTTTGGACAGCACTCATTCTTTCCAGGTGTGCATGCATCAAAAACCCCTTTGCACGCCCTTTCTTCGCCTTTGAAGTCATCAACTGCAAAAATCTTGGAAAGCAGTTCTCTGGGGAATTCTTTTTCCTCAGATTCCGAGGCATAGCAAACAACAAAAAGCAGAACTAATCCTGCCAAGGCCAAAAACATTGACGCTTTCATGTTCGGCACAACCACGGAAAAGCAAGAATCTTCTGAGACGAGAGTGTTTGTAGTGATAAACACAAGTGGTGTAAATGGAAATTATAGGCAAATGAGATCAATGTATGCAGTCCAGTTTTCTAACTGGATGTATTTGGCCAATGATGGTGTTACGTGAAGTACTTCATCTGCCTGGCAAAAAATGAGAATTAATAAACA…
>HWTX-Ic7	69	MKASMFLALAGLVLLFVVCYASESEEKEFPRELLSKIFAVDDFKGEERACKGVFDACTPGKNECCPTVF	#N/A	ACKGVFDACTPGKNECCPTVF	,C4	#N/A	ACAAACACGGTTGGACAGCACTCATTCTTTCCAGGTGTGCATGCATCAAAAACCCCTTTGCACGCCCTTTCTTCGCCTTTGAAGTCATCAACTGCAAAAATCTTGGAAAGCAGTTCTCTGGGGAATTCTTTTTCCTCAGATTCCGAGGCATAGCAAACAACAAAAAGCAGAACTAATCCTGCCAAGGCCAAAAACATTGACGCTTTCATGTTCGGCACAACCACGGAAAAGCAAGAATCTTCTGAGACGAGAGTGTTTGTAGTGATAAACACAAGTGGTGTAAATGGAAATTATAGGCAAATGAGATCAATGTATGCAGTCCAGTTTTTCTAACTGGATGTATTTGGCCAATGATGGTGTTACGTGAAGTACTTCATCTGCCTGGCAAAAAATGAGAAT…
>HWTX-Ic8	69	MKASMFLALAGLVLLFVVCYASESEEKEFPSELLSKIFAVDDFKGEERACKGVFDACTPGKNECCPTVF	#N/A	ACKGVFDACTPGKNECCPTVF	,C4	#N/A	CAAACACGGTTGGACAGCACTCATTCTTTCCAGGTGTGCATGCATCAAAAACCCCTTTGCACGCCCTTTCTTCGCCTTTGAAGTCATCAACTGCAAAAATCTTGGAAAGCAGTTCACTGGGGAATTCTTTTTCCTCAGATTCCGAGGCATAGCAAACAACAAAAAGCAGAACTAATCCTGCCAAGGCCAAAAACATTGACGCTTTCATGTTCGGCACAACCACGGAAAAGCAATAATCTTCTGAGACGAGAGTGTTTGTAGTGATAAACACAAGTGGTGTAAATGGAAATTATAGGCAAATGAGATCAATGTATGCAGTCCAGTTTTTCTAACTGGATGTATTTGGCCAATGATGGT
>HWTX-Id1	121	MYQTEVSMFLAFAGLVLLFVVCYASESEEKEFPRELISKIFAVDDFKGEERACKGVFDACTPGKNECCPNRVCSDKHKWCKMENYRQNEINVCSPVF	#N/A	ACKGVFDACTPGKNECCPNRVCSDKHKWCKMENYRQNEINVCSPVF	,C7	#N/A	GTGCCGGAGAGGTATGGGATGAAAAAATGAATCAGCTCCTGGGCTTCCAAAGAAACTTCAAGCCATGTTCCGTGAATGTTCCTTCGGTATGTTCTTTCAAAACACTCGCTGTAAAACTTCGCTTGTTCCTGTGGTGATGTACCAAACGGAAGTGTCAATGTTTTTGGCCTTCGCAGGATTAGTTCTGCTTTTTGTTGTTTGCTATGCCTCCGAATCTGAGGAAAAAGAATTCCCCAGAGAACTGATTTCCAAGATTTTTGCAGTTGATGACTTCAAAGGCGAAGAAAGGGCGTGCAAAGGGGTTTTTGATGCATGCACACCTGGAAAGAATGAGTGCTGTCCAAACCGTGTTTGTAGTGATAAACACAAGTGGTGTAAAATGGAAAATTATAGGCAAAA…
>HWTX-Id2	94	MKASMFLALAGLVLLFVVCYASESEEKEFPRELLSKIFAVDDFKGEERACKGVFDACTPGKNECCPNRVCSDKHKWCKMENYRQNEINVCSPVF	#N/A	ACKGVFDACTPGKNECCPNRVCSDKHKWCKMENYRQNEINVCSPVF	,C7	#N/A	TTTTTTTTAAAGGGAAATAATGTTTATTAATTCTCATTTTTGCCAGGCAGATGAAGTACTTCACGTAACACCATCATTGGCCAAATACATCCAGTTAGAAAACTGGACTGCATACATTGATCTCATTTTGCCTATAATTTTCCATTTTACACCACTTGTGTTTATCACTACAAACACGGTTTGGACAGCACTCATTCTTTCCAGGTGTGCATGCATCAAAAACCCCTTTGCACGCCCTTTCTTCGCCTTTGAAGTCATCAACTGCAAAAATCTTGGAAAGCAGTTCTCTGGGGAATTCTTTTTCCTCAGATTCCGAGGCATAGCAAACAACAAAAAGCAGAACTAATCCTGCCAAGGCCAAAAACATTGACGCTTTCATGTTCGGCACAACCACGGAAA…
>HWTX-Id3	74	MPPNLRKKNSQRTDFQDFAVDDFKGEERACKGVFDACTPGKNECCPNRVCSDKHKWCKMENYRQNEINVCSPVF	#N/A	ACKGVFDACTPGKNECCPNRVCSDKHKWCKMENYRQNEINVCSPVF	,C7	#N/A	GAAATAATATTTATTAATTCTCATTTTTTTGCCAGGCAGATGAAGTACTTCACGTAACGCCATCACTGGCCAAATACATCCAGTTAGAAAACTGGACTGCATACATTGATCTCATTTTGCCTATAATTTTCCATTTTACACCACTTGTGTTTATCACTACAAACACGGTTTGGACAGCACTCATTCTTTCCAGGTGTGCATGCATCAAAAACCCCTTTGCACGCCCTTTCTTCGCCTTTGAAGTCATCAACTGCAAAATCTTGGAAATCAGTTCTCTGGGAATTCTTTTTCCTCAGATTCGGAGGCATAGCAAACACAAAAGCAGAACTAATCCTGCGAAGGCCAAAACATTGACGCTTTCATGTTCGGCAC
>HWTX-Ie1	101	MFGTTTEKQESSETRVLRRTDFQDFAVDDFKGEERACKGVFDACTPGKNECCPNRVCSDKHKWCKMEIIGKMRSMYAVQFSTGCIWPVMALREVLHLPGKK	#N/A	ACKGVFDACTPGKNECCPNRVCSDKHKWCKMEIIGKMRSMYAVQFSTGCIWPVMALREVLHLPGKK	,C7	#N/A	ATCTTGGAAATCAGTTCTCTGGGGAATTCTTTTCCTCAGATTCGGAGGCATAGCAAACAACAAAAAGCAGAACTAATCCTGCGAAGGCCAAAAACATTGACGCTTTCATGTTCGGCACAACCACGGAAAAGCAAGAATCTTCTGAGACGAGAGTGTTACGGAGAACTGATTTCCAAGATTTTGCAGTTGATGACTTCAAAGGCGAAGAAAGGGCGTGCAAAGGGGTTTTTGATGCATGCACACCTGGAAAGAATGAGTGCTGTCCAAACCGTGTTTGTAGTGATAAACACAAGTGGTGTAAAATGGAAATTATAGGCAAAATGAGATCAATGTATGCAGTCCAGTTTTCAACTGGATGTATTTGGCCAGTGATGGCGTTACGTGAAGTACTTCATCTGC…
>HWTX-Ie2	95	MVCYASESEEKEFPRELISKIFAVDDFKGEERACKGVFDACTPGKNECCPNRVCSDKHKWCKMEIIGKMRSMYAVQFSTGCIWPVMALREVLHLP	#N/A	ACKGVFDACTPGKNECCPNRVCSDKHKWCKMEIIGKMRSMYAVQFSTGCIWPVMALREVLHLP	,C7	#N/A	GAAGGACGCATGCGTACTTTCCAATGGGTCACCAAGGACAAATCTCTCCACTTTTCATTCCGAATTTTGTCGTGATGATTACGGCACTTTAAACCTTCACACACATATTGAATTTGCATTTCCATCCACCTTTACATTTCTTCTTTTGCATGGTTTGTTATGCCTCCGAATCTGAGGAAAAAGAATTCCCCAGAGAACTGATTTCCAAGATTTTTGCAGTTGATGACTTCAAAGGCGAAGAAAGGGCGTGCAAAGGGGTTTTTGATGCATGCACACCTGGAAAGAATGAGTGCTGTCCAAACCGTGTTTGTAGTGATAAACACAAGTGGTGTAAAATGGAAATTATAGGCAAAATGAGATCAATGTATGCAGTCCAGTTTTCAACTGGATGTATTTGGC…
>HWTX-If1	105	MKASMFLALAGLVLLFVVCYASESEEKEFPRELLSKIFAVDDFKGEERACKGVFDACTPGKNECCPNRVCSDKHKWCKMEIIGKMRSMYAVQFSNWMYLANDGVT	#N/A	ACKGVFDACTPGKNECCPNRVCSDKHKWCKMEIIGKMRSMYAVQFSNWMYLANDGVT	,C6	#N/A	AAATAATGTTTATTAATTCTCATTTTTTGCCAGGCAGATGAAGTACTTCACGTAACACCATCATTGGCCAAATACATCCAGTTAGAAAACTGGACTGCATACATTGATCTCATTTTGCCTATAATTTCCATTTTACACCACTTGTGTTTATCACTACAAACACGGTTTGGACAGCACTCATTCTTTCCAGGTGTGCATGCATCAAAAACCCCTTTGCACGCCCTTTCTTCGCCTTTGAAGTCATCAACTGCAAAAATCTTGGAAAGCAGTTCTCTGGGGAATTCTTTTTCCTCAGATTCCGAGGCATAGCAAACAACAAAAAGCAGAACTAATCCTGCCAAGGCCAAAAACATTGACGCTTTCATGTTCGGCACAACCACGGAAAAAGCAAGAATCTTC…
>HWTX-If2	104	MKASMFLALAGCSAFVVCYASESEEKEFPRELLSKIFAVDDFKGEERACKGVFDACTPGKNECCPNRVCSDKHKWCKMEIIGKMRSMYAVQFSNWMYLANDGVT	#N/A	ACKGVFDACTPGKNECCPNRVCSDKHKWCKMEIIGKMRSMYAVQFSNWMYLANDGVT	,C6	#N/A	TTAAAGGGAAATAATGTTTATTAATTCTCATTTTTTGCCAGGCAGATGAAGTACTTCACGTAACACCATCATTGGCCAAATACATCCAGTTAGAAAACTGGACTGCATACATTGATCTCATTTTGCCTATAATTTCCATTTTACACCACTTGTGTTTATCACTACAAACACGGTTTGGACAGCACTCATTCTTTCCAGGTGTGCATGCATCAAAAACCCCTTTGCACGCCCTTTCTTCGCCTTTGAAGTCATCAACTGCAAAAATCTTGGAAAGCAGTTCTCTGGGGAATTCTTTTTCCTCAGATTCCGAGGCATAGCAAACAACAAAAGCAGAACATCCTGCCAAGGCCAAAAACATTGACGCTTTCATGTTCGGCACAACACGGAAAGCAAGAATC
>HWTX-If3	104	MKASMFLALAGLVLLFVFAMPRNLRKRIPRELLSKIFAVDDFKGEERACKGVFDACTPGKNECCPNRVCSDKHKWCKMEIIGKMRSMYAVQFSNWMYLANDGVT	#N/A	ACKGVFDACTPGKNECCPNRVCSDKHKWCKMEIIGKMRSMYAVQFSNWMYLANDGVT	,C6	#N/A	AGGGAAATAATGTTTATTAATTCTCATTTTTTGCCAGGCAGATGAAGTACTTCACGTAACACCATCATTGGCCAAATACATCCAGTTAGAAAACTGGACTGCATACATTGATCTCATTTTGCCTATAATTTCCATTTTACACCACTTGTGTTTATCACTACAAACACGGTTTGGACAGCACTCATTCTTTCCAGGTGTGCATGCATCAAAAACCCCTTTGCACGCCCTTTCTTCGCCTTTGAAGTCATCAACTGCAAAAATCTTGGAAAGCAGTTCTCTGGGAATTCTTTTTCTCAGATTCCGAGGCATAGCAAACACAAAAAGCAGAACTAATCCTGCCAAGGCCAAAAACATTGACGCTTTCATGTTCGGC
>HWTX-If4	105	MKASMFLAFAGLVLLFVVCYASESEEKEFPRELISKIFAVDDFKGEERACKGVFDACTPGKNECCPNRVCSDKHKWCKMEIIGKMRSMYAVQFSNWMYLASDGVT	#N/A	ACKGVFDACTPGKNECCPNRVCSDKHKWCKMEIIGKMRSMYAVQFSNWMYLASDGVT	,C6	#N/A	AAGCGAAATAATATTTATTAATTCTCATTTTTTTGCCAGGCAGATGAAGTACTTCACGTAACGCCATCACTGGCCAAATACATCCAGTTAGAAAACTGGACTGCATACATTGATCTCATTTTGCCTATAATTTCCATTTTACACCACTTGTGTTTATCACTACAAACACGGTTTGGACAGCACTCATTCTTTCCAGGTGTGCATGCATCAAAAACCCCTTTGCACGCCCTTTCTTCGCCTTTGAAGTCATCAACTGCAAAAATCTTGGAAATCAGTTCTCTGGGGAATTCTTTTTCCTCAGATTCGGAGGCATAGCAAACAACAAAAAGCAGAACTAATCCTGCGAAGGCCAAAAACATTGACGCTTTCATGTTCGGCACAACCACGGAAAAGTTACCA…
>HWTX-If5	85	MPPNLRKKNSQRTDFQDFAVDDFKGEERACKGVFDACTPGKNECCPNRVCSDKHKWCKMEIIGKMRSMYAVQFSNWMYLASDGVT	#N/A	ACKGVFDACTPGKNECCPNRVCSDKHKWCKMEIIGKMRSMYAVQFSNWMYLASDGVT	,C6	#N/A	GCCGAACATGGAAGCGTCAATGTTTTGGCCTTCGCAGGATTAGTTCTGCTTTTGTTGTTTGCTATGCCTCCGAATCTGAGGAAAAAGAATTCCCAGAGAACTGATTTCCAAGATTTTGCAGTTGATGACTTCAAAGGCGAAGAAAGGGCGTGCAAAGGGGTTTTTGATGCATGCACACCTGGAAAGAATGAGTGCTGTCCAAACCGTGTTTGTAGTGATAAACACAAGTGGTGTAAAATGGAAATTATAGGCAAAATGAGATCAATGTATGCAGTCCAGTTTTCTAACTGGATGTATTTGGCCAGTGATGGCGTTACGTGAAGTACTTCATCT
>HWTX-If6	85	MPPNLRKRIPQRTDFQDFAVDDFKGEERACKGVFDACTPGKNECCPNRVCSDKHKWCKMEIIGKMRSMYAVQFSNWMYLASDGVT	#N/A	ACKGVFDACTPGKNECCPNRVCSDKHKWCKMEIIGKMRSMYAVQFSNWMYLASDGVT	,C6	#N/A	TTCAGGGTGAAGCGAAATAATATTTATTAATTCTCATTTTTTGCCAGGCAGATGAAGTACTTCACGTAACGCCATCACTGGCCAAATACATCCAGTTAGAAAACTGGACTGCATACATTGATCTCATTTTGCCTATAATTTCCATTTTACACCACTTGTGTTTATCACTACAAACACGGTTTGGACAGCACTCATTCTTTCCAGGTGTGCATGCATCAAAAACCCCTTTGCACGCCCTTTCTTCGCCTTTGAAGTCATCAACTGCAAAATCTTGGAAATCAGTTCTCTGGGGAATTCTTTTCCTCAGATTCGGAGGCATAGCAAACACAAAACGCAGACTAATCCTGCGAAGGCC
>HWTX-Ig1	108	MKASMFLALAELVLLFVVCYASESEEKEFPRELLSKIFAVDDFKGEERACKGVFDACTPGKNECCPNRVCSDKHKWCKMENYRQNEIKCMQSSFLTGCIWPMMVLREV	#N/A	ACKGVFDACTPGKNECCPNRVCSDKHKWCKMENYRQNEIKCMQSSFLTGCIWPMMVLREV	,C8	#N/A	AGTACTTCACGTAACACCATCATTGGCCAAATACATCCAGTTAGAAAACTGGACTGCATACATTTGATCTCATTTTGCCTATAATTTTCCATTTTACACCACTTGTGTTTATCACTACAAACACGGTTTGGACAGCACTCATTCTTTCCAGGTGTGCATGCATCAAAAACCCCTTTGCACGCCCTTTCTTCGCCTTTGAAGTCATCAACTGCAAAAATCTTGGAAAGCAGTTCTCTGGGGAATTCTTTTTCCTCAGATTCCGAGGCATAGCAAACAACAAAAAGCAGAACTAATTCTGCCAAGGCCAAAAACATTGACGCTTTCATGTTCGGCACAACCACGGAAAAGCAAGAATCTTCTGAGACGAGAGTGTTACGGTGAACTTCAGTTTTTCAGTTC…
>HWTX-Ig2	106	MKASMFLALAGLVLLFVVCYASESEEKEFPRELLSKIFAVDDFKGEERACKGVFDACTPGKNECCPNRVCSDKHKWCKMENYRQNEIKCMQSSFLTGCILANDGVT	#N/A	ACKGVFDACTPGKNECCPNRVCSDKHKWCKMENYRQNEIKCMQSSFLTGCILANDGVT	,C8	#N/A	GAAGTACTTCACGTAACACCATCATTGGCCAAAATACATCCAGTTAGAAAACTGGACTGCATACATTTGATCTCATTTTGCCTATAATTTTCCATTTTACACCACTTGTGTTTATCACTACAAACACGGTTTGGACAGCACTCATTCTTTCCAGGTGTGCATGCATCAAAAACCCCTTTGCACGCCCTTTCTTCGCCTTTGAAGTCATCAACTGCAAAAATCTTGGAAAGCAGTTCTCTGGGGAATTCTTTTTCCTCAGATTCCGAGGCATAGCAAACAACAAAAAGCAGAACTAATCCTGCCAAGGCCAAAAACATTGACGCTTTCATGTTCGGCACAACCACGGAAAGCAAGAATCTTCTGAGACGAGAGTGTTACGTGAACTTCATCTGCCTGGAC…
>HWTX-Ih10	81	MKASMFGLGRISLLCVCYASESEEKEFPRELLSKIFAVDDFKGEERRAKGFDACTPGKNECCPNRVCSDKHKWCKMEIIGK	#N/A	AKGFDACTPGKNECCPNRVCSDKHKWCKMEIIGK	,C5	#N/A	GAAGTACTTCACGTAACACCATCATTGGCCAAATACATCCAGTTAGAAAACTGGACTGCATACATTGATCTCATTTGCCTATAATTTCCATTTTACACCACTTGTGTTTATCACTACAAACACGGTTTGGACAGCACTCATTCTTTCCAGGTGTGCATGCATCAAAACCCTTTGCACGCCTTTCTTCGCCTTTGAAGTCATCAACTGCAAAAATCTTGGAAAGCAGTTCTCTGGGGAATTCTTTTTCCTCAGATTCCGAGGCATAGCAAACACAAAGCAGACTAATCCTGCCAAGGCCAAACATTGACGCTTTCATGTTCGGCACAACCACGGAAAGCAAGAATCTCTGAGACGAGAGTGTTA
>HWTX-Ih9	85	MKASNVFGLRRISSAFCCLLCLRNLRKNEFPRELISKIFAVDDFKGEERACKGVFDACTPGKNECCPNRVCSDKHKWCKMEIIGK	#N/A	ACKGVFDACTPGKNECCPNRVCSDKHKWCKMEIIGK	,C6	#N/A	TTTTTCAGGGGTGAAGCGAAATAATATTTTATTAATTTCTCATTTTTTTTTGCCAGGCAGATGAAGTACTTCACGTAACGCCATCACTGGCCAAATACATCCAGTTAGAAAAACTGGACTGCATACATTGATCTCATTTGCCTATAATTTCCATTTTACACCACTTGTGTTTATCACTACAAACACGGTTTGGACAGCACTCATTCTTTCCAGGTGTGCATGCATCAAAAACCCCTTTGCACGCCCTTTCTTCGCCTTTGAAGTCATCAACTGCAAAAATCTTGGAAATCAGTTCTCTGGGGAATTCGTTTTTCCTCAGATTTCGGAGGCATAGCAAACAACAAAAAGCAGAACTAATCCTGCGAAGGCCAAAAACATTAGACGCTTTCATGTTCGGCA…
>HWTX-Ih11	84	MKASMFLAFAGLVLLFVVCYASESEEKEFPRELISKIFAVDDFKGEERACKGVFDACTPGKNECCPNRVCSDKHKWCKMEIIGK	#N/A	ACKGVFDACTPGKNECCPNRVCSDKHKWCKMEIIGK	,C6	#N/A	CGAAATAATATTTATTAATTCTCATTTTTTGCCAGGCAGATGAAGTACTTCACGTACGCCATCACTGGCCAAATACATCCAGTTAGAAAACTGGACTGCATACATTGATCTCATTTGCCTATAATTTCCATTTTACACCACTTGTGTTTATCACTACAAACACGGTTTGGACAGCACTCATTCTTTCCAGGTGTGCATGCATCAAAAACCCCTTTGCACGCCCTTTCTTCGCCTTTGAAGTCATCAACTGCAAAAATCTTGGAAATCAGTTCTCTGGGGAATTCTTTTTCCTCAGATTCGGAGGCATAGCAAACAACAAAAAGCAGAACTAATCCTGCGAAGGCCAAAAACATTGACGCTTTCATGTTCGGCACAACCACGGAAAAGCAAGAATCTTCT…
>HWTX-Ih1	83	MKASMFLAFAGLVLLFVFAMPPNLRKKIPRELISKIFAVDDFKGEERACKGVFDACTPGKNECCPNRVCSDKHKWCKMEIIGK	#N/A	ACKGVFDACTPGKNECCPNRVCSDKHKWCKMEIIGK	,C6	#N/A	GCGTAAATAATATTTATTAATTCTCATTTTTTGCCAGGCAGATGAAGTACTTCACGTAACGCCATCACTGGCCAAATACATCCAGTTAGAAAACTGGACTGCATACATTGATCTCATTTGCCTATAATTTCCATTTTACACCACTTGTGTTTATCACTACAAACACGGTTTGGACAGCACTCATTCTTTCCAGGTGTGCATGCATCAAAAACCCCTTTGCACGCCCTTTCTTCGCCTTTGAAGTCATCAACTGCAAAAATCTTGGAAATCAGTTCTCTGGGAATCTTTTTCCTCAGATTCGGAGGCATAGCAAACACAAAAAGCAGAACTAATCCTGCGAAGGCCAAAAACATTGACGCTTTCATGTTCGGCACAACCACGGAAAAGCAAGAATCTTCT…
>HWTX-Ih12	83	MKASMFLAFAGLVLLFVVCYASESEEKNSQRTDFQDFAVDDFKGEERACKGVFDACTPGKNECCPNRVCSDKHKWCKMEIIGK	#N/A	ACKGVFDACTPGKNECCPNRVCSDKHKWCKMEIIGK	,C6	#N/A	GGTGAAGCGAAATAATATTTATTAATTCTCATTTTTTGCCAGGCAGATGAAGTACTTCACGTAACGCCATCACTGGCCAAATACATCCAGTTAGAAAACTGGACTGCATACATTGATCTCATTTGCCTATAATTTCCATTTTACACCACTTGTGTTTATCACTACAAACACGGTTTGGACAGCACTCATTCTTTCCAGGTGTGCATGCATCAAAAACCCCTTTGCACGCCCTTTCTTCGCCTTTGAAGTCATCAACTGCAAAATCTTGGAAATCAGTTCTCTGGGAATTCTTTTCCTCAGATTCGGAGGCATAGCAAACAACAAAAAGCAGAACTAATCCTGCGAAGGCCAAAAACATTGACGCTTTCATGTTCGGCACAACCACGGAAAAGCAAGAAT…
>HWTX-Ih13	80	MFLAFAGLVLLFVVCYASESEEKEFPRELISKIFAVDDFKGEERACKGVFDACTPGKNECCPNRVCSDKHKWCKMEIIGK	#N/A	ACKGVFDACTPGKNECCPNRVCSDKHKWCKMEIIGK	,C6	#N/A	TTTTGAAGCGAAATAATATTTATTAATTCTCATTTTTTTTGCCAGGCAGATGAAGTACTTCACGTAACGCCATCACTGGCCAAATACATCCAGTTAGAAAAACTGGACTGCATACATTGATCTCATTTGCCTATAATTTCCATTTTACACCACTTGTGTTTATCACTACAAACACGGTTTGGACAGCACTCATTCTTTCCAGGTGTGCATGCATCAAAAACCCCTTTGCACGCCCTTTCTTCGCCTTTGAAGTCATCAACTGCAAAGATCTTGGAAATCAGTTCTCTGGGGAATTCTTTTTCCTCAGATTCGGAGGCATAGCAAACAACAAAAAGCAGAACTAATCCTGCGAAGGCCAAAAACATTGACGCTTCATGTTCGGCACAACCACGGAAAAGC…
>HWTX-Ih14	80	MFLAFAGLVLLFVVCYASESEEKEFPRELISKIFAVDDFKGEERACKGVFDACTPGKNECCPNRVCSDKHKWCKWKIIGK	#N/A	ACKGVFDACTPGKNECCPNRVCSDKHKWCKWKIIGK	,C6	#N/A	GCGAAAATAATATTTATTAATTCTCATTTTTTTGCCAGGCAGATGAAGTACTTCACGTAACGCCATCACTGGCCAAATACATCCAGTTAGAAAACTGGACTGCATACATTGATCTCATTTGCCTATAATTTTCCATTTACACCACTTGTGTTTATCACTACAAACACGGTTTGGACAGCACTCATTCTTTCCAGGTGTGCATGCATCAAAAACCCCTTTGCACGCCCTTTCTTCGCCTTTGAAGTCATCAACTGCAAAAATCTTGGAAATCAGTTCTCTGGGGAATTCTTTTTCCTCAGATTCGGAGGCATAGCAAACAACAAAAAGCAGAACTAATCCTGCGAAGGCCAAAAACATTAGACGCTTTCATGTTCGGCACAACCACGGAAAAGCAAGAAT…
>HWTX-Ih15	68	MFAMPRNLRKKNSPENCFPRFFAVDDFKGEERACKGVFDACTPGKNECCPNRVCSDKHKWCKWKIIGK	#N/A	ACKGVFDACTPGKNECCPNRVCSDKHKWCKWKIIGK	,C6	#N/A	ATTAATTCTCATTTTTGCCAGGCAGATGAAGTACTTCACGTAACACCATCATTGGCCAAATACATCCAGTTAGAAAACTGGACTGCATACATTTGATCTCATTTGCCTATAATTTTCCATTTACACCACTTGTGTTTATCACTACAAACACGGTTTGGACAGCACTCATTCTTTCCAGGTGTGCATGCATCAAAAACCCCTTTGCACGCCCTTTCTTCGCCTTTGAAGTCATCAACTGCAAAAAATCTTGGAAAGCAGTTCTCTGGGGAATTCTTTTTCCTCAGATTCCGAGGCATAGCAAACAAC
>HWTX-Ih16	118	MKASMFLALAGLVLLFVVCYASESEEKEFPRELLSKIFAVDDFKGEERACKGVFDACTPGKNECCPNRVCSDKHKWCKWKIIGK	#N/A	ACKGVFDACTPGKNECCPNRVCSDKHKWCKWKIIGK	,C6	#N/A	GAAATAATGTTTATTAATTCTCATTTTTTTGCCAGGCAGATGAAGTACTTCACGTAACATCATCATTGGCCAAATACATCCAGTTAGAAAACTGGACTGCATACATTGATCTCATTTGCCTATAATTTTCCATTTACACCACTTGTGTTTATCACTACAAACACGGTTTGGACAGCACTCATTCTTTCCAGGTGTGCATGCATCAAAAACCCCTTTGCACGCCCTTTCTTCGCCTTTGAAGTCATCAACTGCAAAAATCTTGGAAAGCAGTTCTCTGGGGAATTCTTTTTCCTCAGATTCCGAGGCATAGCAAACAACAAAAAGCAGAACTAATCCTGCCAAGGCCAAAAACATTGACGCTTTCATGTTCGGCACAACCACGGAAAAGCAAGAATCTTC…
>HWTX-Ih17	118	MKASMFLAFAGLVLLFVVCYASESEEKEFPRELISKIFAVDDFKGEERACKGVFDACTPGKNECCPNRVCSDKHKWCKWKIIGK	#N/A	ACKGVFDACTPGKNECCPNRVCSDKHKWCKWKIIGK	,C6	#N/A	GCGAAATAATATTTATTAATTCTCATTTTTTGCCAGGCAGATGAAGTACTTCACGTAACGCCATCACTGGCCAAATACATCCAGTTAGAAAACTGGACTGCATACATTGATCTCATTTGCCTATAATTTTCCATTTACACCACTTGTGTTTATCACTACAAACACGGTTTGGACAGCACTCATTCTTTCCAGGTGTGCATGCATCAAAAACCCCTTTGCACGCCCTTTCTTCGCCTTTGAAGTCATCAACTGCAAAAATCTTGGAAATCAGTTCTCTGGGGAATTCTTTTTCCTCAGATTCGGAGGCATAGCAAACAACAAAAAGCAGAACTAATCCTGCGAAGGCCAAAAACATTGACGCTTTCATGTTCGGCACAACCACGGAAAAGCAAGAATCTT…
>HWTX-Ih18	64	MPRNLRKRIPQRTAFQDFAVDDFKGEERACKGVFDACTPGKNECCPNRVCSDKHKWCKWKIIGK	#N/A	ACKGVFDACTPGKNECCPNRVCSDKHKWCKWKIIGK	,C6	#N/A	AATGTTTATTAATTCTCATTTTTTGCCAGGCAGATGAAGTACTTCACGTAACACCATCATTGGCCAAATACATCCAGTTAGAAAACTGGACTGCATACATTGATCTCATTTGCCTATAATTTTCCATTTACACCACTTGTGTTTATCACTACAAACACGGTTTGGACAGCACTCATTCTTTCCAGGTGTGCATGCATCAAAAACCCCTTTGCACGCCCTTTCTTCGCCTTTGAAGTCATCAACTGCAAAATCTTGGAAAGCAGTTCTCTGGGGAATTCTTTTCCTCAGATTCCGAGGCATAGC
>HWTX-Ih2	109	MFLALAGLVLLFVVCYASESEEKEFPRELLSKIFAVDDFKGEERACKGVFDACTPGKNECCPNRVCSDKHKWCKMEIIGK	#N/A	ACKGVFDACTPGKNECCPNRVCSDKHKWCKMEIIGK	,C6	#N/A	TATTAATTCTCATTTTTTGCCAGGCAGATGAAGTACTTCACGTAACACCATCATTGGCCAAATACATCCAGTTAGAAAACTGGACTGCATACATTGATCTCATTTGCCTATAATTTCCATTTTACACCACTTGTGTTTATCACTACAAACACGGTTTGGACAGCACTCATTCTTTCCAGGTGTGCATGCATCAAAAACCCCTTTGCACGCCCTTTCTTCGCCTTTGAAGTCATCAACTGCAAAAATCTTGGAAAGCAGTTCTCTGGGGAATTCTTTTTCCTCAGATTCCGAGGCATAGCAAACAACAAAAAGCAGAACTAATCCTGCCAAGGCCAAAAACATTGACGCTTCAATGCTTGTTGCGATTTCGATAGCTTTCTGAGAGTTCTTTTGCTCTTT…
>HWTX-Ih19	84	MKASMFLAFAGLVLSFCVCYASESEEKEFPRELISKIFAVDDFKGEERACKGVFDACTPGKNECCPNRVCSDKHKWCKWKIIGK	#N/A	ACKGVFDACTPGKNECCPNRVCSDKHKWCKWKIIGK	,C6	#N/A	TTTCAGGGTGAAGCGAAATAATATTTATTAATTCTCATTTTTTGCCAGGCAGATGAAGTACTTCACGTAACGCCATCACTGGCCAAATACATCCAGTTAGAAAACTGGACTGCATACATTGATCTCATTTGCCTATAATTTTCCATTTACACCACTTGTGTTTATCACTACAAACACGGTTTGGACAGCACTCATTCTTTCCAGGTGTGCATGCATCAAAAACCCCTTTGCACGCCCTTTCTTCGCCTTTGAAGTCATCAACTGCAAAAATCTTGGAAATCAGTTCTCTGGGGAATTCTTTTTCCTCAGATTCGGAGGCATAGCAAACACAAAAAGACAGAACTAATCCTGCGAAGGCCAAAAACATTGACGCTTTCATGTTCGGCACAACCACGGAAA…
>HWTX-Ih20	84	MKASNVFGLGRISSAFCVCYASESEEKEFPRELLSKIFAVDDFKGEERACKGVFDACTPGKNECCPNRVCSDKHKWCKWKIIGK	#N/A	ACKGVFDACTPGKNECCPNRVCSDKHKWCKWKIIGK	,C6	#N/A	ATTAATTCTCATTTTTTTGCCAGGCAGATGAAGTACTTCACGTAACACCATCATTGGCCAAATACATCCAGTTAGAAAACTGGACTGCATACATTGATCTCATTTGCCTATAATTTTCCATTTACACCACTTGTGTTTATCACTACAAACACGGTTTGGACAGCACTCATTCTTTCCAGGTGTGCATGCATCAAAAACCCCTTTGCACGCCCTTTCTTCGCCTTTGAAGTCATCAACTGCAAAAATCTTGGAAAGCAGTTCTCTGGGGAATTCTTTTTCCTCAGATTCCGAGGCATAGCAAACACAAAAAGCAGAACTAATCCTGCCAAGGCCAAAAACATTAGACGCTTTCATGTTCGGCACAACCACGGAAAAGCAAGAATCTTCTGAGACGAGAGT…
>HWTX-Ih21	64	MPPNLRKKNSQRTDFQDFAVDDFKGEERACKGVFDACTPGKNECCPNRVCSDKHKWCKWKIIGK	#N/A	ACKGVFDACTPGKNECCPNRVCSDKHKWCKWKIIGK	,C6	#N/A	GGACTGCATACATTGATCTCATTTGCCTATAATTTTCCATTTACACCACTTGTGTTTATCACTACAAACACGGTTTGGACAGCACTCATTCTTTCCAGGTGTGCATGCATCAAAAACCCCTTTGCACGCCCTTTCTTCGCCTTTGAAGTCATCAACTGCAAAATCTTGGAAATCAGTTCTCTGGGAATTCTTTTTCCTCAGATTCGGAGGCATAGCAAACAACAAAAAGCAGAACTAATCCTGCGAAGGCCAAAACATTGACGCTTTGTTCATTTTGTTATAAGTTTCAATAGCTTATGTTCATATTTTTGTATTTATTTTTATGTGAAAGGATTTTTTTTAAAACATGCTCAAAATGTTGCAGCATGCTTAAATCACTCTTTCAAAGATGTAGTTACT…
>HWTX-Ih22	65	MPRNLRKKEFPRELLSKIFAVDDFKGEERACKGVFDACTPGKNECCPNRVCSDKHKWCKWKIIGK	#N/A	ACKGVFDACTPGKNECCPNRVCSDKHKWCKWKIIGK	,C6	#N/A	CAGATGAAGTACTTCACGTAACACCATCACTGGCCAAATACATCCAGTTAGAAAACTGGACTGCATACATTGATCTCATTTGCCTATAATTTTCCATTTACACCACTTGTGTTTATCACTACAAACACGGTTTGGACAGCACTCATTCTTTCCAGGTGTGCATGCATCAAAAACCCCTTTGCACGCCCTTTCTTCGCCTTTGAAGTCATCAACTGCAAAAATCTTGGAAAGCAGTTCTCTGGGGAATTCTTTTTTCCTCAGATTCCGAGGCATAGCAAACACAAAAGCAGAACTAATCCTGCCAAGGCCAAAACATTGACGCTTTCATGTTCGGCACAACCACGGAAAGCAGAATCTTC
>HWTX-Ih23	83	MKASMFLAFAGLVCFCVCYASESEEKEFPRELISKIFAVDDFKGEERACKGVFDACTPGKNECCPNRVCSDKHKWCKWKIIGK	#N/A	ACKGVFDACTPGKNECCPNRVCSDKHKWCKWKIIGK	,C6	#N/A	AATTCTCATTTTTTTGCCAGGCAGATGAAGTACTTCACGTAACGCCATCACTGGCCAAATACATCCAGTTAGAAAACTGGACTGCATACATTGATCTCATTTGCCTATAATTTTCCATTTACACCACTTGTGTTTATCACTACAAACACGGTTTGGACAGCACTCATTCTTTCCAGGTGTGCATGCATCAAAAACCCCTTTGCACGCCCTTTCTTCGCCTTTGAAGTCATCAACTGCAAAAATCTTGGAAATCAGTTCTCTGGGGAATTCTTTTTCCTCAGATTCGGAGGCATAGCAAACACAAAAGCAGACTAATCCTGCGAAGGCCAAAAACATTGACGCTTTCATGTTCGGCACAACCACGGAAAAGCAAGAATCTTCTGAGACGAGAGTGTTACG…
>HWTX-Ih24	64	MPRNLRKKNSQRTAFQDFAVDDFKGEERACKGVFDACTPGKNECCPNRVCSDKHKWCKWKIIGK	#N/A	ACKGVFDACTPGKNECCPNRVCSDKHKWCKWKIIGK	,C6	#N/A	AAATAATGTTTATTAATTCTCATTTTTTTGCCAGGCAGATGAAGTACTTCACGTAACACCATCATTGGCCAAATACATCCAGTTAGAAAACTGGACTGCATACATTGATCTCATTTGCCTATAATTTTCCATTTACACCACTTGTGTTTATCACTACAAACACGGTTTGGACAGCACTCATTCTTTCCAGGTGTGCATGCATCAAAAACCCCTTTGCACGCCCTTTCTTCGCCTTTGAAGTCATCAACTGCAAAATCTTGGAAAGCAGTTCTCTGGGAATTCTTTTTCCTCAGATTCCGAGGCATAGCAAACACAAAAGCAGAACTAATCC
>HWTX-Ih3	68	MVCYASESEEKEFPRELISKIFAVDDFKGEERACKGVFDACTPGKNECCPNRVCSDKHKWCKMEIIGK	#N/A	ACKGVFDACTPGKNECCPNRVCSDKHKWCKMEIIGK	,C6	#N/A	GAAGGACGCATGCGTACTTTCCAATGGGTCACCAAGGACAAATCTCTCCACTTTTCATTCCGAATTTTGTCGTGATGATTACGGCACTTTAAACCTTCACACACATATTGAATTTGCATTTCCATCCACCTTTACATTTCTTCTTTTTGCATGGTTTGTTATGCCTCCGAATCTGAGGAAAAAGAATTCCCCAGAGAACTGATTTCCAAGATTTTTGCAGTTGATGACTTCAAAGGCGAAGAAAGGGCGTGCAAAGGGGTTTTTGATGCATGCACACCTGGAAAGAATGAGTGCTGTCCAAACCGTGTTTGTAGTGATAAACACAAGTGGTGTAAAATGGAAATTATAGGCAAATGAGATCAATGTATGCAGTCCAGTTTTCTAACTGGATGTATTTGG…
>HWTX-Ih4	63	MPPNLRKDSQRTDFQDFAVDDFKGEERACKGVFDACTPGKNECCPNRVCSDKHKWCKMEIIGK	#N/A	ACKGVFDACTPGKNECCPNRVCSDKHKWCKMEIIGK	,C6	#N/A	TTTCAGGGTGAAGCGAAATAATATTTATTAATTCTCATTTTTTGCCAGGCAGATGAAGTACTTCACGTAACGCCATCAGGCCAAATACATCCAGTTAGAAAACTGGACTGCATACATTGATCTCATTTGCCTATAATTTCCATTTTACACCACTTGTGTTTATCACTACAAACACGGTTTGGACAGCACTCATTCTTTCCAGGTGTGCATGCATCAAAAACCCCTTTGCACGCCCTTTCTTCGCCTTTGAAGTCATCAACTGCAAAATCTTGGAAATCAGTTCTCTGGGAATCTTTTCTCAGATTCGGAGGCATAGCAAC
>HWTX-Ih5	83	MKASMFWPRRISSAFVVCYASESEEKRIPQRTDFQDFAVDDFKGEERACKGVFDACTPGKNECCPNRVCSDKHKWCKMEIIGK	#N/A	ACKGVFDACTPGKNECCPNRVCSDKHKWCKMEIIGK	,C6	#N/A	GCAAGAATCTTCTGAGACGAGAGTGTTACGGAGAACTTCAGTTACACTCTCGTCTCAGAAGATTCTTGCTTTCCGTGGTTGTGCCGAACATGAAAGCGTCAATGTTTTGGCCTCGCAGGATTAGTTCTGCTTTTGTTGTTTGCTATGCCTCCGAATCTGAGGAAAAACGAATTCCCCAGAGAACTGATTTCCAAGATTTTGCAGTTGATGACTTCAAAGGCGAAGAAAGGGCGTGCAAAGGGGTTTTTGATGCATGCACACCTGGAAAGAATGAGTGCTGTCCAAACCGTGTTTGTAGTGATAAACACAAGTGGTGTAAAATGGAAATTATAGGCAAATGAGATCAATGTATGCCAGTCCAGTTTTCAACTGGATGTA
>HWTX-Ih6	79	MFLAFAGLVLLLLFAMPPNLRKKNSQRTDFQDFAVDDFKGEERACKGVFDACTPGKNECCPNRVCSDKHKWCKMEIIGK	#N/A	ACKGVFDACTPGKNECCPNRVCSDKHKWCKMEIIGK	,C6	#N/A	CCTAAAACATTGACGCTTTCATGTTCGGCACAACCACGGAAAAGCGTCAATGTTTTTGGCCTTCGCAGGATTAGTTCTGCTTTTGTTGTTTGCTATGCCTCCGAATCTGAGGAAAAAGAATTCCCAGAGAACTGATTTCCAAGATTTTGCAGTTGATGACTTCAAAGGCGAAGAAAGGGCGTGCAAAGGGGTTTTTGATGCATGCACACCTGGAAAGAATGAGTGCTGTCCAAACCGTGTTTGTAGTGATAAACACAAGTGGTGTAAAATGGAAATTATAGGCAAATGAGATCAATGTATGCAGTCCAGTTTTCTAACTGGATGTATTTGGCCAGTGATGGCGTTACGTGAAGTACTTCATCTGCCTGGCAAAAAATGAGAATTAATAAATATTATTTC…
>HWTX-Ih7	83	MKASMFCLRRISSAFCVCYASESEEKEFPRELISKIFAVDDFKGEERACKGVFDACTPGKNECCPNRVCSDKHKWCKMEIIGK	#N/A	ACKGVFDACTPGKNECCPNRVCSDKHKWCKMEIIGK	,C6	#N/A	TTTTCAGGGTGAAGCGAAATAATATTTATTAATTCTCATTTTTTGCCAGGCAGATGAAGTACTTCACGTAACGCCATCACTGGCCAAATACATCCAGTTAGAAAACTGGACTGCATACATTGATCTCATTTGCCTATAATTTCCATTTTACACCACTTGTGTTTATCACTACAAACACGGTTTGGACAGCACTCATTCTTTCCAGGTGTGCATGCATCAAAAACCCCTTTGCACGCCCTTTCTTCGCCTTTGAAGTCATCAACTGCAAAAATCTTGGAAATCAGTTCTCTGGGGAATTCTTTTTCCTCAGATTCGGAGGCATAGCAAACACAAAAAGCAGAACTAATCCTGCGAAGGCAAAACATTGACGCTTTCATGTTCGGCACAACCACGGAAAAG…
>HWTX-Ih8	65	MPRNLRKKNSPENCFPRFFAVDDFKGEERACKGVFDACTPGKNECCPNRVCSDKHKWCKMEIIGK	#N/A	ACKGVFDACTPGKNECCPNRVCSDKHKWCKMEIIGK	,C6	#N/A	AAATAATGTTTATTAATTCTCATTTTTTGCCAGGCAGATGAAGTACTTCACGTAACACCATCATTGGCCAAATACATCCAGTTAGAAAACTGGACTAGCATACATTGATCTCATTTGCCTATAATTTCCATTTTACACCACTTGTGTTTATCACTACAAACACGGTTTGGACAGCACTCATTCTTTCCAGGAGTGCATGCATCAAAAACCCCTTTGCACGCCCTTTCTTCGCCTTTGAAGTCATCAACTGCAAAAAATCTTGGAAAGCAGTTCTCTGGGGAATTCTTTTTCCTCAGATTCCGAGGCATAGCAAACACAAAAAGCAGAACTAA
>HWTX-If7	74	MPPNLRKKIPRELISKIFAVDDFKGEERACKGVFDACTPGKNECCPNRVCSDKHKWCKWKIIGKMRSNVCSPVF	#N/A	ACKGVFDACTPGKNECCPNRVCSDKHKWCKWKIIGKMRSNVCSPVF	,C7	#N/A	TTTTTCAGGGTGAAGCGAAATAATATTTATTAATTCTCATTTTTTTTGTCCAGGCAGATGAAGTACTTCACGTAACGCCATCACTGGCCAAATACATCCAGTTAGAAAACTGGACTGCATACATTTGATCTCATTTTGCCTATAATTTTCCATTTACACCACTTGTGTTTATCACTACAAACACGGTTTGGACAGCACTCATTCTTTCCAGGTGTGCATGCATCAAAAACCCCTTTGCACGCCCTTTCTTCGCCTTTGAAGTCATCAACTGCAAAAATCTTGGAAATCAGTTCTCTGGGAATCTTTTTCCTCAGATTCGGAGGCATAGCAAACAACAAAAAGACAGAACTAATCCTGCGAAGGCCAAAACATTGACGCTTCACCCT
>HWTX-If8	77	MPPNLRKKNSPRELISKIFAVDDFKGEERACKGVFDACTPGKNECCPNRVCSDKHKWCKWKFIGQMRSMYAVQFFNW	#N/A	ACKGVFDACTPGKNECCPNRVCSDKHKWCKWKFIGQMRSMYAVQFFNW	,C6	#N/A	CTTCTGAGACGAGAGTGTTACGGAGAACTTCAGTTACACTCTCGTCTCAGAAGATTCTTGCTTTTCCGTGGTTGTGCCGAACATGAAAGCGTCAATGTTTTTGGCCTTCGCAGGATTAGTTCTGCTTTTTGTTGTTTGCTATGCCTCCGAATCTGAGGAAAAAGAATTCCCCTAGAGAACTGATTTCCAAGATTTTTGCAGTTGATGACTTCAAAGGCGAAGAAAGGGCGTGCAAAGGGGTTTTTGATGCATGCACACCTGGAAAGAATGAGTGCTGTCCAAACCGTGTTTGTAGTGATAAACACAAGTGGTGTAAATGGAAATTTATAGGGCAAATGAGATCAATGTATGCAGTCCAGTTTTTCAACTGGAT
>HWTX-If9	105	MKASMFFGLRRISSAFCVCYASESEEKEFPRELISKIFAVDDFKGEERACKGVFDACTPGKNECCPNRVCSDKHKWCKWKIIGKMRSMYAVQFSNWMYLASDGVT	#N/A	ACKGVFDACTPGKNECCPNRVCSDKHKWCKWKIIGKMRSMYAVQFSNWMYLASDGVT	,C6	#N/A	AGCGAAATAATATTTATTAATTCTCATTTTTTTTGCCAGGCAGATGAAGTACTTCACGTAACGCCATCACTGGCCAAATACATCCAGTTAGAAAACTGGACTGCATACATTGATCTCATTTTGCCTATAATTTTCCATTTACACCACTTGTGTTTATCACTACAAACACGGTTTGGACAGCACTCATTCTTTCCAGGTGTGCATGCATCAAAAACCCCTTTGCACGCCCTTTCTTCGCCTTTGAAGTCATCAACTGCAAAAATCTTGGAAATCAGTTCTCTGGGGAATTCTTTTTCCTCAGATTCGGAGGCATAGCAAACACAAAAAGCAGAACTAATCCTGCGAAGGCCAAAAAACATTGACGCTTTCATGTTCGGCACAACCACGGAAAAGCAAGAA…
>HWTX-If10	130	MMYFGDVTCNSRLRRFLLFRGCAEHESVNVFWPSQDLVLLFVVCYASESEEKEFPRELISKIFAVDDFKGEERACKGVFDACTPGKNECCPNRVCSDKHKWCKWKIIGKMRSMYAVQFSNWMYLASDGVT	#N/A	ACKGVFDACTPGKNECCPNRVCSDKHKWCKWKIIGKMRSMYAVQFSNWMYLASDGVT	,C6	#N/A	GCGAAATAATATTTATTAATTCTCATTTTTTTGCCAGGCAGATGAAGTACTTCACGTAACGCCATCACTGGCCAAATACATCCAGTTAGAAAACTGGACTGCATACATTGATCTCATTTTGCCTATAATTTTCCATTTACACCACTTGTGTTTATCACTACAAACACGGTTTGGACAGCACTCATTCTTTCCAGGTGTGCATGCATCAAAAACCCCTTTGCACGCCCTTTCTTCGCCTTTGAAGTCATCAACTGCAAAAATCTTGGAAATCAGTTCTCTGGGGAATTCTTTTTCCTCAGATTCGGAGGCATAGCAAACAACAAAAAGCAGAACTAAATCCTGCGAAGGCCAAAAAACATTGACGCTTTCATGTTCGGCACAACCACGGAAAAGCAAGAA…
>HWTX-If11	101	MFLVLGRISSAFVVCYASESEEKEFPRELLSKIFAVDDFKGEERAFKGVFDACTPGKNECCPNRVCSDKHKWCKMENYRQMRSMYAVQFSNWMYLANDGVT	#N/A	AFKGVFDACTPGKNECCPNRVCSDKHKWCKMENYRQMRSMYAVQFSNWMYLANDGVT	,C5	#N/A	TTTTTCAGGGTAAAGGGAAATAATGTTTATTAATTCTCATTTTTTTGCCAGGCAGATGAAGTACTTCACGTAACACCATCATTGGCCAAATACATCCAGTTAGAAAACTGGACTGCATACATTGATCTCATTTGCCTATAATTTTCCATTTTACACCACTTGTGTTTATCACTACAAACACGGTTTGGACAGCACTCATTCTTTCCAGGTGTGCATGCATCAAAAACCCCTTTGAACGCCCTTTCTTCGCCTTTGAAGTCATCAACTGCAAAAATCTTGGAAAGCAGTTCTCTGGGGAATTCTTTTTCCTCAGATTCCGAGGCATAGCAAACAACAAAAGCAGAACTAATCCTGCCAAGGACCAAAAACATTAGACGCTTTACATGTTCGGCAACAACC…
>HWTX-If12	82	MPRNLRKRIPQRTAFQDFAVDDFKGEERACKGVFDACTPGKNECCPNRVCSDKHKWCKMGNYRQMRSMYAVQFSNWMYLAND	#N/A	ACKGVFDACTPGKNECCPNRVCSDKHKWCKMGNYRQMRSMYAVQFSNWMYLAND	,C6	#N/A	CAAAACATTGACGCTTTCATGTTTTGGCCTTGGCAGGATTAGTTCTGCTTTTGTTGTTTGCTATGCCTCGGAATCTGAGGAAAAGAATTCCCCAGAGAACTGCTTTCCAAGATTTTGCAGTTGATGACTTCAAAGGCGAAGAAAGGGCGTGCAAAGGGGTTTTTGATGCATGCACACCTGGAAAGAATGAGTGCTGTCCAAACCGTGTTTGTAGTGATAAACACAAGTGGTGTAAAATGGGAAATTATAGGCAAATGAGATCAATGTATGCAGTCCAGTTTTCTAACTGGATGTATTTGGCCAATGAT
>HWTX-If13	101	MFLAFAGLVLLFVVCYASESEEKEFPRELISKIFAVDDFKGEERACKGVFDACTPGKNECCPNRVCSDKHKWCKMENYRQMRSMYAVQFSNWMYLASDGVT	#N/A	ACKGVFDACTPGKNECCPNRVCSDKHKWCKMENYRQMRSMYAVQFSNWMYLASDGVT	,C6	#N/A	TGACGCTTCATGTTCGGCACAACCACGGAAAAGCGTCAATGTTTTTGGCCTTCGCAGGATTAGTTCTGCTTTTTGTTGTTTGCTATGCCTCCGAATCTGAGGAAAAAGAATTCCCCAGAGAACTGATTTCCAAGATTTTTGCAGTTGATGACTTCAAAGGCGAAGAAAGGGCGTGCAAAGGGGTTTTTGATGCATGCACACCTGGAAAGAATGAGTGCTGTCCAAACCGTGTTTGTAGTGATAAACACAAGTGGTGTAAAATGGAAAATTATAGGCAAATGAGATCAATGTATGCAGTCCAGTTTTCTAACTGGATGTATTTGGCCAGTGATGGCGTTACGTGAAGTACTTCATCTGCCTGGCAAAAAATGAGAATTAATAAATATTATTTCGCTTCAC…
>HWTX-If14	86	MPPKSEEKEFPRELISKIFAVDDFKGEERACKGVFDACTPGKNECCPNRVCSDKHKWCKMENYRQMRSMYAVQFSNWMYLASDGVT	#N/A	ACKGVFDACTPGKNECCPNRVCSDKHKWCKMENYRQMRSMYAVQFSNWMYLASDGVT	,C6	#N/A	CTTCACGTAACGCCATCACTGGCCAAATACATCCAGTTAGAAAACTGGACTGCATACATTGATCTCATTTGCCTATAATTTTCCATTTTACACCACTTGTGTTTATCACTACAAACACGGTTTGGACAGCACTCATTCTTTCCAGGTGTGCATGCATCAAAAACCCCTTTGCACGCCCTTTCTTCGCCTTTGAAGTCATCAACTGCAAAAATCTTGGAAATCAGTTCTCTGGGGAATTCTTTTTCCTCAGATTTCGGAGGCATAGCAAACAACAAAAAGCAGAACTAATCCTGCGAAGGCCAAAAACATTGACGCTTTCATGTTCGGCACAACCACGGAAAAGCAAGAATCTTCTGAGACGAGAGTGTTACGGAGACTTCATCTGCCTGGCAAAAATGA…
>HWTX-If15	105	MKASMFLAFAGLVLLFVVCYASESEEKEFPRELISKIFAVDDFKGEERACKGVFDACTPGKNECCPNRVCSDKHKWCKMENYRQMRSMYAVQFSNWMYLASDGVT	#N/A	ACKGVFDACTPGKNECCPNRVCSDKHKWCKMENYRQMRSMYAVQFSNWMYLASDGVT	,C6	#N/A	TAGGGTTGTAAGCGAAATAATATTTATTAATTCTCATTTTTTGCCAGGCAGATGAAGTACTTCACGTAACGCCATCACTGGCCAAATACATCCAGTTAGAAAACTGGACTGCATACATTGATCTCATTTGCCTATAATTTCCATTTACACCACTTGTGTTTATCACTACAAACACGGTTTGGACAGCACTCATTCTTTCCAGGTGTGCATGCATCAAAAACCCTTTGCACGCCCTTTCTTCGCCTTTGAAGTCATCAACTGCAAAAATCTTGGAAATCAGTTCTCTGGGAATTCTTTTTCCTCAGATTCGGAGGCATAGCAAACAACAAAAGCAGAACTAATCCTGCGAAGGCCAAAACATTGACGCTTTCATGTTCGGCACAACCACGGAAAAGCAAG…
>HWTX-IIIa1	87	MVNMKASMFLTFAGLVLLFVVCYASESEEKEFPKEMLSSIFAVDNDFKQEERDCAGYMRECKEKLCCSGYVCSSRWKWCVLPAPWRR	>Huwentoxin-3;	DCAGYMRECKEKLCCSGYVCSSRWKWCVLPAPWRR	,C6	HWTX-III	CTTCTGAGGGCAGTGTTGATGGTGAACATGAAGGCGTCAATGTTTTTGACATTTGCAGGATTAGTTCTGCTTTTCGTTGTTTGCTATGCCTCCGAATCTGAGGAAAAAGAATTCCCCAAAGAAATGCTTTCCTCGATCTTTGCAGTTGACAATGACTTCAAGCAGGAAGAAAGAGACTGTGCTGGATACATGCGGGAATGCAAAGAAAAGCTTTGCTGTAGCGGATATGTCTGTTCATCCAGATGGAAATGGTGCGTATTGCCAGCTCCTTGGCGTCGCTGAAATCCTGAGATTTTATCTTTGTACCAGACAG
>HWTX-IIIa2	52	MLSSIFAVDNDFKQEERDCAGYMRECKEKLCCSGYVCSSRWKWCVLPAPWRR	#N/A	DCAGYMRECKEKLCCSGYVCSSRWKWCVLPAPWRR	,C6	HWTX-III	AGGAATCTTCTGAGGGCAGTGTTGAGAATTTCAGTTAGTTCTGCTTTTCGTTGTTTGCTATGCCTCCGAATCTGAGGAAAAAGAATTCCCCAAAGAAATGCTTTCCTCGATCTTTGCAGTTGACAATGACTTCAAGCAGGAAGAAAGAGACTGTGCTGGATACATGCGGGAATGCAAAGAAAAGCTTTGCTGTAGCGGATATGTCTGTTCATCCAGATGGAAATGGTGCGTATTGCCAGCTCCTTGGCGTCGCTGAAAATCCTGAGATTTTATCTTTGTACCAGACAGAAAATATCATGAAATGTCGTAGAAAAATG
>HWTX-IIIa3	45	MQLTMTSSRRRDCAGYMRECKKACCSGYVCSSRWKWCVLPAPWRR	#N/A	DCAGYMRECKKACCSGYVCSSRWKWCVLPAPWRR	,C6	#N/A	GTTGCATTCAATTTATTCGTAAACATTTCTACGACATTCATGATATTTCTGTCTGGTACAAAGAATAAATCTCAGGATTTCAGCGACGCCAAGGAGCTGGCAATACGCACCATTTCCATCTGGATGAACAGACATATCCGCTACAGCAAGCTTTCTTGCATTCCCGCATGTATCCAGCACAGTCTCTTCTCCTGCTTGAAGTCATTGTCAACTGCAAG
>HWTX-IIIa4	90	MVNMKASMFLTFAGLVLLFVVCYASESEEKEFPKEMLSSIFAVDNDFKQEERDCAGYMRECKEKLCCSGYVCSSRWKWCVLPATLASLKS	#N/A	DCAGYMRECKEKLCCSGYVCSSRWKWCVLPATLASLKS	,C6	#N/A	CTTCATGTTCACCATCAACACGGAAAACCAGGAATCTTCTGAGGGCAGTGTTGATGGTGAACATGAAGGCGTCAATGTTTTTGACATTTGCAGGATTAGTTCTGCTTTTCGTTGTTTGCTATGCCTCCGAATCTGAGGAAAAAGAATTCCCCAAAGAAATGCTTTCCTCGATCTTTGCAGTTGACAATGACTTCAAGCAGGAAGAAAGAGACTGTGCTGGATACATGCGGGAATGCAAAGAAAAGCTTTGCTGTAGCGGATATGTCTGTTCATCCAGATGGAAATGGTGCGTATTGCCAGCTACCTTGGCGTCGCTGAAATCCTGAGATTTTATCTTTGTACCAGACAGAAAA
>HWTX-IIIa5	49	MLSSIFAVDNDFKQEERDCAGYMRECKESFAVADMSCSSRWKWCVLPAP	#N/A	DCAGYMRECKESFAVADMSCSSRWKWCVLPAP	,C4	#N/A	CCTTCATGTTCACCATCAACACGGAAACCAGGAATCTTCTGAGGGCAGTGTTGATGGTGAACATGAAGGCGTCAATGTTTTTGACATTTGCAGGATTAGTTCTGCTTTTCGTTGTTTGCTATGCCTCCGAATCTGAGGAAAAGAATTCCCCAAAGAAATGCTTTCCTCGATCTTTGCAGTTGACAATGACTTCAAGCAGGAAGAAAGAGACTGTGCTGGATACATGCGGGAATGCAAAGAAAGCTTTGCTGTAGCGGATATGTCCTGTTCATCCAGATGGAAATGGTGCGTATTGCCAGCTCCTT
>HWTX-IIIb2	66	MLSSIFAVDNDFKQEERDCAGYMRECKESFAVADMSVHPDGNGAYCQLLGVAEILRFYLCTRQKIS	#N/A	DCAGYMRECKESFAVADMSVHPDGNGAYCQLLGVAEILRFYLCTRQKIS	,C4	#N/A	GTTTGCTATGCCTCCGAATCTGAGGAAAAGAATTCCCCAAAGAAATGCTTTCCTCGATCTTTGCAGTTGACAATGACTTCAAGCAGGAAGAAAGAGACTGTGCTGGATACATGCGGGAATGCAAAGAAAGCTTTGCTGTAGCGGATATGTCTGTTCATCCAGATGGAAATGGTGCGTATTGCCAGCTCCTTGGCGTCGCTGAAATCCTGAGATTTTATCTTTGTACCAGACAGAAAATATCATGAATGTCGTAGAAAATGTTTTACGAAATAAATTGAAATGCAACTGGAATGAAAATAAAGATA
>HWTX-IIIb1	101	MVNMKASMFLTFAGLVLLFVVCYASESEEKEFPKEMLSSIFAVDNDFKQEERDCAGYMRECKESFAVADMSVHPDGNGAYCQLLGVAEILRFYLCTRQKIS	#N/A	DCAGYMRECKESFAVADMSVHPDGNGAYCQLLGVAEILRFYLCTRQKIS	,C4	#N/A	CCTTCATGTTCACCATCAACACGGAAAACCAGGAATCTTCTGAGGGCAGTGTTGATGGTGAACATGAAGGCGTCAATGTTTTTGACATTTGCAGGATTAGTTCTGCTTTTCGTTGTTTGCTATGCCTCCGAATCTGAGGAAAAAGAATTCCCCAAAGAAATGCTTTCCTCGATCTTTGCAGTTGACAATGACTTCAAGCAGGAAGAAAGAGACTGTGCTGGATACATGCGGGAATGCAAAGAAAGCTTTGCTGTAGCGGATATGTCTGTTCATCCAGATGGAAATGGTGCGTATTGCCAGCTCCTTGGCGTCGCTGAAATCCTGAGATTTTATCTTTGTACCAGACAGAAAATATCATGAATGTCGTA
>HWTX-IIIc1	111	MVNMKASMFLTFAGLVLLFVVCYASESEEKEFPKEMLSSIFAVDNDFKQEERDCAGYMRECKESFAVADMSVHPDGNGAYCQLLGVAEILRFYSLYQTENIMNVRRKCFTK	#N/A	DCAGYMRECKESFAVADMSVHPDGNGAYCQLLGVAEILRFYSLYQTENIMNVRRKCFTK	,C4	#N/A	ATGAAGATTCCTGGTAAGTAGGTTTTCCGTGTTGATGGTGAACATGAAGGCGTCAATGTTTTTGACATTTGCAGGATTAGTTCTGCTTTTCGTTGTTTGCTATGCCTCCGAATCTGAGGAAAAAGAATTCCCCAAAGAAATGCTTTCCTCGATCTTTGCAGTTGACAATGACTTCAAGCAGGAAGAAAGAGACTGTGCTGGATACATGCGGGAATGCAAAGAAAGCTTTGCTGTAGCGGATATGTCTGTTCATCCAGATGGAAATGGTGCGTATTGCCAGCTCCTTGGCGTCGCTGAAATCCTGAGATTTTATTCTTTGTACCAGACAGAAAATATCATGAATGTACGTAGAAAATGTTTTACGAAATAAATTGAAATGCAACTGGAATGAAAATAAAA…
>HWTX-IIIc2	113	MVNMKASMFLTFAGLVLLFVVCYASESEEKEFPKEMLSSIFAVDNDFKQEERDCAGYMRECKESFAVADMSVHPDGNGAYCQLLGVAEILRFLSLYQTENIMNVRRKCFNEIN	#N/A	DCAGYMRECKESFAVADMSVHPDGNGAYCQLLGVAEILRFLSLYQTENIMNVRRKCFNEIN	,C4	#N/A	CACCATCAACACGGAAACCAGGAATCTTCTGAGGGCAGTGTTGATGGTGAACATGAAGGCGTCAATGTTTTTGACATTTGCAGGATTAGTTCTGCTTTTCGTTGTTTGCTATGCCTCCGAATCTGAGGAAAAAGAATTCCCCAAAGAAATGCTTTCCTCGATCTTTGCAGTTGACAATGACTTCAAGCAGGAAGAAAGAGACTGTGCTGGATACATGCGGGAATGCAAAGAAAGCTTTGCTGTAGCGGATATGTCTGTTCATCCAGATGGAAATGGTGCGTATTGCCAGCTCCTTGGCGTCGCTGAAATCCTGAGATTTTTATCTTTGTACCAGACAGAAAATATCATGAATGTACGTAGAAAATGTTTTAACGAAATAAATTGAAATGCAACTGGAAT…
>HWTX-IIIc3	116	MKASMFLTFAGLVLLFVVCYASESEEKEFPKEMLSSIFAVDNDFKQEERDCAGYMRECKESFAVADMSVHPDGNGAYCQLLGVAEILRFYLCTRQKTIMNVRRKCFTNKLKCNWNE	#N/A	DCAGYMRECKESFAVADMSVHPDGNGAYCQLLGVAEILRFYLCTRQKTIMNVRRKCFTNKLKCNWNE	,C6	#N/A	ATGAAGGCGTCAATGTTTTTGACATTTGCAGGATTAGTTCTGCTTTTCGTTGTTTGCTATGCCTCCGAATCTGAGGAAAAAGAATTCCCCAAAGAAATGCTTTCCTCGATCTTTGCAGTTGACAATGACTTCAAGCAGGAAGAAAGAGACTGTGCTGGATACATGCGGGAATGCAAAGAAAGCTTTGCTGTAGCGGATATGTCTGTTCATCCAGATGGAAATGGTGCGTATTGCCAGCTCCTTGGCGTCGCTGAAATCCTGAGATTTTATCTTTGTACCAGACAGAAAACTATCATGAATGTACGTAGAAAATGTTTTACGAATAAATTGAAATGCAACTGGAATGAAAA
>HWTX-IIIc4	111	MVNMKASMFLTFAGLVLLFVVCYASESEEKEFPKEMLSSIFAVDNDFKQEERDCAGYMRECKESFAVADMSVHPDGNGAYCQLLGVAEILRFYSLYQTENIMNVVENVLTK	#N/A	DCAGYMRECKESFAVADMSVHPDGNGAYCQLLGVAEILRFYSLYQTENIMNVVENVLTK	,C3	#N/A	TCACCATCAACACGGAAAACCAGGAATCTTCTGAGGGCAGTGTTGATGGTGAACATGAAGGCGTCAATGTTTTTGACATTTGCAGGATTAGTTCTGCTTTTCGTTGTTTGCTATGCCTCCGAATCTGAGGAAAAAGAATTCCCCAAAGAAATGCTTTCCTCGATCTTTGCAGTTGACAATGACTTCAAGCAGGAAGAAAGAGACTGTGCTGGATACATGCGGGAATGCAAAGAAAGCTTTGCTGTAGCGGATATGTCTGTTCATCCAGATGGAAATGGTGCGTATTGCCAGCTCCTTGGCGTCGCTGAAATCCTGAGATTTTATTCTTTGTACCAGACAGAAAATATCATGAATGTCGTAGAAAATGTTTTAACGAAATAAATTGAAATGCAACTGGAA…
>HWTX-IIIc5	83	MLSSIFAVDNDFKQEERDCAGYMRECKESFAVADMSVHPDGNGAYCQLLGVAEILRFYSLYQTENIMNVVENVLRNKLKCNWK	#N/A	DCAGYMRECKESFAVADMSVHPDGNGAYCQLLGVAEILRFYSLYQTENIMNVVENVLRNKLKCNWK	,C4	#N/A	ATCAACACGGAAAACCAGGAATCTTCTGAGGGCAGTGTTGATGGTGAACATGAAGGCGTCAATGTTTTGACATTTGCAGGATAAGTTCTGCTTTTCGTTGTTTGCTATGCCTCCGAATCTGAGGAAAAAGAATTCCCAAAGAAATGCTTTCCTCGATCTTTGCAGTTGACAATGACTTCAAGCAGGAAGAAAGAGACTGTGCTGGATACATGCGGGAATGCAAAGAAAGCTTTGCTGTAGCGGATATGTCTGTTCATCCAGATGGAAATGGTGCGTATTGCCAGCTCCTTGGCGTCGCTGAAATCCTGAGATTTTATTCTTTGTACCAGACAGAAAATATCATGAATGTCGTAGAAAATGTTTTACGAAATAAATTGAAATGCAACTGGAAATGAAAAT…
>HWTX-IIIb3	99	MVNMKASMFLTFAGLVLLFVVCYASESEEKEFPKEMLSSIFAVDNDFKQEERDCAGYMRECKESFAVADMSVHPDGNGAYCQLLGVAEILRFYLCTRQK	#N/A	DCAGYMRECKESFAVADMSVHPDGNGAYCQLLGVAEILRFYLCTRQK	,C4	#N/A	TCACCATCAACACGGAAAACCAGGAATCTTCTGAGGGCAGTGTTGATGGTGAACATGAAGGCGTCAATGTTTTTGACATTTGCAGGATTAGTTCTGCTTTTCGTTGTTTGCTATGCCTCCGAATCTGAGGAAAAAGAATTCCCCAAAGAAATGCTTTCCTCGATCTTTGCAGTTGACAATGACTTCAAGCAGGAAGAAAGAGACTGTGCTGGATACATGCGGGAATGCAAAGAAAGCTTTGCTGTAGCGGATATGTCTGTTCATCCAGATGGAAATGGTGCGTATTGCCAGCTCCTTGGCGTCGCTGAAATCCTGAGATTTTATCTTTGTACCAGACAGAAAAT
>HWTX-IIId2	77	MPPNLRKKNSPKKCFPRSLQLTTDFKQEERDCAGYMRECKESFAVADMSVHPDGNGAYCQLLGVAEILRFYLVPDRK	#N/A	DCAGYMRECKESFAVADMSVHPDGNGAYCQLLGVAEILRFYLVPDRK	,C3	#N/A	GAAAACCCAGGAATCTTCTGAGGGCAGTGTTGATGGTGAACATGAAGGCGTCAATGTTTTTGACATTTGCAGGATTAGTTCTGCTTTTCGTTGTTTGCTATGCCTCCGAATCTGAGGAAAAAGAATTCCCCAAAGAAATGCTTTCCTCGATCTTTGCAGTTGACAACTGACTTCAAGCAGGAAGAAAGAGACTGTGCTGGATACATGCGGGAATGCAAAGAAAGCTTTGCTGTAGCGGATATGTCTGTTCATCCAGATGGAAATGGTGCGTATTGCCAGCTCCTTGGCGTCGCTGAAATCCTGAGATTTTATCTTGTACCAGACAGAAAAT
>HWTX-IIId3	100	MVNMKASMFLTFAGLVLLFVVCYASESEEKEFPKEMLSSIFAVDNDFKQEERDCAGYMRECKESFAVADMSVHPDGNGAYCQLLGVAEILRFYSLYQTEN	#N/A	DCAGYMRECKESFAVADMSVHPDGNGAYCQLLGVAEILRFYSLYQTEN	,C3	#N/A	CCTTCATGTTCACCATCAACACGGAAAACCAGGAATCTTCTGAGGGCAGTGTTGATGGTGAACATGAAGGCGTCAATGTTTTTGACATTTGCAGGATTAGTTCTGCTTTTCGTTGTTTGCTATGCCTCCGAATCTGAGGAAAAAGAATTCCCCAAAGAAATGCTTTCCTCGATCTTTGCAGTTGACAATGACTTCAAGCAGGAAGAAAGAGACTGTGCTGGATACATGCGGGAATGCAAAGAAAGCTTTGCTGTAGCGGATATGTCTGTTCATCCAGATGGAAATGGTGCGTATTGCCAGCTCCTTGGCGTCGCTGAAATCCTGAGATTTTATTCTTTGTACCAGACAGAAAATAT
>HWTX-IIId1	101	MVNMKASMFLTFAGLVLLFVVCYASESEEKEFPKEMLSSIFAVDNDFKQEERDCAGYMRECKESFAVADMSVHPDGNGAYCQLLGVAEILRFYSLYQTEIS	#N/A	DCAGYMRECKESFAVADMSVHPDGNGAYCQLLGVAEILRFYSLYQTEIS	,C3	#N/A	CAACACTGCCCTCAGAAGATTCCTGGTTTTCCGTGTTGATGGTGAACATGAAGGCGTCAATGTTTTTGACATTTGCAGGATTAGTTCTGCTTTTCGTTGTTTGCTATGCCTCCGAATCTGAGGAAAAAGAATTCCCCAAAGAAATGCTTTCCTCGATCTTTGCAGTTGACAATGACTTCAAGCAGGAAGAAAGAGACTGTGCTGGATACATGCGGGAATGCAAAGAAAGCTTTGCTGTAGCGGATATGTCTGTTCATCCAGATGGAAATGGTGCGTATTGCCAGCTCCTTGGCGTCGCTGAAATCCTGAGATTTTATTCTTTGTACCAGACAGAAATATCATGAATGTACGTAGAAAATGTTTTAACGAATAAAA
>HWTX-Ij2	55	MFGTTTEKQESSEIFAVDDFKGEERACKGVFDACTPGKNECCPNRVCSDKHKWCK	#N/A	ACKGVFDACTPGKNECCPNRVCSDKHKWCK	,C6	#N/A	TCTTCGTCCTTTGAAGTCATCAACTGCAAAAATCTTGGAAAGCAGTTCTCTGGGGAATTCTTTTTCCTCAGATTCCGAGGCATAGCAAACAACAAAAAGCAGAACTAATCCTGCCAAGGCCAAAAACATTGACGCTTTCATGTTCGGCACAACCACGGAAAAGCAAGAATCTTCTGAGATTTTTGCAGTTGATGACTTCAAAGGCGAAGAAAGGGCGTGCAAAGGGGTTTTTGATGCATGCACACCTGGAAAGAATGAGTGCTGTCCAAACCGTGTTTGTAGTGATAAACACAAGTGGTGTAAAAT
>HWTX-Ij1	110	MKASMFLALAGLVLLFVVCYASESEEKNSPENCFPRFLQLMTSKARRACKGVFDACTPGKNECCPNRVCSDKHKWCN	#N/A	ACKGVFDACTPGKNECCPNRVCSDKHKWCN	,C6	#N/A	ATTACACCACTTGTGTTTATCACTACAAACACGGTTTGGACAGCACTCATTCTTTCCAGGTGTGCATGCATCAAAAACCCCTTTGCACGCCCTTCTCGCCTTTGAAGTCATCAACTGCAAAAATCTTGGAAAGCAGTTCTCTGGGGAATTCTTTTCCTCAGATTCCGAGGCATAGCAAACAACAAAAAGCAGAACTAATCCTGCCAAGGCCAAAAACATTGACGCTTTCATGTTCGGCACAACCACGGAAAAGCAAGAATCTTCTGAGACGAGAGTGTTACGGTGAACTTCAGTACTGAACTTATAAAAGCGACTTTGACAATTAGCCATGTCTGAAGTACTTGAAAAACTGCGTCAGCAGTGCCGGGAAAGAGGAGCGAACGGAATCATAGGACTCGG…
>HWTX-Ik3	82	MFGTTTEKRQCFWPRRISSAFVVCYASESEEKEFPRELISKIFAVDDFKGEERACKGVFDACTPGKNECCPNRVCSDKPQVV	#N/A	ACKGVFDACTPGKNECCPNRVCSDKPQVV	,C5	#N/A	CCAAAACATTGACGCTTTCATGTTCGGCACAACCACGGAAAAGCGTCAATGTTTTTGGCCTCGCAGGATTAGTTCTGCTTTTGTTGTTTGCTATGCCTCCGAATCTGAGGAAAAAGAATTCCCCAGAGAACTGATTTCCAAGATTTTTGCAGTTGATGACTTCAAAGGCGAAGAAAGGGCGTGCAAAGGGGTTTTTGATGCATGCACACCTGGAAAGAATGAGTGCTGTCCAAACCGTGTTTGTAGTGATAAACCACAAGTGGTGTAAACTGGAAATTATAGGCAAATGAGATCAATGTATGCAGTCCAGTTTTCTAACTGGATGTATTTAGGCCAGTGATGGCGTTACGTGAAGTACTTCATCTGCCTGGCAAAAACTGAGAATTAATAATATTATTT…
>HWTX-Ik2	73	MFLAFAGLVLLFVVCYASESEEKEFPRELISKIFAVDDFKGEERACKGVFDACTPGKNECCPNRVCSDKPQVV	#N/A	ACKGVFDACTPGKNECCPNRVCSDKPQVV	,C5	#N/A	GGAAAAGCGTCAATGTTTTTGGCCTTCGCAGGATTAGTTCTGCTTTTTGTTGTTTGCTATGCCTCCGAATCTGAGGAAAAAGAATTCCCCAGAGAACTGATTTCCAAGATTTTTGCAGTTGATGACTTCAAAGGCGAAGAAAGGGCGTGCAAAGGGGTTTTTGATGCATGCACACCTGGAAAGAATGAGTGCTGTCCAAACCGTGTTTGTAGTGATAAACCACAAGTGGTGTAAAATGGAAATTATAGGCAAAATGAGATCAATGTATGCAGTCCAGTTTTCTAACTGGATGTATTTGGCCAGTGATGGCGTTACGTGAAGTACTTCATCTGCCTGGCAAAAATGAGAATTAATAAATATATTTCGCTTCACCCTGAATTTTTAGTGATGCTTAATAAA…
>HWTX-Ik1	77	MKASMFLAFAGLVLLFVVCYASESEEKEFPRELISKIFAVDDFKGEERACKGVFDACTPGKNECCPNRVCSDKTQVV	#N/A	ACKGVFDACTPGKNECCPNRVCSDKTQVV	,C5	#N/A	GGTGAAGCGAAATAATATTTATTAATTCTCATTTTTTGCCAGGCAGATGAAGTACTTCACGTAACGCCATCACTGGCCAAATACATCCAGTTAGAAAACTGGACTGCATACATTGATCTCATTTTGCCTATAATTTCCATTTTACACCACTTGTGTTTTATCACTACAAACACGGTTTGGACAGCACTCATTCTTTCCAGGTGTGCATGCATCAAAAACCCCTTTGCACGCCCTTTCTTCGCCTTTGAAGTCATCAACTGCAAAAATCTTGGAAATCAGTTCTCTGGGGAATTCTTTTTCCTCAGATTCGGAGGCATAGCAAACAACAAAAAGCAGAACTAATCCTGCGAAGGCCAAAAACATTGACGCTTTCATGTTCGGCACAACCACGGAAAAGCA…
>HWTX-Ik4	77	MKASMFLAFARISSAFCVCYASESEEKEFPRELISKIFAVDDFKGEERACKGVFDACTPGKNECCPNRVCSDKTQVV	#N/A	ACKGVFDACTPGKNECCPNRVCSDKTQVV	,C5	#N/A	ATTAATTCTCATTTTTTTGCCAGGCAGATGAAGTACTTCACGTAACGCCATCACTGGCCAAATACATCCAGTTAGAAAACTGGACTGCATACATTGATCTCATTTGCCTATAATTTTCCATTTTACACCACTTGTGTTTTATCACTACAAACACGGTTTGGACAGCACTCATTCTTTCCAGGTGTGCATGCATCAAAAACCCCTTTGCACGCCCTTTCTTCGCCTTTGAAGTCATCAACTGCAAAAATCTTGGAAATCAGTTCTCTGGGGAATTCTTTTTCCTCAGATTCGGAGGCATAGCAAACACAAAAAGCAGAACTAATCCTAGCGAAGGCCAAAAACATTGACGCTTTCATGTTCGGACACAACCACGGAAAAGCAAGAATCTTCTGAGACGAG…
>HWTX-Ik5	61	MVCYASESEEKEFPRELISKIFAVDDFKGEERACKGVFDACTPGKNECCPNRVCSDKTQVV	#N/A	ACKGVFDACTPGKNECCPNRVCSDKTQVV	,C5	#N/A	GTTTAACAATTTATTGAGAATTCGTTTCAGAAACAGAAGAGATTCAAACAATATTGCGGTTAATGATTGAAGGACGCATGCGTACTTTCCAATGGGTCACCAAGGACAAATCTCTCCACTTTTCATTCCGAATTTTGTCGTGATGATTACGGCACTTTAAACCTTCACACACATATTGAATTTGCATTTCCATCCACCTTTACATTTCTTCTTTTTGCATGGTTTGCTATGCCTCCGAATCTGAGGAAAAAGAATTCCCCAGAGAACTGATTTCCAAGATTTTTGCAGTTGATGACTTCAAAGGCGAAGAAAGGGCGTGCAAAGGGGTTTTTGATGCATGCACACCTGGAAAGAATGAGTGCTGTCCAAACCGTGTTTGTAGTGATAAAACACAAGTGG…
>HWTX-Ik6	57	MPRNLRKKNSQRTAFQDFAVDDFKGEERACKGVFDACTPGKNECCPNRVCSDKTQVV	#N/A	ACKGVFDACTPGKNECCPNRVCSDKTQVV	,C5	#N/A	CTTCACGTAACACCATCATTGGCCAAATACATCCAGTTAGAAAACTGGACTGCATACATTGATCTCATTTGCCTATAATTTCCATTTTACACCACTTGTGTTTTATCACTACAAACACGGTTTGGACAGCACTCATTCTTTCCAGGTGTGCATGCATCAAAAACCCCTTTGCACGCCCTTTCTTCGCCTTTGAAGTCATCAACTGCAAAATCTTGGAAAGCAGTTCTCTGGGAATTCTTTTTCCTCAGATTCCGAGGCATAGCAAACAACAAAAGCAGAACTAATCCTGCCAAGGCCAAAACATTGACGCTTTCATGTTCGGCACAACCACGGAAAGCAATAATCTTCTGAGACGAGAGTGTTACGGT
>HWTX-Ik7	77	MKASMFLALAGLVLLFVVCYASESEEKEFPREQLSKIFAVDDFKGEERACKGVFDACTPGKNECCPNRVCSDKTQVV	#N/A	ACKGVFDACTPGKNECCPNRVCSDKTQVV	,C5	#N/A	GGTATGCAAAGTTACTTTATTACAAAAATTGTTAATGCACGATTTACAAAAGACACTTAACACAATTCATACAACTGATTTTTAGAAACTGTTAGTTAACCAGAAGCACCTCCGTCTTCAGATTCAGATTTTGCTTTTCCGTGGTTGTGCCGAACATGAAAGCGTCAATGTTTTTGGCCTTGGCAGGATTAGTTCTGCTTTTTGTTGTTTGCTATGCCTCGGAATCTGAGGAAAAAGAATTCCCCAGAGAACAGCTTTCCAAGATTTTTGCAGTTGATGACTTCAAAGGCGAAGAAAGGGCGTGCAAAGGGGTTTTTGATGCATGCACACCTGGAAAGAATGAGTGCTGTCCAAACCGTGTTTGTAGTGATAAAACACAAGTGGTGTAAAATGGAAATT…
>HWTX-Ik8	77	MKASMFLALAGLVLLFVVCYASESEEKEFPRELLSKIFAVDDFKGEERACKGVFDACTPGKNECCPNRVCSDKTQVV	#N/A	ACKGVFDACTPGKNECCPNRVCSDKTQVV	,C5	#N/A	GGGCAAGCAGCCAACGCAGTTCAAAATGCGGCCTCACTATGCGTCTAAATTAAACTTGATTTGACACTTCGAAGAGTGTGAAATGCTTACGGATCACGTATTATGTGCTGTTCATTGTGTCAATGGGATTTTTCTGTAAGCAATAAATAAATTTGCACTCAAAAAATCCCATTGACACAATGAACAGCACATAATACGTGATCCGTAAGCATTTAACACTCTCGTCTCAGAAGATTATTGCTTTTCCGTGGTTGTGCCGAACATGAAAGCGTCAATGTTTTTGGCCTTGGCAGGATTGGTTCTGCTTTTTGTTGTTTGCTATGCCTCGGAATCTGAGGAAAAAGAATTCCCCAGAGAACTGCTTTCCAAGATTTTTGCAGTTGATGACTTCAAAGGCGA…
>HWTX-Ik9	75	MKASMFLAFAGLVLLFVVCYASESEEKGFPRELISKIFAVDDFKGEERACKGVFDACTPGKNECCPNRVCSVLNY	#N/A	ACKGVFDACTPGKNECCPNRVCSVLNY	,C5	#N/A	ACAACTTAGTAGTTTAATACACTACAAACACGGTTTGGACAGCACTCATTCTTTCCAGGTGTGCATGCATCAAAAACCCCTTTGCACGCCCTTTCTTCGCCTTTGAAGTCATCAACTGCAAAAATCTTGGAAATCAGTTCTCTGGGGAATCCTTTTTCCTCAGATTCGGAGGCATAGCAAACAACAAAAAGCAGAACTAATCCTGCGAAGGCCAAAAACATTGACGCTTTCATGTTCGGCACAACCACGGAAAAGCAAGAATCTTCTGAGACGAGAGTGTTTGTAGTGATAAACACAAGTGGTAGTAAATGGAAATTTATAGG
>HWTX-Im2	74	MPPNLRKRIPRELISKIFAVDDFKGEERACKGVFDACTPGKNECCPNRVCSDKHKWCKMENYRQNEINVCSPVF	#N/A	ACKGVFDACTPGKNECCPNRVCSDKHKWCKMENYRQNEINVCSPVF	,C7	#N/A	GCGAAATAATATTTATTAATTCTCATTTTTTTGCCAGGCAGATGAAGTACTTCACGTAACGCCATCACTGGCCAAATACATCCAGTTAGAAAACTGGACTGCATACATTGATCTCATTTTGCCTATAATTTTCCATTTTACACCACTTGTGTTTATCACTACAAACACGGTTTGGACAGCACTCATTCTTTCCAGGTGTGCATGCATCAAAAACCCCTTTGCACGCCCTTTCTTCGCCTTTGAAGTCATCAACTGCAAAAATCTTGGAAATCAGTTCTCTGGGAATTCTTTTTCTCAGATTCGGAGGCATAGCAAACAACAAAAAGCAGAACTAATCCTGCGAAGGCCAAAAACATTGACGCTTTCATGTTCGGCACAATTACACGGAGTTGCCGAATG…
>HWTX-Im1	84	MKASMFLALAGLVLLFVVCYASESEEKEFPRELLSKIFAVDDFKGEERACKGVFDACTPGKNECCPNRVCSDKHKWCKMEIIGK	#N/A	ACKGVFDACTPGKNECCPNRVCSDKHKWCKMEIIGK	,C6	#N/A	GGAAATAATGTTTATTAATTCTCATTTTTTTGCCAGGCAGATGAAGTACTTCACGTAACACCATCATTGGCCAAATACATCCAGTTAGAAAACTGGACTGCATACATTGATCTCATTTGCCTATAATTTCCATTTTACACCACTTGTGTTTATCACTACAAACACGGTTTGGACAGCACTCATTCTTTCCAGGTGTGCATGCATCAAAAACCCCTTTGCACGCCCTTTCTTCGCCTTTGAAGTCATCAACTGCAAAAATCTTGGAAAGCAGTTCTCTGGGGAATTCTTTTTCCTCAGATTCCGAGGCATAGCAAACAACAAAAAGCAGAACTAATCCTGCCAAGGCCAAAAACATTGACGCTTTCATGTTCGGCACAACCACGGAGTTGCCGAATGGCG…
>HWTX-IVa	86	MKASMFLALAGLVLLFVVCYASESEEKEFSNELLSSVLAVDDNSKGEERECLEIFKACNPSNDQCCKSSKLVCSRKTRWCKYQIGK	>HWTX-IVa	ECLEIFKACNPSNDQCCKSSKLVCSRKTRWCKYQIGK	,C6	HWTX-IV	TTTTTTTCGTTTTTTTTTTGTTTTTTTTTTTTTTTAAAAGTGAAATATTATTTATTGATACTCATTAACTGGCAAGCAGATTAATTATTTAACATAATTCCATCATTGGCCAAGTATATCCAGTTAGAAAACTGGACTGCATATATTGATCTCATTTGCCTATTTGGTATTTACACCACCTGGTTTTTCGACTGCAAACTAATTTCGAGCTCTTGCAGCACTGGTCATTTGAAGGGTTGCATGCCTTAAAAATCTCTAAGCACTCCCTTTCTTCGCCCTTGGAGTTATCGTCAACTGCAAGAACCGACGAAAGCAGTTCGTTGGAGAATTCTTTTTCCTCAGATTCGGAGGCATAGCAAACAACGAAAAGCAGGACTAATCCTGCCAAGGCCAAAACAT…
>HWTX-IVa3	80	MFGLAGLVLLSLFAMPPNLRKKNSPTNCFVGSAVDDNSKGEERECLEILKACNPSNDQCCKSSKLVAVEKPRWCKYQIGK	#N/A	ECLEILKACNPSNDQCCKSSKLVAVEKPRWCKYQIGK	,C5	#N/A	AAAGCGTCAATGTTTGGCCTGGCAGGATTAGTCCTGCTTTCGTTGTTTGCTATGCCTCCGAATCTGAGGAAAAAGAATTCTCCAACGAACTGCTTCGTCGGTTCTGCAGTTGACGATAACTCCAAGGGCGAAGAAAGGGAGTGCTTAGAGATTTTAAAGGCATGCAACCCTTCAAATGACCAGTGCTGCAAGAGCTCGAAATTAGTTGCAGTCGAAAAACCCAGGTGGTGTAAATACCAAATAGGCAAATGAGATCAATATATG
>HWTX-IVa2	66	MPPNLRKKILQRTAFAVLAVDDNSKGEERECLEIFKACNPSNDQCCKSSKLVCSRKTRWCKYQIGK	#N/A	ECLEIFKACNPSNDQCCKSSKLVCSRKTRWCKYQIGK	,C6	HWTX-IV	CATTGACGCTTTCATGTTCACCACCAAAACAGAAAGCTCAATGTTTTGTTAGGTGGTCCGGCAGTATACAGGAAGAGCGGGTCCAAGAATCTTCTGAGAAGAGAGTGTTACGGAGAACTTCCTGTATACTTGCCGGACCACCTAACACCTGGAAAGAATCAATTATTTCATCTTGCACTCACCGCAAAGAGAGCCAACAAACTCAAACATCTTTGGATACACAACGGAAACATTTTGGCCAGGAAAATCGACGGAAGTGAAGTTCGCACGATTACATCAGCTGAAGACCTCAAATATTTTGATCAAGAAAGTATCTAAGTTTTCTGTTTTGGTGGTGAACATGAAAGCGTCAATGTTTTTGGCCTTGGCAGGATTAGTCCTGCTTTTCGTTGTTTGCTA…
>HWTX-IVa1	82	MFLALAGLVLLFVVCYASESEEKEFSNELLSSVLAVDDNSKGEERECLEIFKACNPSNDQCCKSSKLVCSRKTRWCKYQIGK	#N/A	ECLEIFKACNPSNDQCCKSSKLVCSRKTRWCKYQIGK	,C6	HWTX-IV	CGTCAATGTTTTTGGCCTTGGCAGGATTAGTCCTGCTTTTCGTTGTTTGCTATGCCTCCGAATCTGAGGAAAAAGAATTCTCCAACGAACTGCTTTCGTCGGTTCTTGCAGTTGACGATAACTCCAAGGGCGAAGAAAGGGAGTGCTTAGAGATTTTTAAGGCATGCAACCCTTCAAATGACCAGTGCTGCAAGAGCTCGAAATTAGTTTGCAGTCGAAAAACCAGGTGGTGTAAATACCAAATAGGCAAATGAGATCAATATATGCAGTCCAGTTTTTCTAACTGGATATACTTGGCCAATGATGGAATTTATGTTAAATAATTAATCTGCTTGCCAGTTAATGAGTATCAATAAATAATATTTTACAACTTTAAAAAAAAAAAAACCAAAAAAAAAA…
>HWTX-IVa4	64	MPPNLRKRISNELLSSVLAVDDNSKGEERECLEIFKACNPSNDQCCKSSKLVCSRKTRWCKIPK	#N/A	ECLEIFKACNPSNDQCCKSSKLVCSRKTRWCKIPK	,C6	#N/A	TTTTTTTTTAAAGTGAAATATTATTTATTGATACTCATTAACTGGCAAGCAGATTAATTATTTAACATAATTCCATCATTGGCCAAGTATATCCAGTTAGAAAACTGGACTGCATATATTGATCTCATTTGCCTATTTTGGTATTTTACACCACCTGGTTTTTCGACTGCAAACTAATTTCGAGCTCTTGCAGCACTGGTCATTTGAAGGGTTGCATGCCTTAAAAATCTCTAAGCACTCCCTTTCTTCGCCCTTGGAGTTATCGTCAACTGCAAGAACCGACGAAAGCAGTTCGTTGGAGATTCTTTTCCTCAGATTCGGAGGCATAGCAAACAACGAAAAGCAGGACTAATCCTGCC
>HWTX-IVb1	96	MKASMFLALAGLVLLFVVCYASESEEKEFSNELLSSVLAVDDNSKGEERECLEIFKACNPSNDQCCKSSKLVCSRKTRWCKYQIGKMRSIYAVQFS	#N/A	ECLEIFKACNPSNDQCCKSSKLVCSRKTRWCKYQIGKMRSIYAVQFS	,C6	#N/A	AGAAAACTGGACTGCATATATTGATCTCATTTTGCCTATTTGGTATTTACACCACCTGGTTTTTCGACTGCAAACTAATTTCGAGCTCTTGCAGCACTGGTCATTTGAAGGGTTGCATGCCTTAAAAATCTCTAAGCACTCCCTTTCTTCGCCCTTGGAGTTATCGTCAACTGCAAGAACCGACGAAAGCAGTTCGTTGGAGAATTCTTTTTCCTCAGATTCGGAGGCATAGCAAACAACGAAAAGCAGGACTAATCCTGCCAAGGCCAAAAACATTGACGCTTTCATGTTCACCACCAATGTAGAAGGTTTTTTTTCCCCCGATCTTGAAACCACCGCTTGTTAATGGACTGTATGAAGTATCACATTTCACCTTTTCCAAGCATATTTTTTCAGTAT…
>HWTX-IVb2	107	MKASMFLALAGLVLLFVVCYASESEEKEFSNELLSSVLAVDDNSKGEERECLEIFKACNPSNDQCCKSSKLVCSRKTRWCKIPNRQMRSIYAVQFSTGYTWPMMELC	#N/A	ECLEIFKACNPSNDQCCKSSKLVCSRKTRWCKIPNRQMRSIYAVQFSTGYTWPMMELC	,C7	#N/A	TCTGAGAAGAGAGTGTTACGGAGAACTTCCGTTACACTCTCTTCTCAGAAGATTCTTGGTTTTCTGTTTTGGTGGTGAACATGAAAGCGTCAATGTTTTTGGCCTTGGCAGGATTAGTCCTGCTTTTCGTTGTTTGCTATGCCTCCGAATCTGAGGAAAAAGAATTCTCCAACGAACTGCTTTCGTCGGTTCTTGCAGTTGACGATAACTCCAAGGGCGAGGAAAGGGAGTGCTTAGAGATTTTTAAGGCATGCAACCCTTCAAATGACCAGTGCTGCAAGAGCTCGAAATTAGTTTGCAGTCGAAAAACCAGGTGGTGTAAAATACCAAATAGGCAAATGAGATCAATATATGCAGTCCAGTTTTCAACTGGATATACTTGGCCAATGATGGAATTAT…
>HWTX-IVb3	123	MRRECTENSVHSLSEDLVSVGGEHESVNVWPGRIVLLSCCYASESEEKNLQRTASSVCSDDNSKGEERECLEILRHATLQMTSAARARNSCSRKTRWCKYQIGKMRSIYAVQFQLDILANDGI	#N/A	ECLEILRHATLQMTSAARARNSCSRKTRWCKYQIGKMRSIYAVQFQLDILANDGI	,C3	#N/A	CTGAGAAGAGAGTGTACGGAGAACTCCGTACACTCTCTCTCAGAAGATCTGGTTTCTGTTGGTGGTGAACATGAAAGCGTCAATGTTTGGCCTGGCAGGATAGTCCTGCTTTCGTGTTGCTATGCCTCCGAATCTGAGGAAAAGAATCTCCAACGAACTGCTTCGTCGGTCTGCAGTGACGATAACTCCAAGGGCGAAGAAAGGGAGTGCTTAGAGATTTTAAGGCATGCAACCCTTCAAATGACCAGTGCTGCAAGAGCTCGAAATAGTTGCAGTCGAAAAACCAGGTGGTGTAAATACCAAATAGGCAAAATGAGATCAATATATGCAGTCCAGTTTCAACTGGATATACTGGCCAATGATGGAATTA
>HWTX-IVb4	109	MKASMFLALAGLVLLFVVCYASESEEKEFSNELLSSVLAVDDNSKGEERECLEIFKACNPSNDQCCKSSKLVAVEKPGGVKYQIGKMRSIYAVQFSNWIYLANDGIMLK	#N/A	ECLEIFKACNPSNDQCCKSSKLVAVEKPGGVKYQIGKMRSIYAVQFSNWIYLANDGIMLK	,C4	#N/A	GGGGGGTAATCAGTAACGGAAGTTCTCCGTAACACTCTCTTCTCAGAAGATTCTTGGTTTCTGTTTTGGTGGTGAACATGAAAGCGTCAATGTTTTTGGCCTTGGCAGGATTAGTCCTGCTTTTCGTTGTTTGCTATGCCTCCGAATCTGAGGAAAAAGAATTCTCCAACGAACTGCTTTCGTCGGTTCTTGCAGTTGACGATAACTCCAAGGGCGAAGAAAGGGAGTGCTTAGAGATTTTTAAGGCATGCAACCCTTCAAATGACCAGTGCTGCAAGAGCTCGAAATTAGTTGCAGTCGAAAAACCAGGTGGTGTAAAATACCAAATAGGCAAAATGAGATCAATATATGCAGTCCAGTTTTCAAACTGGATATACTTGGCCAATGATGGAATTATGT…
>HWTX-IVc1	79	MKASMFLALAGLVLLFVVCYASESEEKEFSNELLSSVLAVDDNSKGEERECLEIFKACNPSNDQCCKSSKLVCSRKTRW	#N/A	ECLEIFKACNPSNDQCCKSSKLVCSRKTRW	,C5	#N/A	CCAAAAACATTGACGCTTTCATGTTCACCACCAAAACAGAAAACCAAGAATCTTCTGAGAAGAGAGTGTTACGGAGAACATGAAAGCGTCAATGTTTTTGGCCTTGGCAGGATTAGTCCTGCTTTTCGTTGTTTGCTATGCCTCCGAATCTGAGGAAAAAGAATTCTCCAACGAACTGCTTTCGTCGGTTCTTGCAGTTGACGATAACTCCAAGGGCGAAGAAAGGGAGTGCTTAGAGATTTTTAAGGCATGCAACCCTTCAAATGACCAGTGCTGCAAGAGCTCGAAATTAGTTTGCAGTCGAAAAACCAGGTGGTAGTAAATACCAAATAGGCAAATGAGATCAATATATGCAGTCCAGTTTTCTAACTGGATATACTTGGCCAATGATGGAATTAT…
>HWTX-IVc2	81	MKASMFFGPLAGLVLLFVVCYASESEEKEFSNELLSSVLAVDDNSKGEERECLEIFKACNPSNDQCCKSSKLVCSRKNQVV	#N/A	ECLEIFKACNPSNDQCCKSSKLVCSRKNQVV	,C5	#N/A	AAATATTATTTATTGATACTCATTAACTGGCAAGCAGATTAATTATTTAACATAATTCCATCATTGGCCAAGTATATCCAGTTAGAAAACTGGACTGCATATATTGATCTCATTTGCCTATTTGGTATTTTACACCACCTGGTTTTTTCGACTGCAAACTAATTTCGAGCTCTTGCAGCACTGGTCATTTGAAGGGTTGCATGCCTTAAAAATCTCTAAGCACTCCCTTTCTTCGCCCTTGGAGTTATCGTCAACTGCAAGAACCGACGAAAGCAGTTCGTTGGAGAATTCTTTTTCCTCAGATTCGGAGGCATAGCAAACAACGAAAAGCAGGACTAATCCTGCCAAAGGACCAAAAAACATTGACGCTTTCATG
>HWTX-IVc3	80	MKASMFLALAGLVLLFVVCYASESEEKEFSNELLSSVLAVDDNSKGEERECLEIFKACNPSNDQCCKSSKLVCSRKNQVV	#N/A	ECLEIFKACNPSNDQCCKSSKLVCSRKNQVV	,C5	#N/A	ATTTATTGATACTCATTAACTGGCAAGCAGATTAATTATTTAACATAATTCCATCATTGGCCAAGTATATCCAGTTAGAAAACTGGACTGCATATATTGATCTCATTTGCCTATTTTGGTATTTACACCACCTGGTTTTTTCGACTGCAAACTAATTTCGAGCTCTTGCAGCACTGGTCATTTGAAGGGTTGCATGCCTTAAAAATCTCTAAGCACTCCCTTTCTTCGCCCTTGGAGTTATCGTCAACTGCAAGAACCGACGAAAGCAGTTCGTTGGAGAATTCTTTTTCCTCAGATTCGGAGGCATAGCAAACAACGAAAAGCAGGACTAATCCTGCCAAGGCCAAAAACATTGACGCTTTCATGTTCACCACCAAAACAGAAAACCAAGAATCTTCT…
>HWTX-IVc4	80	MKASMFLALAGLVLLFVVCYASESEEKEFSNELLSSVLAVDDNSKGEERECLEIFKACNPSNDQCCKSSKLVCSRKNQMV	#N/A	ECLEIFKACNPSNDQCCKSSKLVCSRKNQMV	,C5	#N/A	ATTTATTGATACTCATTAACTGGCAAGCAGATTAATTATTTAACATAATTCCATCATTGGCCAAGTATATCCAGTTAGAAAACTGGACTGCATATATTGATCTCATTTGCCTATTTGGTATTTACACCATCTGGTTTTTTCGACTGCAAACTAATTTCGAGCTCTTGCAGCACTGGTCATTTGAAGGGTTGCATGCCTTAAAAATCTCTAAGCACTCCCTTTCTTCGCCCTTGGAGTTATCGTCAACTGCAAGAACCGACGAAAGCAGTTCGTTGGAGAATTCTTTTTCCTCAGATTCGGAGGCATAGCAAACAACGAAAAGCAGGACTAATCCTGCCAAGGCCAAAAACATTGACGCTTTCATGTTCACCACCAAAACAGAAAACCAAGAATCTTCTG…
>HWTX-IVc5	79	MKASMFWPGRISPAFRCLLCPPNLRKKNSPTNCFVGSAVDDNSKGEERECLEILKACNPSNDPVLQELEISCSTKTQVV	#N/A	ECLEILKACNPSNDPVLQELEISCSTKTQVV	,C3	#N/A	AGTGTTACGGAGAACTCCGTAACACTCTCTTCTCAGAAGATTCTTGGTTTCTGTTTGGTGGTGAACATGAAAGCGTCAATGTTTTGGCCTGGCAGGATTAGTCCTGCTTTTCGTTGTTTGCTATGCCCTCCGAATCTGAGGAAAAAGAATTCTCCAACGAACTGCTTCGTCGGTTCTGCAGTTGACGATAACTCCAAGGGCGAAGAAAGGGAGTGCTTAGAGATTTTAAAGGCATGCAACCCTTCAAATGACCCAGTGCTGCAAGAGCTCGAAATTAGTTGCAGTACGAAAACCCAGGTGGTGTAAACTACCCAAATAGGGCAAATGAGATCCAATATATGCCAGTCCCAGTTTTTACAAACGTGGATATACTTGGACCAATGAATGGTAATTATAGTT…
>HWTX-Ii1	70	MKASMFLALAGLVLLFVVCYASESEEKEFPRELLSKIFAVDDFKGEERACKGVFDACTPGKNECCPKPCL	#N/A	ACKGVFDACTPGKNECCPKPCL	,C5	#N/A	TTTAAAGTGAAATAATGTTTATTAATTCTCATTTTTTGCCAGGCAGATGAAGTTCACCGTAACACTCTCGTCTCAGAAGATTCTTGCTTTTCCGTGGTTGTGCCGAACATGAAAGCGTCAATGTTTTTGGCCTTGGCAGGATTAGTTCTGCTTTTTGTTGTTTGCTATGCCTCGGAATCTGAGGAAAAAGAATTCCCCAGAGAACTGCTTTCCAAGATTTTTGCAGTTGATGACTTCAAAGGCGAAGAAAGGGCGTGCAAAGGGGTTTTTGATGCATGCACACCTGGAAAGAATGAGTGCTGTCCAAAACCGTGTTTGTAGTGATAAACACAAAGTGGTGTAAAATGGAAAATTATAGGCAAAATGAGATCAATGTATGCAGTCCAGTTTTCAACTGGA…
>HWTX-V	86	MKSIVFVALFGLALLAVVCSASEDAHKELLKEVVRAMVVDKTDAVQAEERECRWYLGGCSQDGDCCKHLQCHSNYEWCVWDGTFSK	>HWTX-V	ECRWYLGGCSQDGDCCKHLQCHSNYEWCVWDGTFSK	,C6	HWTX-V	AAACAACTCCCATCATGAAGAGCATCGTATTCGTGGCACTTTTTGGTTTGGCTTTACTTGCTGTGGTTTGTTCAGCGTCAGAAGATGCTCACAAAGAATTACTGAAAGAAGTAGTGAGAGCAATGGTAGTAGACAAAACAGATGCAGTACAGGCAGAAGAAAGAGAATGTAGGTGGTACCTCGGCGGATGCTCCCAGGATGGCGATTGCTGTAAGCACTTACAATGCCACAGCAACTATGAGTGGTGCGTATGGGATGGAACATTTTCCAAATGAGGAAATCCTTTCAACATGAAGATTTCGTTCCCAATCCCTAATAAC
>HWTX-Va4	50	MVVDKTDAVQAEERECRWYLGGCSQDGDCCKHLQCHSNYEWCVWDGTFSK	#N/A	ECRWYLGGCSQDGDCCKHLQCHSNYEWCVWDGTFSK	,C6	HWTX-V	GTGGCACTTTTGGTTTGGCTTTACTTGCTGTGGTTTGTTCAGCGTCAGAAGATGCTCACAAAGAATTACTGAAAGAAGTAGTGAGAGCAATGGTAGTAGACAAAACAGATGCAGTACAGGCAGAAGAAAGAGAATGTAGGTGGTACCTCGGCGGATGCTCCCAGGATGGCGATTGCTGTAAGCACTTACAATGCCACAGCAACTATGAGTGGTGCGTATGGGATGGAACATTTTCCAAATGAGGAAATCCTTTCAACATGAAGATTTCGTTCCCAATCCCTATAACAAGACAGAAATGTAATCCGAATGCTGCAACTGAAT
>HWTX-Va3	103	MIHSEYSIFYVEQNNSHHEEHRIRGTFGLALLAVVCSASEDAHKELLKEVVRAMVVDKTDAVQAEERECRWYLGGCSQDGDCCKHLQCHSNYEWCVWDGTFSK	#N/A	ECRWYLGGCSQDGDCCKHLQCHSNYEWCVWDGTFSK	,C6	HWTX-V	GGATTGGGAACGAAATCTTCATGTTGAAAGGATTTCCTCATTTGGAAAATGTTCCATCCCATACGCACCACTCATAGTTGCTGTGGCATTGTAAGTGCTTACAGCAATCGCCATCCTGGGAGCATCCGCCGAGGTACCACCTACATTCTCTTTCTTCTGCCTGTACTGCATCTGTTTTGTCTACTACCATTGCTCTCACTACTTCTTTCAGTAATTCTTTGTGAGCATCTTCTGACGCTGAACAAACCACAGCAAGTAAAGCCAAACCAAAAGTGCCACGAATACGATGCTCTTCATGATGGGAGTTGTTTTGTTCCACATAAAATATTGAATATTCAGAATGAATCATTCGAGATATAGAGTGAACATTTACTTTTTTTTAATTTTAAACAGTACATG…
>HWTX-Va2	71	MGSVLFHQKMLTRITERSSESNGSSKTDAVQAEERECRWYLGGCSQDGDCCKHLQCHSNYEWCVWDGTFSK	#N/A	ECRWYLGGCSQDGDCCKHLQCHSNYEWCVWDGTFSK	,C6	HWTX-V	TTTTAAATTTCCAAATAATAGGATTTATTCAGTTGCAGCATTCGGATTACATTTCTGTCTTGTTATAGGGATTGGGAACGAAATCTTCATGTTGAAAGGATTTCCTCATTTGGAAAATGTTCCATCCCATACGCACCACTCATAGTTGCTGTGGCATTGTAAGTGCTTACAGCAATCGCCATCCTGGGAGCATCCGCCGAGGTACCACCTACATTCTCTTTCTTCTGCCTGTACTGCATCTGTTTTGCTACTACCATTGCTCTCACTACTTCTTTCAGTAATTCTTGTGAGCATCTTCTGGTGGAACAAAACACTACCCAT
>HWTX-Va5	92	MAGKVCSQLYKNILVKRRLVRRQSFLFTMQFSDLPCSMVVRAMVVDKTDAVQAEERECRWYLGGCSQDGDCCKHLQCHSNYEWCVWDGTFSK	#N/A	ECRWYLGGCSQDGDCCKHLQCHSNYEWCVWDGTFSK	,C6	HWTX-V	CGAAATCTTCATGTTGAAAGGATTTCCTCATTTGGAAAATGTTCCATCCCATACGCACCACTCATAGTTGCTGTGGCATTGTAAGTGCTTACAGCAATCGCCATCCTGGGAGCATCCGCCGAGGTACCACCTACATTCTCTTTCTTCTGCCTGTACTGCATCTGTTTTGTCTACTACCATTGCTCTCACTACCATAGAACAGGGTAGGTCTGAAAACTGCATTGTAAACAGAAAGCTTTGTCTTCTGACCAACCTCCTTTTTACTAAAATATTTTTGTACAGCTGACTACAGACCTTACCAGCCATGCAAATTCTGTTGTCCAGTTCCCTATCTAGTTTCACACTCCCCACTGATAACTGTTACCTAAATAACTAAAATCAGGGACTTGCTCCAACTCC…
>HWTX-Va6	47	MVVDKTDAVQAEERECRWYLGGCSQDGDCCKHLQCHSNYEWCVWDGT	#N/A	ECRWYLGGCSQDGDCCKHLQCHSNYEWCVWDGT	,C6	#N/A	GAGCATCGTATTCGTGGCACTTTTGGTTGGCTTACTTGCTGTGGTTGTTCAGCGTCAGAAGATGCTCACAAAGAATTACTGAAAGAAGTAGTGAGAGCAATGGTAGTAGACAAAACAGATGCAGTACAGGCAGAAGAAAGAGAATGTAGGTGGTACCTCGGCGGATGCTCCCAGGATGGCGATTGCTGTAAGCACTTACAATGCCACAGCAACTATGAGTGGTGCGTATGGGATGGAACA
>HWTX-Va7	46	MVVDKTDAVQAEERECRWYLGGCSQDGDCCKHLQCHSNYEWCVWDG	#N/A	ECRWYLGGCSQDGDCCKHLQCHSNYEWCVWDG	,C6	#N/A	GAAGAGCATCGTATTCGTGGCACTTTTGGTTTGGCTTTACTTGCTGTGGTTTGTTCAGCGTCAGAAGATGCTCACAAAGAATTACTGAAAGAAGTAGTGAGAGCAATGGTAGTAGACAAAACAGATGCAGTACAGGCAGAAGAAAGAGAATGTAGGTGGTACCTCGGCGGATGCTCCCAGGATGGCGATTGCTGTAAGCACTTACAATGCCACAGCAACTATGAGTGGTGCGTATGGGATGGAA
>HWTX-Va8	52	MVVDKTDAVQAEERECRWYLGGCSQDGDCCKHLQCHSNYEWCVWGWETIFPK	#N/A	ECRWYLGGCSQDGDCCKHLQCHSNYEWCVWGWETIFPK	,C6	#N/A	GAAATATTATTTATTGATACTCACTAACTGAAATTCTCAACAGTGCTCTCAGAAGATTTCTGGTGGAACAAAACAACTCCCATCATGAAGAGCATCGTATTCGTGGCACTTTTGGTTTGGCTTTACTTGCTGTGGTTTGTTCAGCGTCAGAAGATGCTCACAAAGAATTACTGAAAGAAGTAGTGAGAGCAATGGTAGTAGACAAAACAGATGCAGTACAGGCAGAAGAAAGAGAATGTAGGTGGTACCTCGGCGGATGCTCCCAGGATGGCGATTGCTGTAAGCACTTACAATGCCACAGCAACTATGAGTGGTGCGTATGGGGATGGGAAACCATTTTTCCAAAATGAGGAAATCCTTTCAACATGAAGATTTCGTTCCCAATCCCTATAACAAGAC…
>HWTX-Va9	86	MKAIVFAALLGLALLAVVCSASQDAHKELLKEVVRAMLVDKTDAVQAEERECRWYLGGCLKDGDCCKHLQCHSVHEWCIWDGTFSK	#N/A	ECRWYLGGCLKDGDCCKHLQCHSVHEWCIWDGTFSK	,C6	#N/A	CCTCAACGTCAATTACTGATTCTCTTGTAATTACAGATGCAAATTTCACCATCTGCTTGCTAGTTGTTTCAGCACAGATAGAAGGCGCTGAATCGAATACTTGCCTTGGAAGAACGAAAAAACACCCGAATATGAAGGCCATCGTTTTCGCGGCACTTCTTGGTTTGGCTTTACTTGCTGTGGTTTGTTCCGCTTCACAAGATGCTCACAAAGAATTACTGAAAGAAGTAGTGAGAGCAATGCTAGTAGATAAAACAGATGCAGTACAGGCAGAAGAAAGAGAATGTAGGTGGTACCTCGGCGGATGCTTAAAGGATGGCGATTGCTGTAAGCACTTACAATGCCACAGCGTACATGAGTGGTGCATATGGGATGGAACATTTTCCAAATGAGGAAATC…
>HWTX-Va10	51	MLVDKTDAVQAEERECRWYLGGCLKDGDCCKHLQCHSVHEWCIWDGNIFPK	#N/A	ECRWYLGGCLKDGDCCKHLQCHSVHEWCIWDGNIFPK	,C6	#N/A	GATTATTCAGTTGCAGCATTCGGATTACATTTCTGTCTTGTTATAGGGATTGGGAACGAAATCTTCATGTTGAAAGGATTTCCTCATTTTGGAAAAATGTTTCCATCCCATATGCACCACTCATGTACGCTGTGGCATTGTAAGTGCTTACAGCAATCGCCATCCTTTAAGCATCCGCCGAGGTACCACCTACATTCTCTTTCTTCTGCCTGTACTGCATCTGTTTTATCTACTAGCATTGCTCTCACTACTTCTTTCAGTAATTCTTTGTGAGCATCTTGTGAAGCGGAACAAACCACAGCAAGTAAAGCCAAACCAGAAGTGCCGCGAAAACGATGGCCTTCATATTCGGGTGTTTTTCGTTCCACCAAGGATTTCGATTCTACGCAGATCTCTTAC…
>SHL-Ia10	63	MPPNLKKRIPQELLSSIFAADSDFKVEERGCLGDKCDYNNGCCSGYVCSRTWKWCVLAGPWRR	#N/A	GCLGDKCDYNNGCCSGYVCSRTWKWCVLAGPWRR	,C6	SHL-I	CGACATTCATGATATTTTCTGTCTGGTACAAAGAATAGAATCTCAGGATTCAGCGGCGCCAAGGACCGGCGAGTACGCACCATTTCCAAGTGCGTGAACACACATATCCGCTGCAGCAACCGTTGTTATAATCGCATTTATCCCCGAGACATCCCCTTTCTTCCACCTTGAAGTCACTATCAGCTGCAAAGATCGAGGAAAGCAGTTCTTGGGGAATTCTTTTCTTCAGATTCGGAGGCATAGCAAACAACGAAAAGCAGAACTAATCCTGTCAAGGTCAAAAACATTGACGTCTTCATGTTCACTATCAACTCGGAAAACCAGGAATTTTCTGAGAGCAGTATATGAAGCTTGATAGTTCATCATCATTGTTTTGTATGTGAACCAGGCTTTTGCTCC…
>SHL-Ia11	62	MPPNLKKRIPKNCFLDLAADSDFKVEERGCLGDKCDYNNGCCSGYVCSRTWKWCVLAGPWRR	#N/A	GCLGDKCDYNNGCCSGYVCSRTWKWCVLAGPWRR	,C6	SHL-I	TCATGTCACTATACAACTCCGGAAAACCAGGAATTTCTGAGAGCAGTGTCGAGAATTCAGTTAGTGAACATGAAGACGTCAATGTTTTGACCTTGACAGGATTAGTTCTGCTTTCGTGTTGCTATGCCTCCGAATCTGAAGAAAAGAATCCCAAAGAACTGCTTCCTCGATCTTGCAGCTGATAGTGACTTCAAGGTGGAAGAAAGGGGATGTCTCGGGGATAAATGCGATTATAACAACGGTTGCTGCAGCGGATATGTGTGTTCACGCACTTGGAAATGGTGCGTACTCGCCGGTCCTTGGCGCCGCTGAAATCC
>SHL-Ia12	63	MPPNLKKRIPKELLSSIFAADSDFKVEERGCLGDKCDYNNGCCSGYVCSRTWKWCVLAGPWRR	#N/A	GCLGDKCDYNNGCCSGYVCSRTWKWCVLAGPWRR	,C6	SHL-I	TTTCAAAATTATCTTTTATTTTATTCCAGTTGCATTTTAATTTTATTTCGTGCAACATTTTCTGCGACATTCATGATATTTTCTGTCTGGTACAAAGAATAGAATCTCAGGATTTCAGCGGCGCCAAGGACCGGCGAGTACGCACCATTTCCAAGTGCGTGAACACACATATCCGCTGCAGCAACCGTTGTTATAATCGCATTTATCCCCGAGACATCCCCTTTCTTCCACCTTGAAGTCACTATCAGCTGCAAAGATCGAGGAAAGCAGTTCTTTGGGAATTCTTTTCTTCAGATTCGGAGGCATAGCAAACAACGAAAAGCAGAACTAATCCTGTCAATGAACTCTCTAAAAACGCAGCTAGTTGTACCAAAACTTCTATAATTAGAATTCATGCCA…
>SHL-Ia13	62	MPPNLKKRFPRTASSIFAADSDFKVEERGCLGDKCDYNNGCCSGYVCSRTWKWCVLAGPWRR	#N/A	GCLGDKCDYNNGCCSGYVCSRTWKWCVLAGPWRR	,C6	SHL-I	TCGTGCAACATTTTCTGCGACATTCATGATATTTTCTGTCTGGTACAAAGAATAGAATCTCAGGATTTCAGCGGCGCCAAGGACCGGCGAGTACGCACCATTTCCAAGTGCGTGAACACACATATCCGCTGCAGCAACCGTTGTTATAATCGCATTTATCCCCGAGACATCCCCTTTCTTCCACCTTGAAGTCACTATCAGCTGCAAAGATCGAGGAAGCAGTTCTTGGGAATCTTTTCTTCAGATTCGGAGGCATAGCAAACACGAAAGCAGAACTAATCCTGTCAAGGTCAAAACATTGACGTCTTCATGTTCACTATCAACTCGGAAAACCAGGTAGGTGTAAATACCAAATAGGCAAATGAGATCAATATATGCAGTCCAGTTTCTAACTGGATA…
>SHL-Ia14	64	MPPNLKKKNSPKNCFPRSLQLIVTSKVEERGCLGDKCDYNNGCCSGYVCSRTWKWCVLAGPWRR	#N/A	GCLGDKCDYNNGCCSGYVCSRTWKWCVLAGPWRR	,C6	SHL-I	TGACGTCTTCATGTTCACTATCAACTCGGAAAACCTACTTACCAGGAATTTTCTGAGAGCAGTGAACATGAAGACGTCAATGTTTTTGACCTTGACAGGATTAGTTCTGCTTTTCGTTGTTTGCTATGCCTCCGAATCTGAAGAAAAAGAATTCCCCAAAGAACTGCTTTCCTCGATCTTTGCAGCTGATAGTGACTTCAAAGGTGGAAGAAAGGGGATGTCTCGGGGATAAATGCGATTATAACAACGGTTGCTGCAGCGGATATGTGTGTTCACGCACTTGGAAATGGTGCGTACTCGCCGGTCCTTGGCGCCGCTGAAATCCTGAGATTCTATTCTTTGTACCAGACAGAAAATATCATGAATGTCGCAGAAAATGTTGCACGAAATAAATTAAAT…
>SHL-Ia15	82	MKTSMFLTLTGLVLLSLFAMPPNLRKEFPKELLSSIFAADSDFKVEERGCLGDKCDYNNGCCSGYVCSRTWKWCVLAGPWRR	#N/A	GCLGDKCDYNNGCCSGYVCSRTWKWCVLAGPWRR	,C6	SHL-I	TTATTCCAGTGCATTTAATTTATTTCGTGCAACATTTTCTGCGACATTCATGATATTTTCTGTCTGGTACAAAGAATAGAATCTCAGGATTTCAGCGGCGCCAAGGACCGGCGAGTACGCACCATTTCCAAGTGCGTGAACACACATATCCGCTGCAGCAACCGTTGTTATAATCGCATTTATCCCCGAGACATCCCCTTTCCTCCACCTTGAAGTCACTATCAGCTGCAAAGATCGAGGAAAGCAGTTCTTTGGGGAATTCTTTTCTCAGATTCGGAGGCATAGCAAACAACGAAAGCAGAACTAATCCTGTCAAGGTCAAAAACATTGACGTCTTCATGTTCACTATCAACTCGGAAAACCAGGAATTTTTTGTTGCGTATGCTATTTGCGTTCAAT…
>SHL-Ia16	82	MKTSMFLTLTGLVLLFVVCYASESEKRIPQELLSSIFAADSDFKVEERGCLGDKCDYNNGCCSGYVCSRTWKWCVLAGPWRR	#N/A	GCLGDKCDYNNGCCSGYVCSRTWKWCVLAGPWRR	,C6	SHL-I	GCGGCGCCAAGGACCGGCGAGTACGCACCATTTCCAAGTGCGTGAACACACATATCCGCTGCAGCAACCGTTGTTATAATCGCATTTATCCCCGAGACATCCCCTTTCTTCCACCTTGAAGTCACTATCAGCTGCAAAGATCGAGGAAAGCAGTTCTTGGGGAATTCTTTTCTCAGATTCGGAGGCATAGCAAACAACGAAAAGCAGAACTAATCCTGTCAAGGTCAAAAACATTGACGTCTTCATGTTCACTATCAACTCGGAAAACCTACTTACCAGGAATTTTCTGAGAGCAGTGTCGAGAATTTCAGTTAGCTTGTGGAGAAGGAGTATTTTTTCTTTTTTCTAAGAACCATGTCTTTTGGAATTGTGTGAACCTTGTCGAAGGTGTAAAAGATC…
>SHL-Ia17	82	MKTSMFLTLTGLVLLFVVCYASESEKRIPKELLSSIFAADSDFKVEERGCLGDKCDYNNGCCSGYVCSRTWKWCVLAGPWRR	#N/A	GCLGDKCDYNNGCCSGYVCSRTWKWCVLAGPWRR	,C6	SHL-I	CAACATTTCTGCGACATTCATGATATTTTCTGTCTGGTACAAAGAATAGAATCTCAGGATTTCAGCGGCGCCAAGGACCGGCGAGTACGCACCATTTCCAAGTGCGTGAACACACATATCCGCTGCAGCAACCGTTGTTATAATCGCATTTATCCCCGAGACATCCCCTTTCTTCCACCTTGAAGTCACTATCAGCTGCAAAGATCGAGGAAAGCAGTTCTTTGGGAATTCTTTTCTCAGATTCGGAGGCATAGCAAACAACGAAAAGCAGAACTAATCCTGTCAAGGTCAAAAACATTGACGTCTTCATGTTCACTATCAACTCGGAAAACCAGGAATTTTCTGAGAGCAGTGTTTAAAAACTGTTTAAATCACTTTGCATTCATTGTACAATTTAAT…
>SHL-Ia18	82	MKTSMFLTLTGLVLLFVVCYASESEEKNSQELLSSIFAADSDFKVEERGCLGDKCDYNNGCCSGYVCSRTWKWCVLAGPWRR	#N/A	GCLGDKCDYNNGCCSGYVCSRTWKWCVLAGPWRR	,C6	SHL-I	TTTTCAAAATTATCTTTTATTTTTATTCCAGTTGCATTTTAATTTTATTTCGTGCAACATTTTCTGCGACATTCATGATATTTTCTGTCTGGTACAAAAGAATAGAATCTCAGGATTTCAGCGGCGCCAAGGACCGGCGAGTACGCACCATTTCCAAGTGCGTGAACACACATATCCGCTGCAGCAACCGTTGTTATAATCGCATTTATCCCCGAGACATCCCCTTTCTTCCACCTTGAAGTCACTATCAGCTGCAAAGATCGAGGAAAGCAGTTCTTGGGAATTCTTTTCTTCAGATTCGGAGGCATAGCAAACAACGAAAAGCAGAACTAATCCTGTCAAGGTCAAAAACATTGACGTCTTCATGTTCACTATCAACTCGGAAAACCAGGAATTTTC…
>SHL-Ia19	82	MKTSMFLTLTGLVLLFVFAMPPNLKKKIPKELLSSIFAADSDFKVEERGCLGDKCDYNNGCCSGYVCSRTWKWCVLAGPWRR	#N/A	GCLGDKCDYNNGCCSGYVCSRTWKWCVLAGPWRR	,C6	SHL-I	GAGAACCGAATGGAATGCAAGAAAACGGAAAAACGAAGAAGGTAAGAACTATTAGATTTGCTGAAACTTGCTGCTTCAAAAACTGGAGGAGCTAGAGGCCAAACTGCTGGAAGAAGACTCAGAAGAAAGTAGAAATTCTCGACACTGCTCTCAGAAAATTCCTGGTTTTCCGAGTTGATAGTGAACATGAAGACGTCAATGTTTTTGACCTTGACAGGATTAGTTCTGCTTTTCGTGTTTGCTATGCCTCCGAATCTGAAGAAAAAGATTCCCAAAGAACTGCTTTCCTCGATCTTTGCAGCTGATAGTGACTTCAAGGTGGAAGAAAGGGGATGTCTCGGGGATAAATGCGATTATAACAACGGTTGCTGCAGCGGATATGTGTGTTCACGCACTTGG…
>SHL-Ia20	100	MKTSMFLTLTGLVLLFVVCYASESEEKEFPKELLSTIFAADSDFKVEERGCLGDKCDYNNGCCSGYVCSRTWKWCVLAGPWRR	#N/A	GCLGDKCDYNNGCCSGYVCSRTWKWCVLAGPWRR	,C6	SHL-I	AGGTCAAAAACATTGACGTCTTCATGTTCACTATCAACTCGGAAAACCAGGAATTTTCTGAGTTGATAGTGAACATGAAGACGTCAATGTTTTTGACCTTGACAGGATTAGTTCTGCTTTTCGTTGTTTGCTATGCCTCCGAATCTGAAGAAAAAGAATTCCCCAAAGAACTGCTTTCCACGATCTTTGCAGCTGATAGTGACTTCAAGGTGGAAGAAAGGGGATGTCTCGGGGATAAATGCGATTATAACAACGGTTGCTGCAGCGGATATGTGTGTTCACGCACTTGGAAATGGTGCGTACTCGCCGGTCCTTGGCGCCGCTGAAATCCTGAGATTCTATTCTTTGTACCAGACAGAAAACTATCATGAATGTCGCAGAAATGTTGCACGAAATAAA…
>SHL-Ia6	100	MKTSMFLTLTGLVLLFVVCYASESEEKEFPKELLSSIFAADSDFKVEERGCLGDKCDYNNGCCSGYVCSRTWKWCVLAGPWRR	>SHL-Ia6	GCLGDKCDYNNGCCSGYVCSRTWKWCVLAGPWRR	,C6	SHL-I	AGGTCAAAAACATTGACGTCTTCATGTTCACTATCAACTCGGAAAACCAGGAATTTTCTGAGTTGATAGTGAACATGAAGACGTCAATGTTTTTGACCTTGACAGGATTAGTTCTGCTTTTCGTTGTTTGCTATGCCTCCGAATCTGAAGAAAAAGAATTCCCCAAAGAACTGCTTTCCTCGATCTTTGCAGCTGATAGTGACTTCAAGGTGGAAGAAAGGGGATGTCTCGGGGATAAATGCGATTATAATAACGGTTGCTGCAGCGGATATGTGTGTTCACGCACTTGGAAATGGTGCGTACTCGCCGGTCCTTGGCGCCGCTGAAACTCCTGAGATTCTATTCTTTGTA
>SHL-Ia21	62	MFTINSENQEFLRAVSRISVSDFKVEERGCLGDKCDYNNGCCSGYVCSRTWKWCVLAGPWRR	#N/A	GCLGDKCDYNNGCCSGYVCSRTWKWCVLAGPWRR	,C6	SHL-I	ACATCCCCTTCTTCCACCTTGAAGTCACTATCAGCTGCAAAGATCGAGGAAAGCAGTTCTTGGGGAATTCTTTTCTTCAGATTCGGAGGCATAGCAAACAACGAAAAGCAGAACTAATCCTGTCAAGGTCAAAAACATTGACGTCTTCATGTTCACTATCAACTCGGAAAACCAGGAATTTCTGAGAGCAGTGTCGAGAATTTCAGTTAGTGACTTCAAGGTGGAAGAAAGGGGATGTCTCGGGGATAAATGCGATTATAACAACGGTTGCTGCAGCGGATATGTGTGTTCACGCACTTGGAAATGGTGCGTACTCGCCGGTCCTTGGCGCCGCTGAAATCCTGAGATTCTATTCTTTGTACCAGACAGAAAATATCATGAATGTCGCAGAAAATGTTG…
>SHL-Ia22	65	MFTINSENLLTRNFLRAVSRISVSDFKVEERGCLGDKCDYNNGCCSGYVCSRTWKWCVLAGPWRR	#N/A	GCLGDKCDYNNGCCSGYVCSRTWKWCVLAGPWRR	,C6	SHL-I	CCCTTCTTCCACCTTGAAGTCACTATCAGCTGCAAAGATCGAGGAAAGCAGTTCTTTGGGGAATTCTTTTCTTCAGATTCGGAGGCATAGCAAACAACGAAAAGCAGAACTAATCCTGTCAAGGTCAAAAACATTGACGTCTTCATGTTCACTATCAACTCGGAAAACCTACTTACCAGGAATTTTCTGAGAGCAGTGTCGAGAATTTCAGTTAGTGACTTCAAGGTGGAAGAAAGGGGATGTCTCGGGGATAAATGCGATTATAACAACGGTTGCTGCAGCGGATATGTGTGTTCACGCACTTGGAAATGGTGCGTACTCGCCGGTCCTTGGCGCCGCTGAAATCCTGAGATTCTATTCTTTGTA
>SHL-Ia23	61	MPPNLKKRIPQELLSSIFAADSDFKVEERGCLGDKCDYNNGCCSGYVCSRTWKWCVLAGPW	#N/A	GCLGDKCDYNNGCCSGYVCSRTWKWCVLAGPW	,C6	#N/A	CGCCAAGGACCGGCGAGTACGCACCATTTCCAAGTGCGTGAACACACATATCCGCTGCAGCAACCGTTGTTATAATCGCATTTATCCCCGAGACATCCCCTTTCTTCCACCTTGAAGTCACTATCAGCTGCAAAGATCGAGGAAAGCAGTTCTTGGGGAATTCTTTTCTTCAGATTCGGAGGCATAGCAAACAACGAAAAGCAGAACTAATCCTGTCAAGGTCAAAAAACATTGACGTCTTCATGTTCACTATCAAACTCGGAAAACCAGGAATTTTCTGAGAGCAGTGTCGAGAATTTCAGTTAGTGATACCTTATATTGAAATTGGAAAGCTAGCTAGTTTTTTTATTTGTGTTTTTTTTGTAATGTGACTAATAATAAAGATTCAGGATAATATTA
>SHL-Ia24	80	MKTSMFLTLTGLVLLFVFAMPPNLKKRIPQRTAFSIFAADSDFKVEERGCLGDKCDYNNGCCSGYVCSRTWKWCVLAGPG	#N/A	GCLGDKCDYNNGCCSGYVCSRTWKWCVLAGPG	,C6	#N/A	CGAAAAGGGACGTCTTCATTCGCGGGTGGAACCCCATGTCGTCTATAGACTGTACCTAGCAACCAATCCACTGCGTAGTTTATTATCCCATGGAAATATCACCGAAAATCCACACTTTAAACACTTTGGGTAGGCTCATGCTTGGAATGTGGTACATAGTGTTGCTTTTATAGGAAATAACCTATAGCAGTTAGTTTTACAAAATTTTCGAACTTGAACTGCGATCTATAGGAACTGAAATTTGCGACACTGCTCTCAGAAAATTCCTGGTAAGTTTTCCGAGTTGATAGTGAACATGAAGACGTCAATGTTTTTGACCTTGACAGGATTAGTTCTGCTTTTCGTGTTTGCTATGCCTCCGAATCTGAAGAAAAGAATTCCCCAAAGAACTGCTTTCTC…
>SHL-Ia25	86	MKTSMFLTLTGLVLLFVVCYASESEEKEFPKELLSSIFAADSDFKVEERGCLGDKCDYNNGCCSGYVCSRTWKWCVLAGPLAPLKS	#N/A	GCLGDKCDYNNGCCSGYVCSRTWKWCVLAGPLAPLKS	,C6	#N/A	CATTGACGTCTTCATGTTCACTATCAACTCGGAAAACCTACTTACCAGGAATTTTCTGAGTTGATAGTGAACATGAAGACGTCAATGTTTTTGACCTTGACAGGATTAGTTCTGCTTTTCGTTGTTTGCTATGCCTCCGAATCTGAAGAAAAAGAATTCCCCAAAGAACTGCTTTCCTCGATCTTTGCAGCTGATAGTGACTTCAAGGTGGAAGAAAGGGGATGTCTCGGGGATAAATGCGATTATAACAACGGTTGCTGCAGCGGATATGTGTGTTCACGCACTTGGAAATGGTGCGTACTCGCCGGTCCTTTGGCGCCGCTGAAATCCTGAGATTCTATTCTTTGTACCAGACAGAAAAT
>SHL-Ia26	70	MPPNLKKRIPKELLSSIFAADSDFKVEERGCLGDKCDYNNGCCSGYVCSRTWKWCVLAGTLGTKPKTKRK	#N/A	GCLGDKCDYNNGCCSGYVCSRTWKWCVLAGTLGTKPKTKRK	,C6	#N/A	TTTTCTTTTAGTTTTCGGTTTCGTTCCTAAGGTACCGGCGAGTACGCACCATTTCCAAGTGCGTGAACACACATATCCGCTGCAGCAACCGTTGTTATAATCGCATTTATCCCCGAGACATCCCCTTTCTTCCACCTTGAAGTCACTATCAGCTGCAAAGATCGAGGAAAGCAGTTCTTTGGGAATTCTTTTCTTCAGATTCGGAGGCATAGCAAACAACGAAAAGCAGAACTAATCCTGTCAAGGTCAAAAACATTGACGTCTTCATGTTCACTATCAACTCGGAAAACCAGGAATTTTCTGAGAGCAGTGTCGAGAATTTCAGTTAGTGATACCCAAAGCACACGTAGAAGCTCCATTAGAAGGAAGAATAATTTTAGCAGCAATTCT
>SHL-Ia7	63	MPPNLRKEFPKELLSSIFAADSDFKVEERGCLGDKCDYNNGCCSGYVCSRTWKWCVLAGPWRR	#N/A	GCLGDKCDYNNGCCSGYVCSRTWKWCVLAGPWRR	,C6	SHL-I	CAAAATTATCTTTATTTTATTCCAGTTGCATTTAATTTATTCGTGCAACATTTCTGCGACATTCATGATATTTTCTGTCTGGTACAAAGAATAGAATCTCAGGATTTCAGCGGCGCCAAGGACCGGCGAGTACGCACCATTTCCAAGTGCGTGAACACACATATCCGCTGCAGCAACCGTTGTTATAATCGCATTTATCCCCGAGACATCCCCTTTCTTCCACCTTGAAGTCACTATCAGCTGCAAAGATCGAGGAAAGCAGTTCTTTGGGGAATTCTTTTCTCAGATTCGGAGGCATAGCAAACACGAAAAGCAGAACTAATCCTGTCAAGGTCAAAACATTGACGTCTTCATGTTCACTATCAACTCGGAAAACCAGGAATTTTCTGAGAGCAGTGT…
>SHL-Ia8	63	MPPNLRKRFPKELLSSIFAADSDFKVEERGCLGDKCDYNNGCCSGYVCSRTWKWCVLAGPWRR	#N/A	GCLGDKCDYNNGCCSGYVCSRTWKWCVLAGPWRR	,C6	SHL-I	CCAGTTGCATTTTAATTTTATTTCGTGCAACATTTTCTGCGACATTCATGATATTTTTCTGTCTGGTACAAAGAATAGAATCTCAGGATTTCAGCGGCGCCAAGGACCGGCGAGTACGCACCATTTCCAAGTGCGTGAACACACATATCCGCTGCAGCAACCGTTGTTATAATCGCATTTATCCCCGAGACATCCCCTTTCTTCCACCTTGAAGTCACTATCAGCTGCAAAGATCGAGGAAAGCAGTTCTTTGGGGAATCTTTTTCTCAGATTCGGAGGCATAGCAAACACGAAAAGCAGAACTAATCCTGTCAAGGTCAAAACATTGACGTCTTCATGTTCACTATCAACTCGGAAAACCAGGAATTTTCTGAGAGCAGTGTCGAGAATTTCAGTTAG…
>SHL-Ia9	63	MPPNLKKRIPQRTASSIFAADSDFKVEERGCLGDKCDYNNGCCSGYVCSRTWKWCVLAGPWRR	#N/A	GCLGDKCDYNNGCCSGYVCSRTWKWCVLAGPWRR	,C6	SHL-I	GTCAAAAACATTGACGTCTTCATGTTCACTATCAACTCGGAAAACCAGGAATTTTCTGAGAGCAGTGTCGAGAATTTCAGTTAGTGAACATGAAGACGTCAATGTTTTTGACCTTGACAGGATTAGTTCTGCTTTTCGTTGTTTGCTATGCCTCCGAATCTGAAGAAAAGAATTCCCCAAAGAACTGCTTCCTCGATCTTTGCAGCTGATAGTGACTTCAAGGTGGAAGAAAGGGGATGTCTCGGGGATAAATGCGATTATAACAACGGTTGCTGCAGCGGATATGTGTGTTCACGCACTTGGAAATGGTGCGTACTCGCCGGTCCTTGGCGCCGCTG
>SHL-Ib1	83	MKTSMFLTLTGLVLLFVVCYASESEEKEFPKELLSSIFAADSDFKEEERGCFGYKCDYYKGCCSGYVCSPTWKWCVRPGPGRR	>SHL-Ib1	GCFGYKCDYYKGCCSGYVCSPTWKWCVRPGPGRR	,C6	SHL-Ib1	GTCTTCATGTTCACTATCAACTCGGAAAACCTACTTACCAGGAATTTTCTGAGTTGATAGTGAACATGAAGACGTCAATGTTTTTGACCTTGACAGGATTAGTTCTGCTTTTCGTTGTTTGCTATGCCTCCGAATCTGAAGAAAAAGAATTCCCCAAAGAACTGCTTTCCTCGATCTTTGCAGCTGACAGTGACTTCAAGGAGGAAGAAAGGGGATGTTTCGGGTATAAATGCGACTATTACAAAGGTTGCTGCAGCGGATATGTGTGTTCACCCACTTGGAAATGGTGCGTACGCCCCGGTCCTGGGCGTCGCTGAAATCCTGATATTCTATTCTTTGTACCAGACAGAAAATGTCATGAATGTCGTAGAAAATGTTTTACGAAATAAAATTAAAATG…
>SHL-Ib9	63	MFTINSENQEFLRAVSRISADSDFKEEERGCFGYKCDYYKGCCSGYVCSPTWKWCVRPGPGRR	#N/A	GCFGYKCDYYKGCCSGYVCSPTWKWCVRPGPGRR	,C6	SHL-Ib1	CTCCTTGAAGTCACTGTCAGCTGCAAAGATCGAGGAAAGCAGTTCTTGGGAATCTTTTCTTCAGATTCGGAGGCATAGCAAACAACGAAAAGCAGAACTAATCCTGTCAAGGTCAAAAACATTGACGTCTTCATGTTCACTATCAACTCGGAAAACCAGGAATTTCTGAGAGCAGTGTCGAGAATTTCAGCTGACAGTGACTTCAAGGAGGAAGAAAGGGGATGTTTCGGGTATAAATGCGACTATTACAAAGGTTGCTGCAGCGGATATGTGTGTTCACCCACTTGGAAATGGTGCGTACGCCCCGGTCCTGGGCGTCGCTGAAATCCTGATATTCTATTCTTTGTACCAGACAGAAAATGTCATGAATGTCGTAGAAAATGTTTTACGAAATAAATT…
>SHL-Ib10	86	MKTSMFLTLTGLVLLFVVCYASESEEKEFPKELLSSIFAADSDFKEEERGCFGYKCDYYKGCCSGYVCSPTWKWCVRPGPGRPLKS	#N/A	GCFGYKCDYYKGCCSGYVCSPTWKWCVRPGPGRPLKS	,C6	#N/A	TTCATGACATTTTTCTGTCTGGTACAAAGAATAGAATATCAGGATTTCAGCGGACGCCCAGGACCGGGGCGTACGCACCATTTCCAAGTGGGTGAACACACATATCCGCTGCAGCAACCTTTGTAATAGTCGCATTTATACCCGAAACATCCCCTTTCTTCCTCCTTGAAGTCACTGTCAGCTGCAAAGATCGAGGAAAGCAGTTCTTTGGGGAATTCTTTTTCTTCAGATTCGGAGGCATAGCAAACAACGAAAAGCAGAACTAATCCTGTCAAGGTCAAAAACATTGACGTCTTCATGTTCACTATCAACTCGGAAAACCAGGAATTTTCTGAGAGCAGTGTCGAGAATGTCGTAGAAAATGTTTTAACGAAATAAAATTAAAATG
>SHL-Ib11	81	MKTSMFLTLTGLVLLFVVCYASESEEKNSQELLSSIFAADSDFKEEERGCFGYKCDYYKGCCSGYVCSPTWKWCVRPGPGR	#N/A	GCFGYKCDYYKGCCSGYVCSPTWKWCVRPGPGR	,C6	#N/A	GACGCCCAGGACCGGGGCGTACGCACCATTTCCAAGTGGGTGAACACACATATCCGCTGCAGCAACCTTTGTAATAGTCGCATTTATACCCGAAACATCCCCTTTCTTCCTCCTTGAAGTCACTGTCAGCTGCAAAGATCGAGGAAAGCAGTTCTTGGGAATTCTTTTCTTCAGATTCGGAGGCATAGCAAACAACGAAAAGCAGAACTAATCCTGTCAAGGTCAAAAACATTGACGTCTTCATGTTCACTATCAACTCGGAAAACCAGGAATTTTCTGAGAGCAGTGTCGAGAATTTCAGTTAGTGATAGCAGGAAAGAAAATGAAGATAAAGTCCTTAGTAGAGTT
>SHL-Ib12	103	MKTSMFLTLTGLVLLFVVCYASESEEKEFPKELLSSIFAADSDFKEEERGCFGYKCDYYKGCCSGYVCSPTWKWCVRPGPGASLKS	#N/A	GCFGYKCDYYKGCCSGYVCSPTWKWCVRPGPGASLKS	,C6	#N/A	CTAAAAACTATTGACGTCTTCATGTTCACTATCAACTCGGAAAACCAGGAATTTTCTGAGTTGATAGTGAACATGAAGACGTCAATGTTTTTGACCTTGACAGGATTAGTTCTGCTTTTCGTTGTTTGCTATGCCTCCGAATCTGAAGAAAAAGAATTCCCCAAAGAACTGCTTTCCTCGATCTTTGCAGCTGACAGTGACTTCAAGGAGGAAGAAAGGGGATGTTTCGGGTATAAATGCGACTATTACAAAGGTTGCTGCAGCGGATATGTGTGTTCACCCACTTGGAAATGGTGCGTACGCCCCGGTCCTGGGGCGTCGCTGAAATCCTGATATTCTATTCTTTGACCAGACAGAAAATGTCATGAATGTCCGTAGAAAATGTTTTACGACATTCAT
>SHL-Ib13	79	MKTSMFLTLTGLVLLFVVCYASESEEKNSQELLSSIFAADSDFKEEERGCFGYKCDYYKGCCSGYVCSPTWKWCVRPGP	#N/A	GCFGYKCDYYKGCCSGYVCSPTWKWCVRPGP	,C6	#N/A	AGGACCGGGGCGTACGCACCATTTCCAAGTGGGTGAACACACATATCCGCTGCAGCAACCTTTGTAATAGTCGCATTTATACCCGAAACATCCCCTTTCTTCCTCCTTGAAGTCACTGTCAGCTGCAAAGATCGAGGAAAGCAGTTCTTGGGAATTCTTTTCTTCAGATTCGGAGGCATAGCAAACAACGAAAAGCAGAACTAATCCTGTCAAGGTCAAAAACATTGACGTCTTCATGTTCACTATCAACCTGAGTGGTATTTTTTGTTTGCGTATGCTATTTTGCGTTCAATTCCTAGAAAGATTGGTGGTGTTGTTGCTTTAAATAATATCTGTTTTGATGTTGTATTTTATTCCAATTTTTTATAATCAGAGGTTTAAAACTATGTGCTTTTATTG…
>SHL-Ib14	100	MKTSMFLTLTGLVLLFVVCYASESEEKEFPKELLSSIFAADSDFKVEERGCLGDKCDYYKGCCSGYVCSPTWKWCVRPGPGRR	#N/A	GCLGDKCDYYKGCCSGYVCSPTWKWCVRPGPGRR	,C6	#N/A	GTCTTCATGTTCACTATCAACTCGGAAAACCAGGAATTTTCTGAGTTGATAGTGAACATGAAGACGTCAATGTTTTTGACCTTGACAGGATTAGTTCTGCTTTTCGTTGTTTGCTATGCCTCCGAATCTGAAGAAAAAGAATTCCCCAAAGAACTGCTTTCCTCGATCTTTGCAGCTGATAGTGACTTCAAGGTGGAAGAAAGGGGATGTCTCGGGGATAAATGCGACTATTACAAAGGTTGCTGCAGCGGATATGTGTGTTCACCCACTTGGAAATGGTGCGTACGCCCCGGTCCTGGGCGTCGCTGAAATCCTGATATTCTATTCTTTGTACCAGACAGAAAATGTCATGAATGTCGTAGAAAATGTTTTACGAAATAAATTAAAATGCAACTGGAA…
>SHL-Ib15	104	MKTSMFLTLTGLVLLFVVCYASESEKRFPKELLSSIFAADSDFKVEERGCLGDKCDYTTVAAADMCVHALGNGAYSPVLGAAEILRFYSLYQTEIS	#N/A	GCLGDKCDYTTVAAADMCVHALGNGAYSPVLGAAEILRFYSLYQTEIS	,C3	#N/A	TGCACGAAATAAATAAATGCAACATTTCTGCGACATTCATGATATTTCTGTCTGGTACAAAGAATAGAATCTCAGGATTTCAGCGGCGCCAAGGACCGGCGAGTACGCACCATTTCCAAGTGCGTGAACACACATATCCGCTGCAGCAACCGTTGTATAATCGCATTTATCCCCGAGACATCCCCTTTCCTCCACCTTGAAGTCACTATCAGCTGCAAAGATCGAGGAAAGCAGTTCTTTGGGGAATCTTTTCTCAGATTCGGAGGCATAGCAAACAACGAAAAGCAGAACTAATCCTGTCAAGGTCAAAAACATTGACGTCTTCATGTTCACTATCAACTCGGAAAACATTGACGTCTTCA
>SHL-Ib2	63	MPPNLKKRIPKELLSSIFAADSDFKEEERGCFGYKCDYYKGCCSGYVCSPTWKWCVRPGPGRR	#N/A	GCFGYKCDYYKGCCSGYVCSPTWKWCVRPGPGRR	,C6	SHL-Ib1	CTACGACATTCATGACATTTTCTGTCTGGTACAAAGAATAGAATATCAGGATTTCAGCGACGCCCAGGACCGGGGCGTACGCACCATTTCCAAGTGGGTGAACACACATATCCGCTGCAGCAACCTTTGTAATAGTCGCATTTATACCCGAAACATCCCCTTTCTTCCTCCTTGAAGTCACTGTCAGCTGCAAAGATCGAGGAAAGCAGTTCTTTGGGAATTCTTTTCTTCAGATTCGGAGGCATAGCAAACACGAAAGCAGAACTAATCCTGTCAAGGTCAAAACATTGACGTCTTCATGTTCACTATCAACTCGGAAAACCAGGAATTTTCTGAGAGCAGTGTCGAGAATTTTCAGTTAGTGAGTATCAATAAATAATA
>SHL-Ib3	118	MKTSMFLTLTGLVLLFVFAMPPNLKKRIPKELLSSIFAADSDFKEEERGCFGYKCDYYKGCCSGYVCSPTWKWCVRPGPGRR	#N/A	GCFGYKCDYYKGCCSGYVCSPTWKWCVRPGPGRR	,C6	SHL-Ib1	TTATTCCAGTTGCATTTTAATTTTATTTCGTAAAACATTTTCTACGACATTCATGACATTTTCTGTCTGGTACAAAGAATAGAATATCAGGATTTCAGCGACGCCCAGGACCGGGGCGTACGCACCATTTCCAAGTGGGTGAACACACATATCCGCTGCAGCAACCTTTGTAATAGTCGCATTTATACCCGAAACATCCCCTTTCTTCCTCCTTGAAGTCACTGTCAGCTGCAAAGATCGAGGAAAGCAGTTCTTTGGGAATTCTTTTCTTCAGATTCGGAGGCATAGCAAACACGAAAAGCAGAACTAATCCTGTCAAGGTCAAAAACATTGACGTCTTCATGTTCACTATCAACTCGGAAAACCAGGAATTTTCTGAGAGCAGTGTCGAGAATTTCT…
>SHL-Ib4	63	MPPNLKKRFPKELLSSIFAADSDFKEEERGCFGYKCDYYKGCCSGYVCSPTWKWCVRPGPGRR	#N/A	GCFGYKCDYYKGCCSGYVCSPTWKWCVRPGPGRR	,C6	SHL-Ib1	ACGACATTCATGACATTTTCTGTCTGGTACAAAGAATAGAATATCAGGATTTCAGCGACGCCCAGGACCGGGGCGTACGCACCATTTCCAAGTGGGTGAACACACATATCCGCTGCAGCAACCTTTGTAATAGTCGCATTTATACCCGAAACATCCCCTTTCTTCCTCCTTGAAGTCACTGTCAGCTGCAAAGATCGAGGAAAGCAGTTCTTTGGGGAATCTTTTCTTCAGATTCGGAGGCATAGCAAAACAAACGAAAAAAGACAAAGAAACTAAATACCTAGTACAAAGGTACAAAAAACATTAGACGTCTTCATGTTCACTATCAACTCGGAAAACCAGGAATTTTTCTGAGAGCAGTGTCGAGAATTTCAGTATGGTCCTGATGACACAAAGCAA…
>SHL-Ib5	63	MPPNLKKKNSPKNCFLDLAADSDFKEEERGCFGYKCDYYKGCCSGYVCSPTWKWCVRPGPGRR	#N/A	GCFGYKCDYYKGCCSGYVCSPTWKWCVRPGPGRR	,C6	SHL-Ib1	GTTTAATGAGCTTCTGAGATGTATCACAAACACTCGCAATACAACCATCACCGCACACAGTGTCCACAAGGCACTGAGGTATTAAGTGATCACTAACTGAAATTCTCGACACTGCTCTCAGAAAATTCCTGGTTTCCGAGTTGATAGTGAACATGAAGACGTCAATGTTTTGACCTTGACAGGATTAGTCTGCTTTCGTGTTGCTATGCCTCCGAATCTGAAGAAAAAGAATTCCCCAAAGAACTGCTTCCTCGATCTTGCAGCTGACAGTGACTTCAAGGAGGAAGAAAGGGGATGTTTCGGGTATAAATGCGACTATTACAAAGGTTGCTGCAGCGGATATGTGTGTTCACCCACTTGGAAATGGTGCGTACGCCCCGGTCCTGGGCGTCGCTGAAA…
>SHL-Ib6	82	MKTSMFLTLTGLVLLFVVCYASESEEKNSQELLSSIFAADSDFKEEERGCFGYKCDYYKGCCSGYVCSPTWKWCVRPGPGRR	#N/A	GCFGYKCDYYKGCCSGYVCSPTWKWCVRPGPGRR	,C6	SHL-Ib1	TTTAGTTCAAAATTATCTTTTATTTTATTCCAGTTGCATTTTAATTTTATTTCGTAAAACATTTTCTACGACATTCATGACATTTTCTGTCTGGTACAAAGAATAGAATATCAGGATTTCAGCGACGCCCAGGACCGGGGCGTACGCACCATTTCCAAGTGGGTGAACACACATATCCGCTGCAGCAACCTTTGTAATAGTCGCATTTATACCCGAAACATCCCCTTTCTTCCTCCTTGAAGTCACTGTCAGCTGCAAAGATCGAGGAAAGCAGTTCTTGGGAATTCTTTTCTTCAGATTCGGAGGCATAGCAAACAACGAAAAGCAGAACTAATCCTGTCAAGGTCAAAAACATTGACGTCTTCATGTTCACTATCAACTCGGAAAACCAGGAATTTT…
>SHL-Ib7	82	MKTSMFLTLTGLVLLFVFAMPPNLKKRIPKELLSSIFAADSDFKEEERGCFGYKCDYYKGCCSGYVCSPTWKWCVRPGPGRR	#N/A	GCFGYKCDYYKGCCSGYVCSPTWKWCVRPGPGRR	,C6	SHL-Ib1	TGTTCTTTATTTTAATTTTATTTCGTAAACATTTCTACGACATTCATGACATTTTCTGTCTGGTACAAAGAATAGAATATCAGGATTTCAGCGACGCCCAGGACCGGGGCGTACGCACCATTTCCAAGTGGGTGAACACACATATCCGCTGCAGCAACCTTTGTAATAGTCGCATTTATACCCGAAACATCCCCTTTCTTCCTCCTTGAAGTCACTGTCAGCTGCAAAGATCGAGGAAAGCAGTTCTTTGGGAATTCTTTTCTTCAGATTCGGAGGCATAGCAAACACGAAAAGCAGAACTAATCCTGTCAAGGTCAAAAACATTGACGTCTTCATGTTCACTATCAACTCGGAAAACTTACCAGG
>SHL-Ib8	65	MFTINSENQEFPKELLSSIFAADSDFKEEERGCFGYKCDYYKGCCSGYVCSPTWKWCVRPGPGRR	#N/A	GCFGYKCDYYKGCCSGYVCSPTWKWCVRPGPGRR	,C6	SHL-Ib1	GCAAAGATCGAGGAAAGCAGTTCTTTGGGGAATTCTTTTTCTTCAGATTCGGAGGCATAGCAAACAACGAAAAGCAGAACTAATCCTGTCAAGGTCAAAAACATTGACGTCTTCATGTTCACTATCAACTCGGAAAACCAGGAATTCCCCAAAGAACTGCTTTCCTCGATCTTTGCAGCTGACAGTGACTTCAAGGAGGAAGAAAGGGGATGTTTCGGGTATAAATGCGACTATTACAAAGGTTGCTGCAGCGGATATGTGTGTTCACCCACTTGGAAATGGTGCGTACGCCCCGGTCCTGGGCGTCGCTGAAATCCTGATATTCTATTCTTTGTACCAGACAGAAATGTCATGAATGTCGTAGAAAATGTTTTAACGAAATAAATTAAATGCAACTGG…
>SHL-Id1	88	MKTSMFLTLTGLVLLFVVCYASESEEKEFPKELLSSIFAADSDFKVEERGCLGDKCDYNNGCCSGYVCSRTWKMVRTRRSLAPLVNSL	#N/A	GCLGDKCDYNNGCCSGYVCSRTWKMVRTRRSLAPLVNSL	,C5	#N/A	ACAAGGAATTTACAAGCGGCGCCAAGGACCGGCGAGTACGCACCATTTTCCAAGTGCGTGAACACACATATCCGCTGCAGCAACCGTTGTTATAATCGCATTTATCCCCGAGACATCCCCTTTCTTCCACCTTGAAGTCACTATCAGCTGCAAAGATCGAGGAAAGCAGTTCTTTGGGGAATTCTTTTTCTTCAGATTCGGAGGCATAGCAAACAACGAAAAGCAGAACTAATCCTGTCAAGGTCAAAAACATTGACGTCTTCATGTTCACTATCAACTCGGAAAACCTACTTACCAGGAATTTTCTGAGAGCAGTGTCGAGAATTTCAGTTAGTGAAGGAACTTTTGAGGGGAGACATACTGGATATGTGATTAAGGGGTTGGTGGTAGGATAATTTT…
>SHL-Id2	55	MPPNLKKKNSQRTASSIFAADSDFKVEERGCLGDKCDYNNGCCSGYVCSRTWKTR	#N/A	GCLGDKCDYNNGCCSGYVCSRTWKTR	,C5	#N/A	GAAAATTCCTGGTTTCCGAGTGATAGTGAACATGAAGACGTCAATGTTTTGACCTTGACAGGATTAGTCTGCTTTCGTTGTTGCTATGCCTCCGAATCTGAAGAAAAAGAATTCCCAAAGAACTGCTTCCTCGATCTTTGCAGCTGATAGTGACTTCAAGGTGGAAGAAAGGGGATGTCTCGGGGATAAATGCGATTATAACAACGGTTGCTGCAGCGGATATGTGTGTTCACGCACTTGGAAAACCAGGAA
>SHL-Id3	55	MPPNLKKRIPKNCFLDLAADSDFKVEERGCLGDKCDYNNGCCSGYVCSRTWKTYY	#N/A	GCLGDKCDYNNGCCSGYVCSRTWKTYY	,C5	#N/A	GGTAAGTAGGTTCCGAGTGATAGTGAACATGAAGGCGTCAATGTTTGACCTGACAGGATAGTCTGCTTTCGTGTTGCTATGCCTCCGAATCTGAAGAAAAGAATCCCAAAGAACTGCTTCCTCGATCTTGCAGCTGATAGTGACTTCAAGGTGGAAGAAAGGGGATGTCTCGGGGATAAATGCGATTATAACAACGGTTGCTGCAGCGGATATGTGTGTTCACGCACTTGGAAAACCTACTACC
>SHL-Id4	67	MPPNLKKKNSPKNCFPRSLQLIVTSRWKKRGCLGDKCDYNNGCCSGYVCSRTWNGAYSPVLGAAEIL	#N/A	GCLGDKCDYNNGCCSGYVCSRTWNGAYSPVLGAAEIL	,C5	#N/A	GAAAGAGTTGGCAAGTGAGTTGGAGAAGGAAGAAGGAAAGAGGAGTAATTTATTCAGGACTGCAAGGCAGATGGCAAGAGAAAGGCAAGATGTTGTGGGTGTGAACTGCTTAAGGGATCCTACTGGAAATCTTACATGGAGAAATTATTGAATGTGGAAAATGCCTGGTTTTCCGAGTTGATAGTGAACATGAAGACGTCAATGTTTTTGACCTTGACAGGATTAGTTCTGCTTTTCGTTGTTTGCTATGCCTCCGAATCTGAAGAAAAAGAATTCCCCAAAGAACTGCTTTCCTCGATCTTTGCAGCTGATAGTGACTTCAAGGTGGAAGAAAAGGGGATGTCTCGGGGATAAATGCGATTATAACAACGGTTGCTGCAGCGGATATGTGTGTTCACG…
>SHL-Id5	76	MSPNLKKRIPKELLSSIFAADSDFKVEERGCLGDKCDYNNGCCSGYVCSRTWKWYSPVLGAAEILRFYSLYQTEIS	#N/A	GCLGDKCDYNNGCCSGYVCSRTWKWYSPVLGAAEILRFYSLYQTEIS	,C5	#N/A	TATTTAATACAATTAAGAAAGATCGAACGCAATTGAGCCATATAACAAAGTTGGAGTATATAGAATACAAATCAAAGAAGAGGAACAAATATCATCATACATAGGAAGCACAAAAAGGAGCATTATGACTAGAATAATGGAGCACCATAAAGACATAGTACACTAACTGAAATTCTCGACACTGCTCTCAGAAAATTCCTGGTTTTCCGAGTTGATAGTGAACATGAAGACGTCAATGTTTTTGACCTTGACAGGATTAGTTCTGCTTTTCGTTGTTTGCTATGTCTCCGAATCTGAAGAAAAGAATTCCCAAAGAACTGCTTTCCTCGATCTTTGCAGCTGATAGTGACTTCAAGGTGGAAGAAAGGGGATGTCTCGGGGATAAATGCGATTATAACA…
>SHL-Id6	67	MSPNLRKDSPRLLSSIFAADSDFKVEERGCLGDKCDYNNGCCSGYVCSRTWKWYSPVLGAAEILRFY	#N/A	GCLGDKCDYNNGCCSGYVCSRTWKWYSPVLGAAEILRFY	,C5	#N/A	ATAGAATCTCAGGATTTCAGCGGCGCCAAGGACCGGCGAGTACCATTTCCAAGTGCGTGAACACACATATCCGCTGCAGCAACCGTTGTTATAATCGCATTTATCCCCGAGACATCCCCTTTCTTCCACCTTGAAGTCACTATCAGCTGCAAAGATCGAGGAAAGCAGTCTTGGGGAATCTTTTCTCAGATTCGGAGACATAGCAAACAACGAAAAGCAGAACTAATCCTGTCAAGGTCAAAAACATTGACGTCTTCATGTTCACTATCAACTCGGAAAACCAGGAATTTTCTGAGAGCAGTGTCGAGAATTTCAGTTAGTGTACTATGTCTTTATGGTGCTCCATTATTCTAGTCATAATGCTCCTTTTTGTGCTTCCTATGTATGATGATATTGTTC…
>SHL-Ie10	86	MPPNLKKKNSPKNCFLDLAADSDFKVEERGCLGDKCDYNNGCCSGYVCHALGNGAYSPVLGAAEILRSIFVPDRKYHECRRKCCTK	#N/A	GCLGDKCDYNNGCCSGYVCHALGNGAYSPVLGAAEILRSIFVPDRKYHECRRKCCTK	,C8	#N/A	CTGTCAAGGTCAAAACATGACCTGACAGGATAGTCTGCTTTCGTGTTGCTATGCCTCCGAATCTGAAGAAAAAGAATTCCCCAAAGAACTGCTTCCTCGATCTTGCAGCTGATAGTGACTTCAAGGTGGAAGAAAGGGGATGTCTCGGGGATAAATGCGATTATAACAACGGTTGCTGCAGCGGATATGTGTGTCACGCACTTGGAAATGGTGCGTACTCGCCGGTCCTTGGCGCCGCTGAAATCCTGAGATCTATCTTTGTACCAGACAGAAAATATCATGAATGTCGCAGAAAATGTTGCACGAAATAAATAAAATGCAACTGGAATAAAAATAAAAGATAAATTTTAGAAAAAAAAAAAAAAACAAAAAAAAAAAAACAAAAAAAAAAAAACAAAA…
>SHL-Ie1	121	MKTSMFLTLTGLVLLFVVCYASESEEKEFPKELLSSIFAADSDFKEEERGCFGYKCDYYKGCCSGYVCSPTWKWCVRPVLGVAEILIFYSLYQTENVMNVRRNV	#N/A	GCFGYKCDYYKGCCSGYVCSPTWKWCVRPVLGVAEILIFYSLYQTENVMNVRRNV	,C6	#N/A	ATTGACGTCTTCATGTTCACTATCAACTCGGAAAACCAGGAATTTTCTGAGTTGATAGTGAACATGAAGACGTCAATGTTTTTGACCTTGACAGGATTAGTTCTGCTTTTCGTTGTTTGCTATGCCTCCGAATCTGAAGAAAAAGAATTCCCCAAAGAACTGCTTTCCTCGATCTTTGCAGCTGACAGTGACTTCAAGGAGGAAGAAAGGGGATGTTTCGGGTATAAATGCGACTATTACAAAGGTTGCTGCAGCGGATATGTGTGTTCACCCACTTGGAAATGGTGCGTACGCCCGGTCCTGGGCGTCGCTGAAATCCTGATATTCTATTCTTTGTACCAGACAGAAAATGTCATGAATGTACGTAGAAATGTTTAACGAAATAAAATTAAATGACAA…
>SHL-Ie11	88	MPPNLKKRIPKELLSSIFAADSDFKEEERGCFGYKCDYYKGCCSGYVCSPTWKWCVRPVLGVAEILIFYSLYQTENVMNVVEMFYEIN	#N/A	GCFGYKCDYYKGCCSGYVCSPTWKWCVRPVLGVAEILIFYSLYQTENVMNVVEMFYEIN	,C6	#N/A	CGGAAAACCAGGAATTTTCTGAGTTGATAGTGAACATGAAGACGTCAATGTTTTGACCTTGACAGGATTAGTTCTGCTTTCGTTGTTTGCTATGCCTCCGAATCTGAAGAAAAGAATTCCCAAAGAACTGCTTTCCTCGATCTTTGCAGCTGACAGTGACTTCAAGGAGGAAGAAAGGGGATGTTTCGGGTATAAATGCGACTATTACAAAGGTTGCTGCAGCGGATATGTGTGTTCACCCACTTGGAAATGGTGCGTACGCCCGGTCCTGGGCGTCGCTGAAATCCTGATATTCTATTCTTTGTACCAGACAGAAAATGTCATGAATGTCGTAGAAATGTTTTACGAAATAAATTAAATGCAACTGGAATAAAACTAAAAGATAATTTTAGAAAACCT…
>SHL-Ie12	81	MPPNLKKRIPKELLSSIFAADSDFKEEERGCFGYKCDYYKGCCSGYVCSPTWKWCVRPVLGVAEILIFYSLYQTETVMNVV	#N/A	GCFGYKCDYYKGCCSGYVCSPTWKWCVRPVLGVAEILIFYSLYQTETVMNVV	,C6	#N/A	CTTCATGTTCACTATCAACTCGGAAAACCAGGAATTTTCTGAGTTGATAGTGAACATGAAGACGTCAATGTTTTTGACCTTGACAGGATTAGTTCTGCTTTTCGTTGTTTGCTATGCCTCCGAATCTGAAGAAAAGAATTCCCAAAGAACTGCTTTCCTCGATCTTTGCAGCTGACAGTGACTTCAAGGAGGAAGAAAGGGGATGTTTCGGGTATAAATGCGACTATTACAAAGGTTGCTGCAGCGGATATGTGTGTTCACCCACTTGGAAATGGTGCGTACGCCCGGTCCTGGGCGTCGCTGAAATCCTGATATTCTATTCTTTGTACCAGACAGAAACTGTCATGAATGTCGTAG
>SHL-Ie2	80	MLFSPLTSIFLKVEERGCLGDKCDYNNGCCSGYVCSRTWKWCVLAGPGAAEILRFYSLYQTETIMNVAETVARINKLQLE	#N/A	GCLGDKCDYNNGCCSGYVCSRTWKWCVLAGPGAAEILRFYSLYQTETIMNVAETVARINKLQLE	,C6	#N/A	GAATTTCGAAGTCCAGCGGACATCTTGCTGCTAATAGGTGTGTAGAAGAGCCTTGTCTGCGAGCTGAAGGTTTCCCGTGTGGGAGGACAGTGGCGTTTCAGGTATGTATACAGTGGATGCTCTTTTCTCCATTGACGTCAATCTTCTTAAAAGTGGAAGAAAGGGGATGTCTCGGGGATAAATGCGATTATAACAACGGTTGCTGCAGCGGATATGTGTGTTCACGCACTTGGAAATGGTGCGTACTCGCCGGTCCTGGCGCCGCTGAAATCCTGAGATTCTATTCTTTGTACCAGACAGAAACTATCATGAATGTCGCAGAAACTGTTGCACGAATAAATAAACTGCAACTGGAATAAACT
>SHL-Ie3	113	MKTSMFLTLTGLVLLFVVCYASESEEKIPKELLSSIFAADSDFKEEERGCFGYKCDYYKGCCSGYVCSPTWKWCVRPVLGVAEILIFYSLYQTENVMNVVENVLRNKIKMQLE	#N/A	GCFGYKCDYYKGCCSGYVCSPTWKWCVRPVLGVAEILIFYSLYQTENVMNVVENVLRNKIKMQLE	,C6	#N/A	TCAAAATTATCTTTTATTTTATTCCAGTTGCATTTTAATTTTATTTCGTAAAACATTTTCTACGACATTCATGACATTTTCTGTCTGGTACAAAGAATAGAATATCAGGATTTCAGCGACGCCCAGGACCGGGCGTACGCACCATTTCCAAGTGGGTGAACACACATATCCGCTGCAGCAACCTTTGTAATAGTCGCATTTATACCCGAAACATCCCCTTTCTTCCTCCTTGAAGTCACTGTCAGCTGCAAAGATCGAGGAAAGCAGTTCTTTGGGAATCTTTTCTTCAGATTCGGAGGCATAGCAAACAACGAAAAGCAGAACTAATCCTGTCAAGGTCAAAAACATTGACGTCTTCATGTTCACTATCAACTCGGAAAACCAGGAATTTTCTGAGAG…
>SHL-Ie4	94	MPPNLKKRIPKELLSSIFAADSDFKEEERGCFGYKCDYYKGCCSGYVCSPTWKWCVRPVLGVAEILIFYSLYQTENVMNVVENVLRNKIKMQLE	#N/A	GCFGYKCDYYKGCCSGYVCSPTWKWCVRPVLGVAEILIFYSLYQTENVMNVVENVLRNKIKMQLE	,C6	#N/A	TTCAAAATTATCTTTTATTTTATTCCAGTTGCATTTTAATTTTATTTCGTAAAACATTTTCTACGACATTCATGACATTTTCTGTCTGGTACAAAGAATAGAATATCAGGATTTCAGCGACGCCCAGGACCGGGCGTACGCACCATTTCCAAGTGGGTGAACACACATATCCGCTGCAGCAACCTTTGTAATAGTCGCATTTATACCCGAAACATCCCCTTTCTTCCTCCTTGAAGTCACTGTCAGCTGCAAAGATCGAGGAAAGCAGTTCTTTGGGAATTCTTTTCTTCAGATTCGGAGGCATAGCAAACAACGAAAAGCAGAACTAATCCTGTCAAGGTCAAAAACATTGACGTCTTCATGTTCACTATCAACTCGGAAAACCAGGAATTTTCTGAG…
>SHL-Ie5	131	MKTSMFLTLTGLVLLFVVCYASESEEKEFPKELLSSIFAADSDFKEEERGCFGYKCDYYKGCCSGYVCSPTWKWCVRPVLGVAEILIFYSLYQTENVMNVVENVLRNKIKMQLE	#N/A	GCFGYKCDYYKGCCSGYVCSPTWKWCVRPVLGVAEILIFYSLYQTENVMNVVENVLRNKIKMQLE	,C6	#N/A	ATTGACGTCTTCATGTTCACTATCAACTCGGAAAACCAGGAATTTTCTGAGTTGATAGTGAACATGAAGACGTCAATGTTTTTGACCTTGACAGGATTAGTTCTGCTTTTCGTTGTTTGCTATGCCTCCGAATCTGAAGAAAAAGAATTCCCCAAAGAACTGCTTTCCTCGATCTTTGCAGCTGACAGTGACTTCAAGGAGGAAGAAAGGGGATGTTTCGGGTATAAATGCGACTATTACAAAGGTTGCTGCAGCGGATATGTGTGTTCACCCACTTGGAAATGGTGCGTACGCCCGGTCCTGGGCGTCGCTGAAATCCTGATATTCTATTCTTTGTACCAGACAGAAAATGTCATGAATGTCGTAGAAAATGTTTTACGAAATAAAATTAAAATGCAA…
>SHL-Ie6	124	MKTSMFLTLTGLVLLFVVCYASESEEKEFPKELLSSIFAADSDFKEEERGCFGYKCDYYKGCCSGYVCSPTWKWCVRPVLGVAEILIFYSLYQTENVMNVVENVLTK	#N/A	GCFGYKCDYYKGCCSGYVCSPTWKWCVRPVLGVAEILIFYSLYQTENVMNVVENVLTK	,C6	#N/A	AGGTCAAAAACATTGACGTCTTCATGTTCACTATCAACTCGGAAAACCAGGAATTTTCTGAGTTGATAGTGAACATGAAGACGTCAATGTTTTTGACCTTGACAGGATTAGTTCTGCTTTTCGTTGTTTGCTATGCCTCCGAATCTGAAGAAAAAGAATTCCCCAAAGAACTGCTTTCCTCGATCTTTGCAGCTGACAGTGACTTCAAGGAGGAAGAAAGGGGATGTTTCGGGTATAAATGCGACTATTACAAAGGTTGCTGCAGCGGATATGTGTGTTCACCCACTTGGAAATGGTGCGTACGCCCGGTCCTGGGCGTCGCTGAAATCCTGATATTCTATTCTTTGTACCAGACAGAAAATGTCATGAATGTCGTAGAAAATGTTTTAACGAAATAAA…
>SHL-Ie7	90	MPPNLKKRIPKELLSSIFAADSDFKEEERGCFGYKCDYYKGCCSGYVCSPTWKWCVRPVLGVAEILIFYSLYQTENVMNVVENVLRNKLK	#N/A	GCFGYKCDYYKGCCSGYVCSPTWKWCVRPVLGVAEILIFYSLYQTENVMNVVENVLRNKLK	,C6	#N/A	CGTCTTCATGTTCACTATCAACTCGGAAAACCAGGAATTTCTGAGTTGATAGTGAACATGAAGACGTCAATGTTTTTGACCTTGACAGGATTAGTTCTGCTTTTCGTTGTTTGCTATGCCTCCGAATCTGAAGAAAAGAATTCCCAAAGAACTGCTTTCCTCGATCTTTGCAGCTGACAGTGACTTCAAGGAGGAAGAAAGGGGATGTTTCGGGTATAAATGCGACTATTACAAAGGTTGCTGCAGCGGATATGTGTGTTCACCCACTTGGAAATGGTGCGTACGCCCGGTCCTGGGCGTCGCTGAAATCCTGATATTCTATTCTTTGTACCAGACAGAAAATGTCATGAATGTCGTAGAAAATGTTTTACGAAATAAATTAAAATAGCAACTGGAAAT…
>SHL-Ie8	96	MPPNLKKRIPKELLSSIFAADSDFKEEERGCFGYKCDYYKGCCSGYVCSPTWKWCVRPVLGVAEILIFYSLYQTENVMNVVENVLRNKLKCNWNKN	#N/A	GCFGYKCDYYKGCCSGYVCSPTWKWCVRPVLGVAEILIFYSLYQTENVMNVVENVLRNKLKCNWNKN	,C7	#N/A	GGAAAACCAGGAATTTTCTGAGAGCAGTGTCGAGAAGACGTCAATGTTTTGACCTTGACAGGATTAGTTCTGCTTTTCGTTGTTTGCTATGCCTCCGAATCTGAAGAAAAGAATTCCCAAAGAACTGCTTTCCTCGATCTTTGCAGCTGACAGTGACTTCAAGGAGGAAGAAAGGGGATGTTTCGGGTATAAATGCGACTATTACAAAGGTTGCTGCAGCGGATATGTGTGTTCACCCACTTGGAAATGGTGCGTACGCCCGGTCCTGGGCGTCGCTGAAATCCTGATATTCTATTCTTTGTACCAGACAGAAAATGTCATGAATGTCGTAGAAAATGTTTTACGAAATAAATTAAAATGCAACTGGAATAAAAAT
>SHL-Ie9	120	MKTSMFLTLTGLVLLFVVCYASESEEKNSQELLSSIFAADSDFKEEERGCFGYKCDYYKGCCSGYVCSPTWKWCVRPVLGVAEILIFYSLYQTENVMNVVENVLRNKLKCNWNKIKIILN	#N/A	GCFGYKCDYYKGCCSGYVCSPTWKWCVRPVLGVAEILIFYSLYQTENVMNVVENVLRNKLKCNWNKIKIILN	,C7	#N/A	TTTAGTTCAAAATTATCTTTATTTTATTCCAGTTGCATTTTAATTTATTTCGTAAAACATTTTCTACGACATTCATGACATTTTCTGTCTGGTACAAAGAATAGAATATCAGGATTTCAGCGACGCCCAGGACCGGGCGTACGCACCATTTCCAAGTGGGTGAACACACATATCCGCTGCAGCAACCTTTGTAATAGTCGCATTTATACCCGAAACATCCCCTTTCTTCCTCCTTGAAGTCACTGTCAGCTGCAAAGATCGAGGAAAGCAGTTCTTGGGAATTCTTTTCTTCAGATTCGGAGGCATAGCAAACAACGAAAAGCAGAACTAATCCTGTCAAGGTCAAAAACATTGACGTCTTCATGTTCACTATCAACTCGGAAAACCAGGAATTTTCTG…
>SHL-If2	67	MFTINSENQEFPKELLSSIFAADSDFKEEERGCFGYKCDYYKGCCSGYVCSPTWEMGAVRPRVLGVA	#N/A	GCFGYKCDYYKGCCSGYVCSPTWEMGAVRPRVLGVA	,C5	#N/A	GCAAAGATCGAGGAAAGCAGTTCTTTGGGGAATTCTTTTCTTCAGATTCGGAGGCATAGCAAACAACGAAAAGCAGAACTAATCCTGTCAAGGTCAAAAACATTGACGTCTTCATGTTCACTATCAACTCGGAAAACCAGGAATTCCCCAAAGAACTGCTTTCCTCGATCTTTGCAGCTGACAGTGACTTCAAGGAGGAAGAAAGGGGATGTTTCGGGTATAAATGCGACTATTACAAAGGTTGCTGCAGCGGATATGTGTGTTCACCCACTTGGGAAATGGGTGCCGTACGCCCCCGGGTCCTGGGCGTCGCT
>SHL-If1	115	MKTSMFLTLTGLVLLFVVCYASESEEKEFPKELLSSIFAADSDFKEEERGCFGYKCDYYKGCCSGYVCSPTLEMVRTPRSWASLKLLIFYSLYQTEMS	#N/A	GCFGYKCDYYKGCCSGYVCSPTLEMVRTPRSWASLKLLIFYSLYQTEMS	,C5	#N/A	CATGTTCACTATCAACTCGGAAAACCAGGAATTTTCTGAGTTGATAGTGAACATGAAGACGTCAATGTTTTTGACCTTGACAGGATTAGTTCTGCTTTTCGTTGTTTGCTATGCCTCCGAATCTGAAGAAAAAGAATTCCCCAAAGAACTGCTTTCCTCGATCTTTGCAGCTGACAGTGACTTCAAGGAGGAAGAAAGGGGATGTTTCGGGTATAAATGCGACTATTACAAAGGTTGCTGCAGCGGATATGTGTGTTCACCCACTTTGGAAATGGTGCGTACGCCCCGGTCCTGGGCGTCGCTGAAACTCCTGATATTCTATTCTTTGTACCAGACAGAAATGTCATGAATGTCGT
>SHL-If3	103	MKTSMFLTLTGLVLLFVVCYASESEEKEFPKELLSSIFAADSDFKEEERGCFGYKCDYYKGCCSGYVCSPTWKMVRTPRSWASLKS	#N/A	GCFGYKCDYYKGCCSGYVCSPTWKMVRTPRSWASLKS	,C5	#N/A	ACGTCTTCATGTTCACTATCAACTCGGAAAACCAGGAATTTTCTGAGTTGATAGTGAACATGAAGACGTCAATGTTTTTGACCTTGACAGGATTAGTTCTGCTTTTCGTTGTTTGCTATGCCTCCGAATCTGAAGAAAAAGAATTCCCCAAAGAACTGCTTTCCTCGATCTTTGCAGCTGACAGTGACTTCAAGGAGGAAGAAAGGGGATGTTTCGGGTATAAATGCGACTATTACAAAGGTTGCTGCAGCGGATATGTGTGTTCACCCACTTGGAAAATGGTGCGTACGCCCCGGTCCTGGGCGTCGCTGAAATCCTGATATTCTATTCTTTGTACCAGACAGAAAAATGTCATGAATGTCGTAGAAAATGTTTTTACGAAATAAAATTAAAATGCAA…
>SHL-If4	114	MKTSMFLTLTGLVLLFVVCYASESEEKEFPKELLSSIFAADSDFKEEERGCFGYKCDYYKGCCSGYVCSPTWKWWRTAPVPWASLKSSIFYSLYQTE	#N/A	GCFGYKCDYYKGCCSGYVCSPTWKWWRTAPVPWASLKSSIFYSLYQTE	,C5	#N/A	TGACGTCTTCATGTTCACTATCAACTCGGAAAACCAGGAATTTTCTGAGTTGATAGTGAACATGAAGACGTCAATGTTTTTGACCTTGACAGGATTAGTTCTGCTTTTCGTTGTTTGCTATGCCTCCGAATCTGAAGAAAAAGAATTCCCCAAAGAACTGCTTTCCTCGATCTTTGCAGCTGACAGTGACTTCAAGGAGGAAGAAAGGGGATGTTTCGGGTATAAATGCGACTATTACAAAGGTTGCTGCAGCGGATATGTGTGTTCACCCACTTGGAAATGGTGGCGTACCGCCCCGGTCCCGTGGGCGTCGCTGAAATCCTCGATATTCTATTCTTTGTACCAGACAGAAAA
>SHL-If5	103	MKTSMFLTLTGLVLLFVVCYASESEEKEFPKELLSSIFAADSDFKEEERGCFGYKCRLLQRLLQRICVFTHLEMVRTPRSWASLKS	#N/A	GCFGYKCRLLQRLLQRICVFTHLEMVRTPRSWASLKS	,C3	#N/A	CGTCTTCATGTTCACTATCAACTCGGAAAACCAGGAATTTTCTGAGTTGATAGTGAACATGAAGACGTCAATGTTTTTGACCTTGACAGGATTAGTTCTGCTTTTCGTTGTTTGCTATGCCTCCGAATCTGAAGAAAAAGAATTCCCCAAAGAACTGCTTTCCTCGATCTTTGCAGCTGACAGTGACTTCAAGGAGGAAGAAAGGGGATGTTTCGGGTATAAATGCCGACTATTACAAAGGTTGCTGCAGCGGATATGTGTGTTCACCCACTTGGAAATGGTGCGTACGCCCCGGTCCTGGGCGTCGCTGAAATCCTGATATT
>SHL-If6	101	MKTSMFLTLTGLVLLFVVCYASESEEKEFPKELLSSIFAADSDFKEEERGCFGYKCDYYKGCCSGYVCFTHLEMVRTPRSGRR	#N/A	GCFGYKCDYYKGCCSGYVCFTHLEMVRTPRSGRR	,C5	#N/A	GCAGGTAAGACCTGAGGCTGTTAGTAATTGTTTTAGTGTGTTACTAATAGTGTTGGGAATAGTGAGATTATGTTAAAATCACCCAGTATGAACACTTTTTGAGTTTTATCATTGGATTGTCTAGGCAATGTTCTAGGAAGTTAAAATAGAGTGAACTTTGGCCATCTGGAGGCAGCATACTGATATTATGATATCACAGCTTTCTATTGTAAGAAATTCAATATCCGAGTTGATAGTGAACATGAAGACGTCAATGTTTTTGACCTTGACAGGATTAGTTCTGCTTTTCGTTGTTTGCTATGCCTCCGAATCTGAAGAAAAAGAATTCCCCAAAGAACTGCTTTCCTCGATCTTTGCAGCTGACAGTGACTTCAAGGAGGAAGAAAGGGGATGTTTCGG…
>huwentoxin-II	85	MKVTLIAILTCAAVLVLHTTAAEELEAESQLMEVGMPDTELAAVDEERLFECSFSCEIEKEGDKPCKKKKCKGGWKCKFNMCVKV	>huwentoxin-II	LFECSFSCEIEKEGDKPCKKKKCKGGWKCKFNMCVKV	,C6	HWTX-II	AATAGTGATTCTATGTCACGTGTAAAAATTTTGTGCTCAGGGTCAATGGACGTGGGCAGTTTCTGCAGAAATTCCTTGGTGGAAGAGATGGTGAATGGGTGATTATGTGTGATGTGTTTGCACTTTTTAACAAGTTGCTTTTCTAGATTAACTGTGGGTGCGAAAGTGTATTCAATCAAATGTCTAGGTGATTGCTTTCGTAGTAGATCTGATTCCATAGTTAGACAACTTCAGGAGAATTTGAAAGACAATGAAGGTGACATTGATTGCCATTCTGACATGCGCTGCAGTGTTAGTTCTTCACACAACAGCAGCAGAAGAACTCGAAGCAGAAAGTCAGCTGATGGAAGTTGGTATGCCCGATACAGAATTAGCAGCTGTGGATGAAGAAAGACTCTT…
>HWTX-IIa	83	MKVTLIAILTCAAVLVLHTTAAEELEESQLMEVGMPDTELAAVDEERLFECSISCEIEKKGESCKPKKCKGGWKCKFNMCVKV	>huwentoxin-IIa	LFECSISCEIEKKGESCKPKKCKGGWKCKFNMCVKV	,C6	#N/A	AAACAGAAGAGATTCAAACAATATTGCGGTTAATGATTGAAGGACGCATGCGTACTTTCCAATGGGTCACCAAGGACAGATCTCTATACATTTCATTCTGAATTTTGTCGTGATGATTTCGGCACTTTAAACCTTCACACACATATTGAATTTGCATTTCCATCCACCTTTACATTTCTTCGGTTTGCATGATTCGCCTTTTTTTTCAATTTCGCATGAAATAGAGCATTCGAAGAGTCTTTCTTCATCCACAGCTGCTAATTCTGTATCGGGCATACCAACTTCCATCAGCTGACTTTCTTCGAGTTCTTCTGCTGCTGTTGTGTGAAGAACTAACACTGCAGCGCATGTCAGAATGGCAATCAATGTCACCTTCATTGTCTTTCAAATTCTCCTTCT…
>HWTX-IIa1	109	MKVTLIAILTCAAVLVLHTTAAEELEAESQLMEVGMPDTELAAVDEERLFECSFSCEIEKEGDKPCKKKKCKRWMEMQNSNM	#N/A	LFECSFSCEIEKEGDKPCKKKKCKRWMEMQNSNM	,C4	#N/A	AGCGCATGTCAGAATGGCAATCAATGTCACCTTCATTGTCTTTCAAATTCTCCTGAAGTTGTCTAACTATGGAATCAGATCTACTACGAAAGCAATGAAGGTGACATTGATTGCCATTCTGACATGCGCTGCAGTGTTAGTTCTTCACACAACAGCAGCAGAAGAACTCGAAGCAGAAAGTCAGCTGATGGAAGTTGGTATGCCCGATACAGAATTAGCAGCTGTGGATGAAGAAAGACTCTTCGAATGCTCTTTTTCATGCGAAATTGAGAAAGAAGGCGACAAACCATGCAAAAAGAAGAAATGTAAAAGGTGGATGGAAATGCAAAATTCAAATATGTAGTGTAGAAAGGTTTTAAAGTGCCGTAATCATCACGACAAAATTCGGAATGAAAAGTG…
>HWTX-IIa10	47	MESAAVDEERLFECSFSCEIEKEGDKPCKKKKCKGGWKCKFNMCVKV	#N/A	LFECSFSCEIEKEGDKPCKKKKCKGGWKCKFNMCVKV	,C6	HWTX-II	AGTCTTTCTTCATCCACAGCTGCTAATTCTGTATCGGGCATACCAACTTCCATCAGCTGACTTTCTGCTTCGAGTTCTTCTGCTGCTGTTGTGTGAAGAACTAACACTGCAGCGCATGTCAGAATGGCAATCAATGTCACCTTCATTGTCTTTCAAATTCTCCTGAAGTTGTCTAACTATGGAATCAGCAGCTGTGGATGAAGAAAGACTCTTCGAATGCTCTTTTTCATGCGAAATTGAGAAAGAAGGCGACAAACCATGCAAAAAGAAGAAATGTAAAGGTGGATGGAAATGCAAATTCAATATGTGTGTGAAGGTTTAAAGTGCCGTAAATCATCGAACGACAAAATTTGGAATGAAAAGTGGAGAGATTTGTCCTTGGTGACCCATTGGAAAGTA…
>HWTX-IIa11	54	MEVGMPDTELAAVDEERLFECSFSCEIEKEGDKPCKKKKCKGGWKCKFNMCVKV	#N/A	LFECSFSCEIEKEGDKPCKKKKCKGGWKCKFNMCVKV	,C6	HWTX-II	TTTTAGAAAATAGTTTAAACAAATTTTAATTAGAAGAAATTACGTTTCAGAAACAGAAGAGATTCAAACAATATTGCGGTTAATGATTGAAGGACGCATGCGTACTTTCCAATGGGTCACCAAGGACAAATCTCTCCACTTTTCATTCCGAATTTTGTCGTGATGATTACGGCACTTTAAACCTTCACACACATATTGAATTTGCATTTCCATCCACCTTTACATTTCTTCTTTTTGCATGGTTTGTCGCCTTCTTTCTCAATTTCGCATGAAAAAGAGCATTCGAAGAGTCTTTCTTCATCCACAGCTGCTAATTCTGTATCGGGCATACCAACTTCCATCAGCTGACTTTCTGCTTCGAGTTCTTCTGCTGCTGTTG
>HWTX-IIa12	75	MRCSVSSSHNSSRRTRSRKSADGSWYARYRISSCDEERLFECSFSCEIEKEGDKPCKKKKCKGGWKCKFNMCVKV	#N/A	LFECSFSCEIEKEGDKPCKKKKCKGGWKCKFNMCVKV	,C6	HWTX-II	GTTTAACAATTTATTGAGAATTCGTTTCAGAAACAGAAGAGATTCAAACAATATTGCGGTTAATGATTGAAGGACGCATGCGTACTTTCCAATGGGTCACCAAGGACAAATCTCTCCACTTTTTCATTCCGAATTTTGTCGTGATGATTACGGCACTTTAAACCTTCACACACATATTGAATTTGCATTTCCATCCACCTTTACATTTCTTCTTTTTGCATGGTTTGTCGCCTTCTTTCTCAATTTCGCATGAAAAAGAGCATTCGAAGAGTCTTTCTTCATCACAGCTGCTAATTCTGTATCGGGCATACCAACTTCCATCAGCTGACTTTCTGCTTCGAGTTCTTCTGCTGCTGTTGTGTGAAGAACTAACACTGCAGCGCATGTCAGAATGGCAAT…
>HWTX-IIa13	75	MRCSVSLHTTAAEELEAESQLMEVGMPDTELAAVDEERLFECSFSCEIEKEGDKPCKKKKCKGGWKCKFNMCVKV	#N/A	LFECSFSCEIEKEGDKPCKKKKCKGGWKCKFNMCVKV	,C6	HWTX-II	AATTCGTTTCAGAAACAGAAGAGATTCAAACAATATTGCGGTTAATGATTGAAGGACGCATGCGTACTTTCCAATGGGTCACCAAGGACAAATCTCTCCACTTTTCATTCCGAATTTTGTCGTGATGATTACGGTACTTTAAACCTTCACACACATATTGAATTTGCATTTCCATCCACCTTTACATTTCTTCTTTTTGCATGGTTTGTCGCCTTCTTTCTCAATTTCGCATGAAAAAGAGCATTCGAAGAGTCTTTCTTCATCCACAGCTGCTAATTCTGTATCGGGCATACCAACTTCCATCAGCTGACTTTCTGCTTCGAGTTCTTCTGCTGCTGTTGTGTGAAGACTAACACTGCAGCGCATGTCAGAATGGCAATCAATGTCACCTTCATTGTC…
>HWTX-IIa14	50	MPDTELAAVDEERLFECSFSCEIEKEGDKPCKKKKCKGGWKCKFNMCVKV	#N/A	LFECSFSCEIEKEGDKPCKKKKCKGGWKCKFNMCVKV	,C6	HWTX-II	GTTTAACAATTTATTGAGAATTCGTTTCAGAAACAGAAGAGATTCAAACAATATTGCGGTTAATGATTGAAGGACGCATGCGTACTTTCCAATGGGTCACCAAGGACAAATCTCTCCACTTTTCATTCCGAATTTTGTCGTGATGATTACGGCACTTTAAACCTTCACACACATATTGAATTTGCATTTCCATCCACCTTTACATTTCTTCTTTTTGCATGGTTTGTCGCCTTCTTTCTCAATTTCGCATGAAAAAGAGCATTCGAAGAGTCTTTCTTCATCCACAGCTGCTAATTCTGTATCGGGCATACCAACTTCAGGAGAATTTGAAAGACAATGAAGGTGACATTGATTGCCATTCTGACATGCGCTGCAGTGTTAGTTCTTCACACAACAGCA…
>HWTX-IIa15	92	MMWQKPLKRKGDVLKCGINRRMIMTETYREAKRFESQLMEVGMPDTELAAVDEERLFECSFSCEIEKEGDKPCKKKKCKGGWKCKFNMCVKV	#N/A	LFECSFSCEIEKEGDKPCKKKKCKGGWKCKFNMCVKV	,C6	HWTX-II	GAAGGACGCATGCGTACTTTCCAATGGGTCACCAAGGACAAATCTCTCCACTTTTCATTCCGAATTTTGTCGTGATGATTACGGCACTTTAAACCTTCACACACATATTGAATTTGCATTTCCATCCACCTTTACATTTCTTCTTTTTGCATGGTTTGTCGCCTTCTTTCTCAATTTCGCATGAAAAAGAGCATTCGAAGAGTCTTTCTTCATCCACAGCTGCTAATTCTGTATCGGGCATACCAACTTCCATCAGCTGACTTTCAAACCTCTTAGCCTCCCTGTAAGTCTCTGTCATTATCATCCTTCGATTTATGCCACACTTTAAAACATCGCCTTTTCTCTTCAATGGCTTTTGCCACATCATTATTCCACCATCAAGTTACTCTGTGTCTTGAT…
>HWTX-IIa16	85	MKVTLIAILTCAAVLVLHTTAAENSKQKVQLMEVGMPDTELAAVDEERLFECSFSCEIEKEGDKPCKKKKCKGGWKCKFNMCVKV	#N/A	LFECSFSCEIEKEGDKPCKKKKCKGGWKCKFNMCVKV	,C6	HWTX-II	GTTTAACAATTTATTGAGAATTCGTTTCAGAAACAGAAGAGATTCAAACAATATTGCGGTTAATGATTGAAGGACGCATGCGTACTTTCCAATGGGTCACCAAGGACAAATCTCTCCACTTTTTCATTCCGAATTTTGTCGTGATGATTACGGCACTTTAAACCTTCACACACATATTGAATTTGCATTTCCATCCACCTTTACATTTCTTCTTTTTGCATGGTTTGTCGCCTTCTTTCTCAATTTCGCATGAAAAAGAGCATTCGAAGAGTCTTTCTTCATCCACAGCTGCTAATTCTGTATCGGGCATACCAACTTCCATCAGCTGGACTTTCTGCTTCGAGTTCTCTGCTGCTGTTGTGTGAAGAACTAACACTGCAGCGCATGTCAGAATGGCAA…
>HWTX-IIa17	73	MLRVLLLLLCEELEAESQLMEVGMPDTELAAVDEERLFECSFSCEIEKEGDKPCKKKKCKGGWKCKFNMCVKV	#N/A	LFECSFSCEIEKEGDKPCKKKKCKGGWKCKFNMCVKV	,C6	HWTX-II	CTGCTTCGAGTTCTTCTGCTGCTGTTGTGTGAAGAACTCGAAGCAGAAAGTCAGCTGATGGAAGTTGGTATGCCCGATACAGAATTAGCAGCTGTGGATGAAGAAAGACTCTTCGAATGCTCTTTTTCATGCGAAATTGAGAAAGAAGGCGACAAACCATGCAAAAAGAAGAAATGTAAAGGTGGATGGAAATGCAAATTCAATATGTGTGTGAAGGTTTAAAGTGCCGTAATCATCACGACAAAATTCGGAATGAAAAGTGGAGAGATTTGTCCTTGGTGACCCATTGGAAAGTACGCATGCGTCCTTCAATCATTAAACGCAATATTGTTTGAATCTCTTCTGTTTCTGAAACGAATTCTCAATAAAATTAGTTAAAACAAATTTAAAAAAAAAACA…
>HWTX-IIa18	55	MMEVGMPDTELAAVDEERLFECSFSCEIEKEGDKPCKKKKCKGGWKCKFNMCVKV	#N/A	LFECSFSCEIEKEGDKPCKKKKCKGGWKCKFNMCVKV	,C6	HWTX-II	AGCTGATGGAAGTTGGTATGCCCGATACAGAATTAGCAGCTGTGGATGAAGAAAGACTCTTCGAATGCTCTTTTTCATGCGAAATTGAGAAAGAAGGCGACAAACCATGCAAAAAGAAGAAATGTAAAGGTGGATGGAAATGCAAATTCAATATGTGTGTGAAGGTTTAAAGTGCCGTAATCATCACGACAAAATTCGGAATGAAAAGTGGAGAGATTTGTCCTTGGTGACCCATTGGAAAGTACGCATGCGTCCTTCAATCATTAACCGCAATATTGTTTGAATCTCTTCTGTTTCTGAAACGAATTCTCAATAAAATTGTTAAAACATTTACAAAAAAAAAAACAAAAAAAAACAAAAAAAACAAAAAAAAACAAAAAAAAACAAAAAAAAACAAAA…
>HWTX-IIa19	85	MKVTLIAILTCAAVLVLHTTAAEELEAESQLMEVGMPDTELAAVDEERLFECSFSCEIEKEGDKPCKKKKGKGGWKCKFNMCVKV	#N/A	LFECSFSCEIEKEGDKPCKKKKGKGGWKCKFNMCVKV	,C5	#N/A	CAGAAACAGAAGAGATTCAAACAATATTGCGGTTAATGATTGAAGGACGCATGCGTACTTTCCAATGGGTCACCAAGGACAAATCTCTCCACTTTTCATTCCGAATTTTGTCGTGATGATTACGGCACTTTAAACCTTCACACACATATTGAATTTGCATTTCCATCCACCTTTACCTTTCTTCTTTTTGCATGGTTTGTCGCCTTCTTTCTCAATTTCGCATGAAAAAGAGCATTCGAAGAGTCTTTCTTCATCCACAGCTGCTAATTCTGTATCGGGCATACCAACTTCCATCAGCTGACTTTCTGCTTCGAGTTCTTCTGCTGCTGTTGTGTGAAGAACTAACACTGCAGCGCATGTCAGAATGGCAATCAATGTCACCTTCATTGTCTTTCAAAT…
>HWTX-IIa2	86	MKVTLIAILTCAAVLVLHTTAAEELEAESQLMEVGMPDTELAAVDEERLFECSFSCEIEKEGDKPCKKKKCKRWMEMQNFNMCVKV	#N/A	LFECSFSCEIEKEGDKPCKKKKCKRWMEMQNFNMCVKV	,C5	#N/A	GTCACCTTCATTGTCTTTCAAATTCTCCTGAAGTTGTCTAACTATGGAATCAGATCTACTACGAAAGCAATGAAGGTGACATTGATTGCCATTCTGACATGCGCTGCAGTGTTAGTTCTTCACACAACAGCAGCAGAAGAACTCGAAGCAGAAAGTCAGCTGATGGAAGTTGGTATGCCCGATACAGAATTAGCAGCTGTGGATGAAGAAAGACTCTTCGAATGCTCTTTTTCATGCGAAATTGAGAAAGAAGGCGACAAACCATGCAAAAAGAAGAAATGTAAAAGGTGGATGGAAATGCAAAATTTCAATATGTGTGTGAAGGTTTAAAGTGCCGTAATCATCACGACAAAATTCGGAATGAAAAGTGGAGAGATTTGTCCTTGGTGACCCATTGGA…
>HWTX-IIa20	54	MEVGMPDTELAAVDEERLFECSFSCEIEKEGDKPCKTKKCKGGWKCKFNMCVKV	#N/A	LFECSFSCEIEKEGDKPCKTKKCKGGWKCKFNMCVKV	,C6	#N/A	AAACGTTAAATAACGTTTTACATGAAGCTCTTTAGAAAAACCTTCGGAATAGGAGTTTTGGTTACAGTGGAGTCAGTAGACTGGAAATCAGTGCTCGGACTTAACGTCAAAATCATGCGCTTCATTTCTTGTAGCAATAATATGATTTATACCATATACCGTGCAACGTAGGTTTAAGACATACTAATCCAGAACAGCAGCAGAAGAACTCGAAGCAGAAAGTCAGCTGATGGAAGTTGGTATGCCCGATACAGAATTAGCAGCTGTGGATGAAGAAAGACTCTTCGAATGCTCTTTTTCATGCGAAATTGAGAAAGAAGGCGACAAACCATGCAAAACGAAGAAATGTAAAGGTGGATGGAAATGCAAATTCAATATGTGTGTGAAGGTTTAAAGTGC…
>HWTX-IIa21	54	MEVGMPDTELAAVDEERLFECSFSCEIEKEGDKPCKKKKCKGGWKCKFNVCVKV	#N/A	LFECSFSCEIEKEGDKPCKKKKCKGGWKCKFNVCVKV	,C6	#N/A	ATTTATTGAGAATTCGTTTCAGAAACAGAAGAGATTCAAACAATATTGCGTTTAATGATTGAAGGACGCATGCGTACTTTCCAATGGGTCACCAAGGACAAATCTCTCCACTTTTCATTCCGAATTTTGTCGTGATGATTACGGCACTTTAAACCTTCACACACACATTGAATTTGCATTTCCATCCACCTTTACATTTCTTCTTTTTGCATGGTTTGTCGCCTTCTTTCTCAATTTCGCATGAAAAAGAGCATTCGAAGAGTCTTTCTTCATCCACAGCTGCTAATTCTGTATCGGGCATACCAACTTCCATCAGCTGACTTTCTGCTTCGAGTTCTTCTGCTGCTGTTGTGTGAAGAACTAACACTAGCAGCGCATGTCAGAATGGCAATCAATGTC…
>HWTX-IIa22	81	MKVTLIAILTCAAVLVLHTTAAEELEESQLMEVGMPDTELAAVDEERLFECSFSCEIEKEGDKPCKKKKCKGGWKCKFNMC	#N/A	LFECSFSCEIEKEGDKPCKKKKCKGGWKCKFNMC	,C6	#N/A	ACACATATTGAATTTGCATTTCCATCCACCTTTACATTTCTTCTTTTTGCATGGTTTGTCGCCTTCTTTCTCAATTTCGCATGAAAAAGAGCATTCGAAGAGTCTTTCTTCATCCACAGCTGCTAATTCTGTATCGGGCATACCAACTTCCATCAGCTGACTTTCTTCGAGTTCTTCTGCTGCTGTTGTGTGAAGAACTAACACTGCAGCGCATGTCAGAATGGCAATCAATGTCACCTTCATTGTCTTTCAAATTCTCCTGCAATTGACCAGAACTAGCTGAAGTTGTCTAACTATGGAATCAGATCTACTACGAAAGCAATCACGACAAATTCGGAATGAAAAGTGGAGAGATTTAGTCCTTGGTGACCCATTGGAAAGTACGCATGCGTCCGTCAA…
>HWTX-IIa23	56	MEVGMPDTELAAVDEERLFECSFSCEIEKEGDKPCKKEENVKGGWKMQNSNMCVKV	#N/A	LFECSFSCEIEKEGDKPCKKEENVKGGWKMQNSNMCVKV	,C4	#N/A	AGCACGTGACATTTTCCCAGTACTGAAGAGTCCAGTTTTGGTGCTGGTGTGTGCACTGTAAACGGAATTGTTGTTTTTTGCACAGATAATTGCCATCTGCAGGTGACATTTGTTATGGTCCATTCTCGCCATGTGCTGCAGTGTTAGTTCTTCACACAACAGCAGCAGAAGAACTCGAAGAAAGTCAGCTGATGGAAGTTGGTATGCCCGATACAGAATTAGCAGCTGTGGATGAAGAAAGACTCTTCGAATGCTCTTTTTCATGCGAAATTGAGAAAGAAGGCGACAAACCATGCAAAAAAGAAGAAAATGTAAAAGGTGGATGGAAAATGCAAAATTCAAATATGTGTGTGAAGGTTTAAAGTGCCGTAATCATCACGACAAAATTCGGAATGAAAA…
>HWTX-IIa24	77	MRCSVSSSHNSSRRTRESQLMEVGMPDTELAAVDEERLFECSFSCEIEKEGDKPCKKKKCKGGWKCKFNMCVRFKVP	#N/A	LFECSFSCEIEKEGDKPCKKKKCKGGWKCKFNMCVRFKVP	,C6	#N/A	GAAGGACGCATGCGTACTTTCCAATGGGGTCACCAAGGACAAATCTCTCCACTTTTCATTCCGAATTTTGTCGTGATGATTACGGCACTTTAAACCTCACACACATATTGAATTTGCATTTCCATCCACCTTTACATTTCTTCTTTTTGCATGGTTTGTCGCCTTCTTTCTCAATTTCGCATGAAAAAGAGCATTCGAAGAGTCTTTCTTCATCCACAGCTGCTAATTCTGTATCGGGCATACCAACTTCCATCAGCTGACTTTCTCGAGTTCTTCTGCTGCTGTTGTGTGAAGAACTAACACTGCAGCGCATGTCAGAATGGCAATCAATGTCACCTTCATTGTCTTTCAAATTCTCCTGAAGTTGTCAACTCTTTCCTTTTATTTGCTGTGCAACTG…
>HWTX-IIa3	110	MKVTLIAILTCAAVLVLHTTAAEELEAESQLMEVGMPDTELAAVDEERLFECSFSCEIEKEGDKPCKKKKCKRWMEMQNSICV	#N/A	LFECSFSCEIEKEGDKPCKKKKCKRWMEMQNSICV	,C5	#N/A	GAATGGCAATCAATGTCACCTTCATTGTCTTTCAAATTCTCCTGAAGTTGTCTAACTATGGAATCAGATCTACTACGAAAGCAATGAAGGTGACATTGATTGCCATTCTGACATGCGCTGCAGTGTTAGTTCTTCACACAACAGCAGCAGAAGAACTCGAAGCAGAAAGTCAGCTGATGGAAGTTGGTATGCCCGATACAGAATTAGCAGCTGTGGATGAAGAAAGACTCTTCGAATGCTCTTTTTCATGCGAAATTGAGAAAGAAGGCGACAAACCATGCAAAAAGAAGAAATGTAAAAGGTGGATGGAAATGCAAAATTCAATATGTGTGTGAAGGTTTAAAGTGCCGTAAATCATCACGACAAAATTCGGAATGAAAAGTGGAGAGATTTGTCCTT…
>HWTX-IIa4	113	MKVTLIAILTCAAVLVLHTTAAEELEAESQLMEVGMPGTELAAVDEERLFECSFSCEIEKEGDKPCKKKKCKRWMENAKFNMCVKV	#N/A	LFECSFSCEIEKEGDKPCKKKKCKRWMENAKFNMCVKV	,C5	#N/A	ATGGCAATCAATGTCACCTTCATTGTCTTTCAAATTCTCCTGAAGTTGTCTAACTATGGAATCAGATCTACTACGAAAGCAATGAAGGTGACATTGATTGCCATTCTGACATGCGCTGCAGTGTTAGTTCTTCACACAACAGCAGCAGAAGAACTCGAAGCAGAAAGTCAGCTGATGGAAGTTGGTATGCCCGGTACAGAATTAGCAGCTGTGGATGAAGAAAGACTCTTCGAATGCTCTTTTTCATGCGAAATTGAGAAAGAAGGCGACAAACCATGCAAAAAGAAGAAATGTAAAAGGTGGATGGAAAATGCAAAATTCAATATGTGTGTGAAGGTTTAAAGTGCCGTAATCATCACGACAAAATTCGGAATGAAAAAGTGGAGAGATTTGTCCTTG…
>HWTX-IIa5	86	MKVTLIAILTCAAVLVLHTTAAEELEAESQLMEVGMPDTELAAVDEERLFECSFSCEIEKEGDKPCKKKKCKRWMENAKFNMCVKV	#N/A	LFECSFSCEIEKEGDKPCKKKKCKRWMENAKFNMCVKV	,C5	#N/A	GTTTAACAATTTATTGAGAATTCGTTTCAGAAACAGAAGAGATTCAAACAATATTGCGGTTAATGATTGAAGGACGCATGCGTACTTTCCAATGGGTCACCAAGGACAAATCTCTCCACTTTTCATTCCGAATTTTGTCGTGATGATTACGGCACTTTAAACCTTCACACACATATTGAATTTTGCATTTTCCATCCACCTTTTACATTTCTTCTTTTTGCATGGTTTGTCGCCTTCTTTCTCAATTTCGCATGAAAAAGAGCATTCGAAGAGTCTTTCTTCATCCACAGCTGCTAATTCTGTATCGGGCATACCAACTTCCATCAGCTGACTTTCTGCTTCGAGTTCTTCTGCTGCTGTTGTGTGAAGAACTAACACTGCAGCGCATGTCAGAATGGC…
>HWTX-IIa6	59	MEVGMPDTELAAVDEERLFECSFSCEIEKEGDKPCKKEKCKRWMENAKFKYVCERFKVP	#N/A	LFECSFSCEIEKEGDKPCKKEKCKRWMENAKFKYVCERFKVP	,C5	#N/A	GTCACCTTCATTGTCTTTCAAATTCTCCTGAAGTTGTCTAACTATGGAATCAGATCTACTACGAAAGCAATGAAGGTGACATTGATTGCCATTCTGACATGCGGCAGTGTTAGTTCTTCACACAACAGCAGCAGAAGAACTCGAAGAAAGTCAGCTGATGGAAGTTGGTATGCCCGATACAGAATTAGCAGCTGTGGATGAAGAAAGACTCTTCGAATGCTCTTTTTCATGCGAAATTGAGAAAGAAGGCGACAAACCATGCAAAAAAGAGAAATGTAAAAGGTGGATGGAAAATGCAAAATTCAAATATGTGTGTGAAAGGTTTAAAGTGCCGTAATCATCACGACAAAATTCGGAATGAAAAGTGGAGAGATTTGTCCTTGGTGACCCATTGGAAAG…
>HWTX-IIa7	85	MKVTLIAILTCAAVLVLHTTAAEELEAESQLMEVGMPDTELAAVDEERLFECSFSCEIKKEGDKPCKKKKCKGGWKCKFNMCVKV	#N/A	LFECSFSCEIKKEGDKPCKKKKCKGGWKCKFNMCVKV	,C6	#N/A	ATTTTATTGTAGAATTCGTTTCAGAAACAGAAGAGATTCAAACAATATTGCGGTTAATGATTGAAGGACGCATGCGTACTTTCCAATGGGTCACCAAGGACAAATCTCTCCACTTTTCATTCCGAATTTTGTCGTGATGATTACGGCACTTTAAACCTTCACACACATATTGAATTTGCATTTCCATCCACCTTTACATTTCTTCTTTTTGCATGGTTTGTCGCCTTCTTTCTTAATTTCGCATGAAAAAGAGCATTCGAAGAGTCTTTCTTCATCCACAGCTGCTAATTCTGTATCGGGCATACCAACTTCCATCAGCTGACTTTCTGCTTCGAGTTCTTCTGCTGCTGTTGTGTGAAGAACTAACACTGCAGCGCATGTCAGAATGGCAATCAATGT…
>HWTX-IIa8	70	MAINVTFIVFQILLKLSNYGIRSTTKAAVDEERLFECSFSCEIEKEGDKPCKKKKCKGGWKCKFNMCVKV	#N/A	LFECSFSCEIEKEGDKPCKKKKCKGGWKCKFNMCVKV	,C6	HWTX-II	GAGAATTCGTTTCAGAAACAGAAGAGATTCAAACAATATTGCGGTTAATGATTGAAGGACGCATGCGTACTTTCCAATGGGTCACCAAGGACAAATCTCTCCACTTTTCATTCCGAATTTTGTCGTGATGATTACGGCACTTTAAACCTTCACACACATATTGAATTTGCATTTCCATCCACCTTTACATTTCTTCTTTTTGCATGGTTTGTCGCCTTCTTTCTCAATTTCGCATGAAAAAGAGCATTCGAAGAGTCTTTCTTCATCCACAGCTGCTTTCGTAGTAGATCTGATTCCATAGTTAGACAACTTCAGGAGAATTTGAAAGACAATGAAGGTGACATTGATTGCCATTCTGACATGCGCTGCAGTGTTAGTTCTCACACACAGCAGCAGAAG
>HWTX-IIa9	47	MELAAVDEERLFECSFSCEIEKEGDKPCKKKKCKGGWKCKFNMCVKV	#N/A	LFECSFSCEIEKEGDKPCKKKKCKGGWKCKFNMCVKV	,C6	HWTX-II	TCTGCTGCTGTTGTGTGAAGAACTAACACTGCAGCGCATGTCAGAATGGCAATCAATGTCACCTTCATTGTCTTTCAAATTCTCCTGAAGTTGTCTAACTATGGAATTAGCAGCTGTGGATGAAGAAAGACTCTTCGAATGCTCTTTTTCATGCGAAATTGAGAAAGAAGGCGACAAACCATGCAAAAAGAAGAAATGTAAAGGTGGATGGAAATGCAAATTCAATATGTGTGTGAAGGTTTAAAGTGCCGTAATCATCACGACAAAATTCGGAATGAAAAGTGGAGAGATTTGTCCTTGGTGACCCATTGGAAAGTACGCATGCGTCCTTCAATCATTAACCGCAATATTGTTTGAATCTCTTCTGTTTCTAGAAACGAATTCTACAATAAAATTAGT…
>HWTX-IIb12	105	MKVTLIAILTCAAVLVLHTTAAEELEAESQLMEVGMPDTELAAVDEERLFECSFSCEIEKEGDKPCKKRNVKVDGNAKFNMCVKGLKCRNHHDKIRNEKWRDLSW	#N/A	LFECSFSCEIEKEGDKPCKKRNVKVDGNAKFNMCVKGLKCRNHHDKIRNEKWRDLSW	,C5	#N/A	ATTCTCCTGAAGTTGTCTAACTATGGAATCAGATCTACTACGAAAGCAATGAAGGTGACATTGATTGCCATTCTGACATGCGCTGCAGTGTTAGTTCTTCACACAACAGCAGCAGAAGAACTCGAAGCAGAAAGTCAGCTGATGGAAGTTGGTATGCCCGATACAGAATTAGCAGCTGTGGATGAAGAAAGACTCTTCGAATGCTCTTTTTCATGCGAAATTGAGAAAGAAGGCGACAAACCATGCAAAAAGAGAAATGTAAAGGTGGATGGAAATGCAAAATTCAATATGTGTGTGAAAGGTTTAAAGTGCCGTAATCATCACGACAAAATTCGGAATGAAAAGTGGAGAGATTTGTCCTGGTGACCCATTGGAAAGTACGCATGCGTCCTTCAATCA…
>HWTX-IIb10	86	MRCSVSLHTTAAEELEESQLMEVGMPDTELAAVDEERLFECSFSCEIEKEGDKPCKKRNVKVDGKCKIQYVCEGLKCRNHHDKNSE	#N/A	LFECSFSCEIEKEGDKPCKKRNVKVDGKCKIQYVCEGLKCRNHHDKNSE	,C6	#N/A	GGCAATCAATGTCACCTTCATTGTCTTTCAAATTCTCCTGAAGTTGTCTAACTATGGAATCAGATCTACTACGAAAGCAATGAAGGTGACATTGATTGCCATTCTGACATGCGCTGCAGTGTTAGTCTTCACACAACAGCAGCAGAAGAACTCGAAGAAAGTCAGCTGATGGAAGTTGGTATGCCCGATACAGAATTAGCAGCTGTGGATGAAGAAAGACTCTTCGAATGCTCTTTTTCATGCGAAATTGAGAAAGAAGGCGACAAACCATGCAAAAAGAGAAATGTAAAGGTGGATGGAAAATGCAAAATTCAATATGTGTGTGAAGGTTTAAAGTGCCGTAATCATCACGACAAAAATTCGGAATGAAAAGTGGAGAGATTTGTCCTTGGTGACCCA…
>HWTX-IIb11	150	MKVTLIAILTCAAVLVLHTTAAEELEAESQLMEVGMPDTELAAVDEERLFECSFSCEIEKEGDKPCKKRNVKVEWKCKIQYVCEGLKCRNHHDKIRNEKWRDLALVTHWKVRMRPSIINRNIV	#N/A	LFECSFSCEIEKEGDKPCKKRNVKVEWKCKIQYVCEGLKCRNHHDKIRNEKWRDLALVTHWKVRMRPSIINRNIV	,C6	#N/A	CAGAATGGCAATCAATGTCACCTTCATTGTCTTTCAAATTCTCCTGAAGTTGTCTAACTATGGAATCAGATCTACTACGAAAGCAATGAAGGTGACATTGATTGCCATTCTGACATGCGCTGCAGTGTTAGTTCTTCACACAACAGCAGCAGAAGAACTCGAAGCAGAAAGTCAGCTGATGGAAGTTGGTATGCCCGATACAGAATTAGCAGCTGTGGATGAAGAAAGACTCTTCGAATGCTCTTTTTCATGCGAAATTGAGAAAGAAGGCGACAAACCATGCAAAAAGAGAAATGTAAAGGTGGAATGGAAATGCAAAATTCAATATGTGTGTGAAGGTTTAAAGTGCCGTAATCATCACGACAAAATTCGGAATGAAAAGTGGAGAGATTTAGCCTT…
>HWTX-IIb1	140	MKVTLIAILTCAAVLVLHTTAAEELEAESQLMEVGMPDTELAAVDEERLFECSFSCEIEKEGDKPCKKEENVKVDGNAKFKYVCEGLKCRNHHDKIRNEKWRDLSLVTHWKVRMRPSIINRNIVCNTLLFL	#N/A	LFECSFSCEIEKEGDKPCKKEENVKVDGNAKFKYVCEGLKCRNHHDKIRNEKWRDLSLVTHWKVRMRPSIINRNIVCNTLLFL	,C6	#N/A	TCTAACTATGGAATCAGATCTACTACGAAAGACAATGAAGGTGACATTGATTGCCATTCTGACATGCGCTGCAGTGTTAGTTCTTCACACAACAGCAGCAGAAGAACTCGAAGCAGAAAGTCAGCTGATGGAAGTTGGTATGCCCGATACAGAATTAGCAGCTGTGGATGAAGAAAGACTCTTCGAATGCTCTTTTTCATGCGAAATTGAGAAAGAAGGCGACAAACCATGCAAAAAAGAAGAAAATGTAAAGGTGGATGGAAATGCAAAATTCAAATATGTGTGTGAAGGTTTAAAGTGCCGTAATCATCACGACAAAATTCGGAATGAAAAGTGGAGAGATTTGTCCTTGGTGACCCATTGGAAAGTACGCATGCGTCCTTCAATCATTAACCGCAA…
>HWTX-IIb13	117	MKVTLIAILTCAAVLVLHTTAAEELEAESQLMEVGMPDTELAAVDEERLFECSFSCEIEKEGDKPCKKRNVKVDGNAKFKYVCEGLKCRNHHDKIRNEKWRDLSLVTHWKVRMRPSI	#N/A	LFECSFSCEIEKEGDKPCKKRNVKVDGNAKFKYVCEGLKCRNHHDKIRNEKWRDLSLVTHWKVRMRPSI	,C5	#N/A	GGCAATCAATGTCACCTTCATTGTCTTTCAAATTCTCCTGAAGTTGTCTAACTATGGAATCAGATCTACTACGAAAGCAATGAAGGTGACATTGATTGCCATTCTGACATGCGCTGCAGTGTTAGTTCTTCACACAACAGCAGCAGAAGAACTCGAAGCAGAAAGTCAGCTGATGGAAGTTGGTATGCCCGATACAGAATTAGCAGCTGTGGATGAAGAAAGACTCTTCGAATGCTCTTTTTCATGCGAAATTGAGAAAGAAGGCGACAAACCATGCAAAAAGAGAAATGTAAAGGTGGATGGAAATGCAAAATTCAAGTATGTGTGTGAAGGTTTAAAGTGCCGTAATCATCACGACAAAATTCGGAATGAAAAGTGGAGAGATTTGTCCTTGGTGAC…
>HWTX-IIb14	89	MPDTELAAVDEERLFECSFSCEIEKEGDKPCKKKKCKGGWKCKISNMCVKVLKCRNHHDKIRNEKWRDLSLVTHWKVRMRPSIINRNIV	#N/A	LFECSFSCEIEKEGDKPCKKKKCKGGWKCKISNMCVKVLKCRNHHDKIRNEKWRDLSLVTHWKVRMRPSIINRNIV	,C7	#N/A	GGAAGTTGGTATGCCCGATACAGAATTAGCAGCTGTGGATGAAGAAAGACTCTTCGAATGCTCTTTTTCATGCGAAATTGAGAAAGAAGGCGACAAACCATGCAAAAAGAAGAAATGTAAAGGTGGATGGAAATGCAAAATTTCAAATATGTGTGTGAAGGTTTTAAAGTGCCGTAATCATCACGACAAAATTCGGAATGAAAAGTGGAGAGATTTGTCCTTGGTGACCCATTGGAAAGTACGCATGCGTCCTTCAATCATTAACCGCAATATTGTTTGAATCTCTTCTGTTTCTGAAACGAATTCTCATAAATTGTTAAACATTAAAAAAAACAAAAAAACAAAAAAAACAAAAAAACAAAAAAACAAAAAAAC
>HWTX-IIb15	92	MEVGMPDTELAAVDEERLFECSFSCEIEKEGDKPCKKKKCKGGWKCKFQYVCEGLKCRNHHDKIRNEKWRDLSLVTHWKVRMRPSIINRNIV	#N/A	LFECSFSCEIEKEGDKPCKKKKCKGGWKCKFQYVCEGLKCRNHHDKIRNEKWRDLSLVTHWKVRMRPSIINRNIV	,C7	#N/A	AACTCGAAGCAGAAAGTCAGCTGATGGAAGTTGGTATGCCCGATACAGAATTAGCAGCTGTGGATGAAGAAAGACTCTTCGAATGCTCTTTTTCATGCGAAATTGAGAAAGAAGGCGACAAACCATGCAAAAAGAAGAAATGTAAAGGTGGATGGAAATGCAAATTTCAATATGTGTGTGAAGGTTTAAAGTGCCGTAATCATCACGACAAAATTCGGAATGAAAAGTGGAGAGATTTGTCCTTGGTGACCCATTGGAAAGTACGCATGCGTCCTTCAATCATTAACCGCAATATTGTTTGAATCTCTTCTGTTTCTGAAACGAATTCTCAATAAATTGTTAAACAATTAAAAAAACAAAAAACAAAAAAAC
>HWTX-IIb16	122	MKVTLIAILTCAAVLVLHTTAAEELEESQLMEVGMPDTELAAVDEERLFECSFSCEIEKEGDKPCKKKKCKGGWKCKIQYVCEGLKCRNHHDKIRNEKWRDLSLVTHWKVRMRPSIINRNIV	#N/A	LFECSFSCEIEKEGDKPCKKKKCKGGWKCKIQYVCEGLKCRNHHDKIRNEKWRDLSLVTHWKVRMRPSIINRNIV	,C7	#N/A	AAAAGTCACATAAATGACATGCTGGTTCAGAAAGTAACTGGTCAGAGCACGCATTGCATAATCTTCCACGGTACTTGGAATGCAAGGATCACAGCGTCAGGGTGAAATATTCAGCAATGTAGGGCAGTGCTGCTTGAGTCAATGTACTTCATTGCTTTCTATAGATCTGATTCCATAGTTGTCAACTTCAGGAGAATTTGAAAGACAATGAAGGTGACATTGATTGCCATTCTGACATGCGCTGCAGTGTTAGTTCTTCACACAACAGCAGCAGAAGAACTCGAAGAAAGTCAGCTGATGGAAGTTGGTATGCCCGATACAGAATTAGCAGCTGTGGATGAAGAAAGACTCTTCGAATGCTCTTTTTCATGCGAAATTGAGAAAGAAGGCGACAAACCA…
>HWTX-IIb17	124	MKVTLIAILTCAAVLVLHTTAAEELEAESQLMEVGMPDTELAAVDEERLFECSFSCEIEKEGDKPCKKEKCKGGWKMQNSNMCVKVLKCRNHHDKIRNEKWRDLSLVTHWKVRMRPSIINRNIV	#N/A	LFECSFSCEIEKEGDKPCKKEKCKGGWKMQNSNMCVKVLKCRNHHDKIRNEKWRDLSLVTHWKVRMRPSIINRNIV	,C6	#N/A	CCTTCATTGTCTTTCAAATTCTCCTGAAGTTGTCTAACTATGGAATCAGATCTACTACGAAAGCAATGAAGGTGACATTGATTGCCATTCTGACATGCGCTGCAGTGTTAGTTCTTCACACAACAGCAGCAGAAGAACTCGAAGCAGAAAGTCAGCTGATGGAAGTTGGTATGCCCGATACAGAATTAGCAGCTGTGGATGAAGAAAGACTCTTCGAATGCTCTTTTTCATGCGAAATTGAGAAAGAAGGCGACAAACCATGCAAAAAAGAGAAATGTAAAGGTGGATGGAAAATGCAAAATTCAAATATGTGTGTGAAGGTTTTAAAGTGCCGTAATCATCACGACAAAATTCGGAATGAAAAGTGGAGAGATTTGTCCTTGGTGACCCATTGGAAAG…
>HWTX-IIb18	144	MKVTLIAILTCAAVLVLHTTAAEELEAESQLMEVGMPDTELAAVDEERLFECSFHAKLRKKATTMQKRNVKVDGKCKFKYVCEGLKCRNHHDKIRNEKWRDLSLGDPLESTHASFNH	#N/A	LFECSFHAKLRKKATTMQKRNVKVDGKCKFKYVCEGLKCRNHHDKIRNEKWRDLSLGDPLESTHASFNH	,C4	#N/A	AGAATGGCAATCAATGTCACCTTCATTGTCTTTCAAATTCTCCTGAAGTTGTCTAACTATGGAATCAGATCTACTACGAAAGCAATGAAGGTGACATTGATTGCCATTCTGACATGCGCTGCAGTGTTAGTTCTTCACACAACAGCAGCAGAAGAACTCGAAGCAGAAAGTCAGCTGATGGAAGTTGGTATGCCCGATACAGAATTAGCAGCTGTGGATGAAGAAAGACTCTTCGAATGCTCTTTTCATGCGAAATTGAGAAAGAAGGCGACAACCATGCAAAAGAGAAATGTAAAGGTGGATGGAAAATGCAAATTCAAATATGTGTGTGAAGGTTTAAAGTGCCGTAATCATCACGACAAAATTCGGAATGAAAAGTGGAGAGATTTGTCCTTAGGT…
>HWTX-IIb19	100	MKVTLIAILTCAAVLVLHTTAAEELEAESQLMEVGMPDTELAAVDEERLFECSFSCEIEKEATTMQKKKCKGGWKCKFNMCVKVLKCRNHHDKIRNEKWR	#N/A	LFECSFSCEIEKEATTMQKKKCKGGWKCKFNMCVKVLKCRNHHDKIRNEKWR	,C6	#N/A	CACCTTCATTGTCTTTCAAATTCTCCTGAAGTTGTCTAACTATGGAGAATTTGAAAGACAATGAAGGTGACATTGATTGCCATTCTGACATGCGCTGCAGTGTTAGTTCTTCACACAACAGCAGCAGAAGAACTCGAAGCAGAAAGTCAGCTGATGGAAGTTGGTATGCCCGATACAGAATTAGCAGCTGTGGATGAAGAAAGACTCTTCGAATGCTCTTTTTCATGCGAAATTGAGAAAGAGGCGACAACCATGCAAAAGAAGAAATGTAAAGGTGGATGGAAATGCAAATTCAATATGTGTGTGAAGGTTTTAAAGTGCCGTAATCATCACGACAAAATTCGGAATGAAAAGTGGAGAGA
>HWTX-IIb2	59	MELAAVDEERLFECSFHAKLRKKATNHAKRRNVKVDGNCKFNMCVKVLKCRKSSRQNSE	#N/A	LFECSFHAKLRKKATNHAKRRNVKVDGNCKFNMCVKVLKCRKSSRQNSE	,C4	#N/A	CTTCATCCACAGCTGCTAATTCTGTATCGGGCATACCAACTTCCATCAGCTGACTTCTGCTTCGAGTTCTTCTGCTGCTGTTGTGTGAAGAACTAACACTGCAGCGCATGTCAGAATGGCAATCAATGTCACCTTCATTGTCTTTCAAATTCTCCTGAAGTTGTCTAACTATGGAATTAGCAGCTGTGGATGAAGAAAGACTCTTCGAATGCTCTTTTCATGCGAAATTGAGAAAGAAGGCGACAAACCATGCAAAAAGAAGAAATGTAAAGGTGGATGGAAACTGCAAATTCAATATGTGTGTGAAGGTTTTAAAGTGCCGTAAATCATCACGACAAAATTCGGAATGAAAAGTGGAGAGATTTGTCCTGGTGACCCATTGGAAAGTACGCATGCGTC…
>HWTX-IIb20	133	MKVTLIAILTCAAVLVLHTTAAEELEESQLMEVGMPDTELAAVDEERLFECSFSCEIEKEATTMQKEKCKGGWKCKFNMCVEGLKCRNHHDKIRNEKWRDLSLVTH	#N/A	LFECSFSCEIEKEATTMQKEKCKGGWKCKFNMCVEGLKCRNHHDKIRNEKWRDLSLVTH	,C6	#N/A	AGACAATGTCAGAATGGCAATCAATGTCACCTTCATTGTCTTTCAAATTCTCCTGAAGTTGTCTAACTATGGAATCAGATCTACTACGAAAGCAATGAAGGTGACATTGATTGCCATTCTGACATGCGCTGCAGTGTTAGTTCTTCACACAACAGCAGCAGAAGAACTCGAAGAAAGTCAGCTGATGGAAGTTGGTATGCCCGATACAGAATTAGCAGCTGTGGATGAAGAAAGACTCTTCGAATGCTCTTTTTCATGCGAAATTGAGAAAGAGGCGACAACCATGCAAAAAGAGAAATGTAAAGGTGGATGGAAATGCAAATTCAATATGTGTGTAGAAGGTTTAAAGTGCCGTAATCATCACGACAAAATTCGGAATGAAAAGTGGAGAGATTTGTC…
>HWTX-IIb21	104	MKVTLIAILTCAAVLVLHTTAAEELEAESQLMEVGMPDTELAAVDEERLFECSISCEIEKKGESCKPKKCKGGWKCKFNMCVKVLKCRNHHDKIQNEMYRDLSW	#N/A	LFECSISCEIEKKGESCKPKKCKGGWKCKFNMCVKVLKCRNHHDKIQNEMYRDLSW	,C7	#N/A	TAAACGCGTGGGTTATTTTTGTGCGGGTGATTTCTTTCGTAGTAGATCTCATTTCATAGTTTCACAACTTCAGGAGAATTTGAAAGACAATGAAGGTGACATTGATTGCCATTCTGACATGCGCTGCAGTGTTAGTTCTTCACACAACAGCAGCAGAAGAACTCGAAGCAGAAAGTCAGCTGATGGAAGTTGGTATGCCCGATACAGAATTAGCAGCTGTGGATGAAGAAAGACTCTTCGAATGCTCTATCTCATGCGAAATTGAAAAAAAAGGCGAATCATGCAAACCGAAGAAATGTAAAGGTGGATGGAAATGCAAATTCAATATGTGTGTGAAGGTTTTAAAGTGCCGAAATCATCACGACAAAATTCAGAATGAAATGTATAGAGATCTGTCCT…
>HWTX-IIb22	66	MEVGMPDTELAAVDEERLFECSISCEIEKKGESCKPKKCKGGWKCKFNMCVKVCRNHHDKIQNENV	#N/A	LFECSISCEIEKKGESCKPKKCKGGWKCKFNMCVKVCRNHHDKIQNENV	,C7	#N/A	TTATTCAGAATTCGTTTCAGAAACAGAAGAGATTCAAACAATATTGCGGTTAATGATTGAAGGACGCATGCGTACTTTCCAATGGGTCACCAAGGACAGATCTCTATACATTTTCATTCTGAATTTTGTCGTGATGATTTCGGCAAACCTTCACACACATATTGAATTTGCATTTCCATCCACCTTTACATTTCTTCGGTTTGCATGATTCGCCTTTTTTTTCAATTTCGCATGAAATAGAGCATTCGAAGAGTCTTTCTTCATCCACAGCTGCTAATTCTGTATCGGGCATACCAACTTCCATCAGCTGACTTTCTGCTTCGAGTTCTCTGCTGCTGTTGTGTGAAGAACCTAACACTGCAGCGCATGTCAGAATGG
>HWTX-IIb3	131	MKVTLIAILTCAAVLVLHTTAAEELEAESQLMEVGMPDTELAAVDEERLFECSFHAKLRKKATNHAKRRNVKVDGNAKFNMCVKGLKCRNHHDKIRNEKWRDLSLVTHWKVRMRPSIINRNIVESLLFLKR	#N/A	LFECSFHAKLRKKATNHAKRRNVKVDGNAKFNMCVKGLKCRNHHDKIRNEKWRDLSLVTHWKVRMRPSIINRNIVESLLFLKR	,C3	#N/A	GTCTAACTATGGAATCAGATCTACTACGAAAGCAATGAAGGTGACATTGATTGCCATTCTGACATGCGCTGCAGTGTTAGTTCTTCACACAACAGCAGCAGAAGAACTCGAAGCAGAAAGTCAGCTGATGGAAGTTGGTATGCCCGATACAGAATTAGCAGCTGTGGATGAAGAAAGACTCTTCGAATGCTCTTTTCATGCGAAATTGAGAAAGAAGGCGACAAACCATGCAAAAAGAAGAAATGTAAAGGTGGATGGAAATGCAAAATTCAATATGTGTGTGAAAGGTTTAAAGTGCCGTAATCATCACGACAAAATTCGGAATGAAAAGTGGAGAGATTTGTCCTTGGTGACCCATTGGAAAGTACGCATGCGTCCTTCAATCATTAACCGCAATAT…
>HWTX-IIb4	92	MEVGMPDTELAAVDEERLFECSFSCEIEKEGDKPCKKRNVKVDGNAKFNMCVKVLKCRNHHDKIRNEKWRDLSLVTHWKVRMRPSIINRNIV	#N/A	LFECSFSCEIEKEGDKPCKKRNVKVDGNAKFNMCVKVLKCRNHHDKIRNEKWRDLSLVTHWKVRMRPSIINRNIV	,C5	#N/A	GACATTGATTGCCATTCTGACATGCGCTGCAGTGTTAGTTCTTCACACAACAGCAGCAGAAGAACTCGAAGAAAGTCAGCTGATGGAAGTTGGTATGCCCGATACAGAATTAGCAGCTGTGGATGAAGAAAGACTCTTCGAATGCTCTTTTTCATGCGAAATTGAGAAAGAAGGCGACAAACCATGCAAAAAGAGAAATGTAAAGGTGGATGGAAATGCGAAATTCAATATGTGTGTGAAGGTTTTAAAGTGCCGTAATCATCACGACAAAATTCGGAATGAAAAGTGGAGAGATTTGTCCTTGGTGACCCATTGGAAAGTACGCATGCGTCCTTCAATCATTAACCGCAATATTGTTTGAATCTCTTCTGTTTCTGAAACGAATTCTCAATAAATTGT…
>HWTX-IIb5	103	MVSADRGVDSAVTARVRSVWKKFKELAPILTSKGASLQLKGRFTKAVDEERLFECSFSCEIEKEATNHAKRRNVKVDGNDKFNMCSEGLKCRNHHDKIRNEKW	#N/A	LFECSFSCEIEKEATNHAKRRNVKVDGNDKFNMCSEGLKCRNHHDKIRNEKW	,C4	#N/A	ATTCTCTTCAGTGCACAAACTGTTTGATATGGGTTCATAAAAGATGCAGCCAGGTGAAGGATAAATTAGCGACTGCTAGCTTGACATTTATTTGTGCAAAATGTACTGGTCAAGTGGCAGACTGTGACAAAGGGGATGAAAGATTTGACATTGGCAATGGGGTCAGCCTAGAAAAGTAGAAAGGTTTTGTTATCTAGGTGATATGGTGAGTGCTGATAGAGGGGTTGACTCAGCAGTTACTGCAAGAGTAAGGAGTGTGTGGAAGAAGTTTAAGGAATTGGCTCCCATCCTGACTTCCAAGGGTGCATCTTTGCAGTTGAAAGGAAGATTTACCAAAGCTGTGGATGAAGAAAGACTCTTCGAATGCTCTTTTTCATGCGAAATTGAGAAAGAGGCGAC…
>HWTX-IIb6	128	MKVTLIAILTCAAVLVLHTTAAEELEAESQLMEVGMPDTELAAVDEERLFECSFSCEIEKEGDKPCKKKKCKRWMEMQNSNMCVKVLKCRNHHDKIRNEKWRDLSLVTHWKVRMRPSIINRNIVESLL	#N/A	LFECSFSCEIEKEGDKPCKKKKCKRWMEMQNSNMCVKVLKCRNHHDKIRNEKWRDLSLVTHWKVRMRPSIINRNIVESLL	,C6	#N/A	AATCAATGTCACCTTCATTGTCTTTCAAATTCTCCTGAAGTTGTCTAACTATGGAATCAGATCTACTACGAAAGCAATGAAGGTGACATTGATTGCCATTCTGACATGCGCTGCAGTGTTAGTTCTTCACACAACAGCAGCAGAAGAACTCGAAGCAGAAAGTCAGCTGATGGAAGTTGGTATGCCCGATACAGAATTAGCAGCTGTGGATGAAGAAAGACTCTTCGAATGCTCTTTTTCATGCGAAATTGAGAAAGAAGGCGACAAACCATGCAAAAAGAAGAAATGTAAAAGGTGGATGGAAATGCAAAATTCAAATATGTGTGTGAAGGTTTTAAAGTGCCGTAATCATCACGACAAAATTCGGAATGAAAAGTGGAGAGATTTGTCCTTGGTGAC…
>HWTX-IIb7	108	MEVGMPDTELAAVDEERLFECSFSCEIEKEGDKPCKKKKCKGGWKCKFNMCVKVLKCRNHHDKIRNEKWRDLSLVTHWKVRMRPSIIKRNMFESLLFLKRILNKLLNI	#N/A	LFECSFSCEIEKEGDKPCKKKKCKGGWKCKFNMCVKVLKCRNHHDKIRNEKWRDLSLVTHWKVRMRPSIIKRNMFESLLFLKRILNKLLNI	,C7	#N/A	TCTTCTGCTGCTGTTGTGTGAAGAACTCGAAGCAGAAAGTCAGCTGATGGAAGTTGGTATGCCCGATACAGAATTAGCAGCTGTGGATGAAGAAAGACTCTTCGAATGCTCTTTTTCATGCGAAATTGAGAAAGAAGGCGACAAACCATGCAAAAAGAAGAAATGTAAAGGTGGATGGAAATGCAAATTCAATATGTGTGTGAAGGTTTTAAAGTGCCGTAATCATCACGACAAAATTCGGAATGAAAAGTGGAGAGATTTGTCCTTGGTGACCCATTGGAAAGTACGCATGCGTCCTTCAATCATTAAACGCAATATGTTTGAATCTCTTCTGTTTCTGAAACGAATTCTCAATAAATTGTTAAACATTTAAAATAAAAAAAAAACAAAAAAAAAACA…
>HWTX-IIb8	123	MKVTLIAILTCAAVLVLHTTAAEELEAESQLMEVGMPDTELAAVDEERLFECSFSCEIEKEGDKPCKKKKCKGGWKCKFNMCVKVLKCRNHHDKIRNEKWRDLSLVTHWKVRMRPSIINRNIV	#N/A	LFECSFSCEIEKEGDKPCKKKKCKGGWKCKFNMCVKVLKCRNHHDKIRNEKWRDLSLVTHWKVRMRPSIINRNIV	,C7	#N/A	TCAAATTCTCCTGAAGTTGTCTAACTATGGAATCAGATCTACTACGAAAGCAATGAAGGTGACATTGATTGCCATTCTGACATGCGCTGCAGTGTTAGTTCTTCACACAACAGCAGCAGAAGAACTCGAAGCAGAAAGTCAGCTGATGGAAGTTGGTATGCCCGATACAGAATTAGCAGCTGTGGATGAAGAAAGACTCTTCGAATGCTCTTTTTCATGCGAAATTGAGAAAGAAGGCGACAAACCATGCAAAAAGAAGAAATGTAAAGGTGGATGGAAATGCAAATTCAATATGTGTGTGAAGGTTTTAAAGTGCCGTAATCATCACGACAAAATTCGGAATGAAAAGTGGAGAGATTTGTCCTTGGTGACCCATTGGAAAGTACGCATGCGTCCTTC…
>HWTX-IIb9	75	MEVGMPDTELAAVDEERLFECSFSCEIEKEGDKPCKRRNVKVDGNAIIQRLLQRICVFTHLEMVRTRRSLAPLKS	#N/A	LFECSFSCEIEKEGDKPCKRRNVKVDGNAIIQRLLQRICVFTHLEMVRTRRSLAPLKS	,C4	#N/A	ATTATCTTTATTTATTCCAGTTGCATTTAATTTATTTCGTGCAACATTTCTGCGACATTCATGATATTTTCTGTCTGGTACAAAGAATAGAATCTCAGGATTTCAGCGGCGCCAAGGACCGGCGAGTACGCACCATTTCCAAGTGCGTGAACACACATATCCGCTGCAGCAACCGTTGTATAATCGCATTTCCATCCACCTTTACATTTCTTCTTTTGCATGGTTTGTCGCCTTCTTTCTCAATTTCGCATGAAAAAGAGCATTCGAAGAGTCTTTCTTCATCCACAGCTGCTAATTCTGTATCGGGCATACCAACTTCCATCAGCTGACTTCTTCGAGTTCTCTGCTGCTGTTGTGTGAAGAACTAACACTGCAGCGCATGTCAGAATGGCAATCAAT…
>HWTX-IIc3	54	MEVGMPDTELAAVDEERLFECSFSCEIEKEGDKPCKKRNVKVDGNAKFNMCVKV	#N/A	LFECSFSCEIEKEGDKPCKKRNVKVDGNAKFNMCVKV	,C4	#N/A	CGAGTTCTTCTGCTGCTGTTGTGTGAAGAACTAACACTGCAGAAGAACTCGAAGAAAGTCAGCTGATGGAAGTTGGTATGCCCGATACAGAATTAGCAGCTGTGGATGAAGAAAGACTCTTCGAATGCTCTTTTTCATGCGAAATTGAGAAAGAAGGCGACAAACCATGCAAAAAGAGAAATGTAAAGGTGGATGGAAATGCAAAATTCAATATGTGTGTGAAGGTTTAAAGTGCCGTAATCATCACGACAAAATTCGGAATGAAAAGTGGAGAGATTTGTCCTTGGTGACCCATTGGAAAGTACGCATGCGTCCTTCAATCATTAACCGCAATATTGTTTGAATCTCTTCTGTTTCTGAAACGAATTCTCAATAAATTGTTAAAACATTTAAAAAAAA…
>HWTX-IIc2	74	MRCSVSLHTTAAEELEESQLMEVGMPDTELAAVDEERLFECSFSCEIEKEGDKPCKKRNVKVDGNAKFNMCVKV	#N/A	LFECSFSCEIEKEGDKPCKKRNVKVDGNAKFNMCVKV	,C4	#N/A	GGATCTGCTAAATGCAGACCAAAAAGACAGCAGTGGGGTCAAGGACAAGTGTACAAGTAGTGATCTGATTCCATAGTTAGACAACTTCAGGAGAATTTGAAAGACAATGAAGGTGACATTGATTGCCATTCTGACATGCGCTGCAGTGTTAGTCTTCACACAACAGCAGCAGAAGAACTCGAAGAAAGTCAGCTGATGGAAGTTGGTATGCCCGATACAGAATTAGCAGCTGTGGATGAAGAAAGACTCTTCGAATGCTCTTTTTCATGCGAAATTGAGAAAGAAGGCGACAAACCATGCAAAAAGAGAAATGTAAAGGTGGATGGAAATGCAAAATTCAATATGTGTGTGAAGGTTTAAAGTGCCGTAATCATCACGACAAAATTCGGAATGAAAAGT…
>HWTX-IIc1	85	MKVTLIAILTCAAVLVLHTTAAEELEAESQLMEVGMPDTELAAVDEERLFECSFSCEIEKEGDKPCKKRNVKVDGNAKFNMCVKV	#N/A	LFECSFSCEIEKEGDKPCKKRNVKVDGNAKFNMCVKV	,C4	#N/A	GGCAATCAATGTCACCTTCATTGTCTTTCAAATTCTCCTGAAGTTGTCTAACTATGGAATCAGATCTACTACGAAAGCAATGAAGGTGACATTGATTGCCATTCTGACATGCGCTGCAGTGTTAGTTCTTCACACAACAGCAGCAGAAGAACTCGAAGCAGAAAGTCAGCTGATGGAAGTTGGTATGCCCGATACAGAATTAGCAGCTGTGGATGAAGAAAGACTCTTCGAATGCTCTTTTTCATGCGAAATTGAGAAAGAAGGCGACAAACCATGCAAAAAGAGAAATGTAAAGGTGGATGGAAATGCAAAATTCAATATGTGTGTGAAGGTTTAAAGTGCCGTAATCATCACGACAAAATTCGGAATGAAAAGTGGAGAGATTTGTCCTTGGTGACC…
>HWTX-IIc4	48	MSELAAVDEERLFECSFSCEIEKEGDKPCKKRNVKVDGNDKFNMCVKV	#N/A	LFECSFSCEIEKEGDKPCKKRNVKVDGNDKFNMCVKV	,C4	#N/A	AGCATTCGAAGAGTCTTTCTTCATCCACAGCTGCTAATTCTGTATCGGGCATACCAACTTCCATCAGCTGACTTTCTGCTTCGAGTTCTTCTGCTGCTGTTGTGTGAAGAACTAACACTGCAGCGCATGTCAGAATTAGCAGCTGTGGATGAAGAAAGACTCTTCGAATGCTCTTTTTCATGCGAAATTGAGAAAGAAGGCGACAAACCATGCAAAAAGAGAAATGTAAAGGTGGATGGAAATGACAAATTCAATATGTGTGTGAAGGTTTAAAGTGCCGTAAATCATCACGACAAAATTCGGAATGAAAAGTGGAGAGATTTG
>HWTX-IIc5	85	MKVTLIAILTCAAVLVLHTTAAEELEAESQLMEVGMPDTELAAVDEERLFECSFSCEIEKEGDKPCKRRNVKVDGNAKFNMCVKV	#N/A	LFECSFSCEIEKEGDKPCKRRNVKVDGNAKFNMCVKV	,C4	#N/A	ACCTTCATTGTCTTCAAATTCTCCTGAAGTTGTCTAACTATGGAATCAGATCTACTACGAAAGCAATGAAGGTGACATTGATTGCCATTCTGACATGCGCTGCAGTGTTAGTTCTTCACACAACAGCAGCAGAAGAACTCGAAGCAGAAAGTCAGCTGATGGAAGTTGGTATGCCCGATACAGAATTAGCAGCTGTGGATGAAGAAAGACTCTTCGAATGCTCTTTTTCATGCGAAATTGAGAAAGAAGGCGACAAACCATGCAAAAGAAGAAATGTAAAGGTGGATGGAAATGCAAAATTCAATATGTGTGTGAAGGTTTAAACGTGCCGTAATCATCACGACAAAATTCGGAATGAAAAGTGGAGAGATTTGTCCTTGGTGACCCATTGGAAAGTAC…
>HWTX-IIc6	54	MEVGMPDTELAAVDEERLFECSFSCEIEKEGDKPCKKRNVKVDGNANFNMCVKV	#N/A	LFECSFSCEIEKEGDKPCKKRNVKVDGNANFNMCVKV	,C4	#N/A	CTGTTGTGTGAAGAACTAACACTGCAGCGCATGTCAGAATGGCAATCAATGTCACCTTCATTGTCTTTCAAATTCTCCTGAAGTTGTCTAACTATGGAAGTTGGTATGCCCGATACAGAATTAGCAGCTGTGGATGAAGAAAGACTCTTCGAATGCTCTTTTTCATGCGAAATTGAGAAAGAAGGCGACAAACCATGCAAAAAGAGAAATGTAAAGGTGGATGGAAATGCAAATTTCAATATGTGTGTGAAGGTTTAAAGTGCCGTAATCATCACGACAAAATTCGGAATGAAAAGTGGAGAGATTTGTCCTTGGTGACCCATTGGAAAGTACGCATGCGTCCTTCAATCATTAACCGCAATATGTTTGAATCTCTTCTG
>HWTX-IId1	117	MKVTLIAILTCAAVLVLHTTAAEELEAESQLMEVGMPDTELAAVDEERLFECSFSCEIEKEGDKPCKKEENVKVDGKCKIQYVCEGLKVP	#N/A	LFECSFSCEIEKEGDKPCKKEENVKVDGKCKIQYVCEGLKVP	,C5	#N/A	AGAATGGCAATCAATGTCACCTTCATTGTCTTTCAAATTCTCCTGAAGTTGTCTAACTATGGAATCAGATCTACTACGAAAGCAATGAAGGTGACATTGATTGCCATTCTGACATGCGCTGCAGTGTTAGTTCTTCACACAACAGCAGCAGAAGAACTCGAAGCAGAAAGTCAGCTGATGGAAGTTGGTATGCCCGATACAGAATTAGCAGCTGTGGATGAAGAAAGACTCTTCGAATGCTCTTTTTCATGCGAAATTGAGAAAGAAGGCGACAAACCATGCAAAAAAGAAGAAAATGTAAAGGTGGATGGAAAATGCAAAATTCAATATGTGTGTGAAGGTTTAAAAGTGCCGTAAATCATCACGACAAAATTCGGAATGAAAAGTGGAGAGATTTGT…
>HWTX-IId2	89	MKVTLIAILTCAAVLVLHTTAAEELEAESQLMEVGMPDTELAAVDEERLFECSFSCEIEKEGDKPCKKRNVKVDGKCKIQYVCEGFKVP	#N/A	LFECSFSCEIEKEGDKPCKKRNVKVDGKCKIQYVCEGFKVP	,C5	#N/A	ATGTCACCTTCATTGTCTTTCAAATTCTCCTGAAGTTGTCTAACTATGGAATCAGAAAGACAATGAAGGTGACATTGATTGCCATTCTGACATGCGCTGCAGTGTTAGTTCTTCACACAACAGCAGCAGAAGAACTCGAAGCAGAAAGTCAGCTGATGGAAGTTGGTATGCCCGATACAGAATTAGCAGCTGTGGATGAAGAAAGACTCTTCGAATGCTCTTTTTCATGCGAAATTGAGAAAGAAGGCGACAAACCATGCAAAAAGAGAAATGTAAAGGTGGATGGAAAATGCAAAATTCAATATGTGTGTGAAGGTTTTAAAGTGCCGTAATCATCACGACAAAATTCGGAATGAAAAGTGGAGAGATTTGTCCTTGGTGACCCATTGGAAAGTACGC…
>HWTX-IIe1	84	MKVTLIAILTCAAVLVLHTTAAEELEAESQLMEVGMPDTELAAVDEERLFECSISCEIEKKANHANRRNVKVDGNAKFNMCVKV	#N/A	LFECSISCEIEKKANHANRRNVKVDGNAKFNMCVKV	,C3	#N/A	AGACAATGAAGGTGACATTGATTGCCATTCTGACATGCGCTGCAGTGTTAGTTCTTCACACAACAGCAGCAGAAGAACTCGAAGCAGAAAGTCAGCTGATGGAAGTTGGTATGCCCGATACAGAATTAGCAGCTGTGGATGAAGAAAGACTCTTCGAATGCTCTATTTCATGCGAAATTGAAAAAAAGGCGAATCATGCAAACCGAAGAAATGTAAAGGTGGATGGAAATGCAAAATTCAATATGTGTGTGAAGGTTTAAAGTGCCGAAATCATCACGACAAAATTCAGAATGAAATGTATAGAGATCTGTCCTTGGTGACCCATTGGAAAGTACGCATGCGTCCTTCAATCATTAACCGCAATATTGTTTGAATCTCTTACTGTTTCTGAAACGAA
>HWTX-IIe2	73	MRCSVSLHTTAAEELEAESQLMEVGMPDTELAAVDEERLFECSISCEIEKKANHANRRNVKVDGNAKFNMCVK	#N/A	LFECSISCEIEKKANHANRRNVKVDGNAKFNMCVK	,C3	#N/A	GGAGGGTGATTTCTTTCGTAGTAGATCTCATTTCATAGTTTCACAACTTCAGGAGAATTTGAAAGACAATGAAGGTGACATTGATTGCCATTCTGACATGCGCTGCAGTGTTAGTCTTCACACAACAGCAGCAGAAGAACTCGAAGCAGAAAGTCAGCTGATGGAAGTTGGTATGCCCGATACAGAATTAGCAGCTGTGGATGAAGAAAGACTCTTCGAATGCTCTATTTCATGCGAAATTGAAAAAAAGGCGAATCATGCAAACCGAAGAAATGTAAAGGTGGATGGAAATGCAAAATTCAATATGTGTGTGAAGG
>HWTX-IIe3	74	MRCSVSSHTTAAEELEAESQLMEVGMPDTELAAVDEERLFECSISCEIEKKANHANRRNVKVDGNAKFNMCVKV	#N/A	LFECSISCEIEKKANHANRRNVKVDGNAKFNMCVKV	,C3	#N/A	ATTGTGAATGCTGATTTCTTTCGTAGTAGATCTCATTTCATAGTTTCACAACTTCAGGAGAATTTGAAAGACAATGAAGGTGACATTGATTGCCATTCTGACATGCGCTGCAGTGTTAGTTCTCACACAACAGCAGCAGAAGAACTCGAAGCAGAAAGTCAGCTGATGGAAGTTGGTATGCCCGATACAGAATTAGCAGCTGTGGATGAAGAAAGACTCTTCGAATGCTCTATTTCATGCGAAATTGAAAAAAAGGCGAATCATGCAAACCGAAGAAATGTAAAGGTGGATGGAAATGCAAAATTCAATATGTGTGTGAAGGTTTAAAGTGCCGAAATCATCACGACAAAATTCAGAATGAAATGTATAGAGATCTGTCCTTGGTGACCCATTGGAAAG…
>HWTX-IIe4	84	MKVTLIAILTCAAVLVLHTTAAEELEAESQLMEVGMPDTELAAVDEERLFECSISCEIEKKANHANRRNVKVDGNANFNMCVKV	#N/A	LFECSISCEIEKKANHANRRNVKVDGNANFNMCVKV	,C3	#N/A	GAGAATTTGAAAGACAATGAAGGTGACATTGATTGCCATTCTGACATGCGCTGCAGTGTTAGTTCTTCACACAACAGCAGCAGAAGAACTCGAAGCAGAAAGTCAGCTGATGGAAGTTGGTATGCCCGATACAGAATTAGCAGCTGTGGATGAAGAAAGACTCTTCGAATGCTCTATTTCATGCGAAATTGAAAAAAAGGCGAATCATGCAAACCGAAGAAATGTAAAGGTGGATGGAAATGCAAATTTCAATATGTGTGTGAAGGTTTAAAGTGCCGAAATCATCACGACAAAATTCAGAATGAAATGTATAGAGATCTGTCCTTGGTGACCCATTGGAAAGTACGCATGCGTCCTTCAATCATTAACCGCAATATTGTTTGAATCTCTTCTGTTTCT…
>HWTX-IIe5	74	MRCSVSLHTTAAEELEAESQLMEVGMPDTELAAVDEERLFECSISCEIEKKANHANRRNVKVDGKCKFNMCVKV	#N/A	LFECSISCEIEKKANHANRRNVKVDGKCKFNMCVKV	,C4	#N/A	ATTGTGAATGCTGATTTCTTTCGTAGTAGATCTCATTTCATAGTTTCACAACTTCAGGAGAATTTGAAAGACAATGAAGGTGACATTGATTGCCATTCTGACATGCGCTGCAGTGTTAGTCTTCACACAACAGCAGCAGAAGAACTCGAAGCAGAAAGTCAGCTGATGGAAGTTGGTATGCCCGATACAGAATTAGCAGCTGTGGATGAAGAAAGACTCTTCGAATGCTCTATTTCATGCGAAATTGAAAAAAAGGCGAATCATGCAAACCGAAGAAATGTAAAGGTGGATGGAAAATGCAAATTCAATATGTGTGTGAAGGTTTAAAGTGCCGAAATCATCACGACAAAATTCAGAATGAAATGTATAGAGATCTGTCCTTGGTGACCCATTGGAAAG…
>HWTX-IIe6	77	MRCSVSLHTTAAEELEAESQLMEVGMPDTELAAVDEERLFECSFTCEIEKEGDNHAKRRNVKVDRKCKFNMCVEGLK	#N/A	LFECSFTCEIEKEGDNHAKRRNVKVDRKCKFNMCVEGLK	,C4	#N/A	GCAATCAATGTCACCTTCATTGTCTTTCAAATTCTCCTGAAGTTGTCTAACTATGGAATCAGATCTACTACGAAAGCAATGAAGGTGACATTGATTGCCATTCTGACATGCGCTGCAGTGTTAGTCTTCACACAACAGCAGCAGAAGAACTCGAAGCAGAAAGTCAGCTGATGGAAGTTGGTATGCCCGATACAGAATTAGCAGCTGTGGATGAAGAAAGACTCTTCGAATGCTCTTTTACATGCGAAATTGAGAAAGAAGGCGACAACCATGCAAAACGAAGAAATGTAAAGGTGGATAGGAAATGCAAATTCAATATGTGTGTAGAAGGTTTAAAGTGACCGTAATCATCACGACAAATTCGGAATG
>HWTX-IIe7	88	MKVTLIAILTCAAVLVLHTTAAEELEAESQLMEVGMPDTELAAVDEERLFECSFSCEIEKEGDNHDKKRNVKVDGNDKFNMCVEGLKS	#N/A	LFECSFSCEIEKEGDNHDKKRNVKVDGNDKFNMCVEGLKS	,C3	#N/A	GCTTTGCATCTGATATTGCACGTTATATAATCCCCTGCTCATTTCTTGTTTTCTAATCAAATGATTCAAGAGTACTAATAAATGAGCAGGGGATTATATAACGTGCAATATCAGATGCAAAGCGAATTTCTTGATGCCAAAATACATATCATATTTAGCCTATAATTCCACCAATATCAATGAAGGTGACATTGATTGCCATTCTGACATGCGCTGCAGTGTTAGTTCTTCACACAACAGCAGCAGAAGAACTCGAAGCAGAAAGTCAGCTGATGGAAGTTGGTATGCCCGATACAGAATTAGCAGCTGTGGATGAAGAAAGACTCTTCGAATGCTCTTTTTCATGCGAAATTGAGAAAGAAGGCGACAACCATGACAAAAAGAGAAATGTAAAGGTGG…
>HWTX-IIf2	72	MRCSVSSSHNSSRRLEAESQLMEVGMPDTELAAVDEERLFECSFSCEIEKEGDKPCKRRNVKVDGNANSICV	#N/A	LFECSFSCEIEKEGDKPCKRRNVKVDGNANSICV	,C4	#N/A	TTTTAATGTTTAACAATTTTATTGAGAATTCGTTTCAGAAACAGAAGAGATTCAAACAATATTGCGGTTAATGATTGAAGGACGCATGCGTACTTTCCAATGGGTCACCAAGGACAAATCTCTCCACTTTTCATTCCGAATTTTGTCGTGATGATTACGGCACTTTAAACCTTCACACACATATTGAATTTGCATTTCCATCCACCTTTACATTTCTTCTTTTGCATGGTTTGTCGCCTTCTTTCTCAATTTCGCATGAAAAAGAGCATTCGAAGAGTCTTTCTTCATCCACAGCTGCTAATTCTGTATCGGGCATACCAACTTCCATCAGCTGACTTTCTGCTTCGAGTCTTCTGCTGCTGTTGTGTGAAGAACTAACACTGCAGCGCATGTCAGAAT…
>HWTX-IIf1	82	MKVTLIAILTCAAVLVLHTTAAEELEAESQLMEVGMPDTELAAVDEERLFECSFSCEIEKEGDKPCKRRNVKVDGNANSICV	#N/A	LFECSFSCEIEKEGDKPCKRRNVKVDGNANSICV	,C4	#N/A	GTTTAACAATTTATGAGAATTCGTTTCAGAAACAGAAGAGATTCAAACAATATTGCGTTTAATGATTGAAGGACGCATGCGTACTTTCCAATGGGTCACCAAGGACAAATCTCTCCACTTTTCATTCCGAATTTTGTCGTGATGATTACGGCACTTTAAACCTTCACACACATATTGAATTTGCATTTCCATCCACCTTTACATTTCTTCTTTTGCATGGTTTGTCGCCTTCTTTCTCAATTTCGCATGAAAAAGAGCATTCGAAGAGTCTTTCTTCATCCACAGCTGCTAATTCTGTATCGGGCATACCAACTTCCATCAGCTGACTTTCTGCTTCGAGTTCTTCTGCTGCTGTTGTGTGAAGAACTAACACTGCAGCGCATGTCAGAATGGCAATCA…
>HWTX-IIf3	95	MIRHSNAHQSSPPETNIRKKPVPSWPSSTLNTTAAEELEAESQLMEVGMPDTELAAVDEERLFECSFSCEIEKEGDKPCKRRNVKVDGNANSICV	#N/A	LFECSFSCEIEKEGDKPCKRRNVKVDGNANSICV	,C4	#N/A	GAAGGACGCATGCGTACTTTCCAATGGGTCACCAAGGACAAATCTCTCCACTTTTCATTCCGAATTTTGTCGTGATGATTACGGCACTTTAAACCTTCACACACATATTGAATTTGCATTTCCATCCACCTTTACATTTCTTCTTTTGCATGGTTTGTCGCCTTCTTTCTCAATTTCGCATGAAAAAGAGCATTCGAAGAGTCTTTCTTCATCCACAGCTGCTAATTCTGTATCGGGCATACCAACTTCCATCAGCTGACTTTCTGCTTCGAGTTCTTCTGCTGCTGTTGTGTTTAGTGTGGATGATGGCCATGATGGAACTGGTTTCTTGCGAATGTTGGTCTCAGGCGGACTGCTCTGATGGGCATTGCTGTGCCGGATCATCTTTCTCTAAGAATT…
>HWTX-IIf4	81	MKVTLIAILTCAAVLVLHTTAAEELEESQLMEVGMPDTELAAVDEERLFECSFSCEIEKKATNHAKRRNVKVDGNANSICV	#N/A	LFECSFSCEIEKKATNHAKRRNVKVDGNANSICV	,C3	#N/A	TTTTCTTGTTTCATTCATAACGTTTAATCATAATTTTGAATTTAGCGTACAGTGTTACAAGAGTAAATCTAGTAACTCCGATATCTCCACGATGAAATCTTCTTCCATTTACAGATGTGATTGCATATCATCCTTCCTTAGTTAGACAACTTCAGGAGAATTTGAAAGACAATGAAGGTGACATTGATTGCCATTCTGACATGCGCTGCAGTGTTAGTTCTTCACACAACAGCAGCAGAAGAACTCGAAGAAAGTCAGCTGATGGAAGTTGGTATGCCCGATACAGAATTAGCAGCTGTGGATGAAGAAAGACTCTTCGAATGCTCTTTTTCATGCGAAATTGAGAAGAAGGCGACAAACCATGCAAAAAGAAGAAATGTAAAGGTGGATGGAAATGCA…
>HWTX-IIf5	81	MKVTLIAILTCAAVLVLHTTAAEELEAESQLMEVGMPDTELAAVDEERLFECSISCEIEKKANHANRRNVKVDGNANSICV	#N/A	LFECSISCEIEKKANHANRRNVKVDGNANSICV	,C3	#N/A	CACACATATTGAATTTGCATTTCCATCCACCTTTACATTTCTTCGGTTTGCATGATTCGCCTTTTTTTCAATTTCGCATGAAATAGAGCATTCGAAGAGTCTTTCTTCATCCACAGCTGCTAATTCTGTATCGGGCATACCAACTTCCATCAGCTGACTTTCTGCTTCGAGTTCTTCTGCTGCTGTTGTGTGAAGAACTAACACTGCAGCGCATGTCAGAATGGCAATCAATGTCACCTTCATTGTCTTTCAAATTCTCCTGAAGTTGTGAAACTATGAAATGAGATCTACTACGAAAGAAATGTAAAGGTGGATGGGAAATGCAAAATTTCAAATATGTGTGTGAAAGGTTTTAAACGTGACCCGAAATCATCACGACAAAATTCAGAATGAAATGTA…
>HWTX-IIf6	82	MKVTLIAILTCAAVLVLHTTAAEELEAESQLMEVGMPDTELAAVDEERLFECSFSCEIEKEGDNHAKRRNVKVDGNANSICV	#N/A	LFECSFSCEIEKEGDNHAKRRNVKVDGNANSICV	,C3	#N/A	ACCTTCATTGTCTTTCAAATTCTCCTGAAGTTGAAAGACAATGAAGGTGACATTGATTGCCATTCTGACATGCGCTGCAGTGTTAGTTCTTCACACAACAGCAGCAGAAGAACTCGAAGCAGAAAGTCAGCTGATGGAAGTTGGTATGCCCGATACAGAATTAGCAGCTGTGGATGAAGAAAGACTCTTCGAATGCTCTTTTTCATGCGAAATTGAGAAAGAAGGCGACAACCATGCAAAAAGAAGAAATGTAAAGGTGGATGGAAATGCAAATTCAATATGTGTGTGAAGGTTTTAAAGTGCCGTAATCATCACGACAAACTTCGGAATGAAAAGTGGAGAGATTTGTCCTTGGTGACCCATTGGAAAGTACGCATGCGTCCTTCAATCATTAACCGC…
>HWTX-IIf7	71	MRCSVSSSHTAAEELEAESQLMEVGMPDTELAAVDEERLFECSFSCEIEKEATNHDKRRNVKWMEMTNSIC	#N/A	LFECSFSCEIEKEATNHDKRRNVKWMEMTNSIC	,C3	#N/A	TCTTTTCCTCAGATTCCGAGGCATAGCAAACAACAAAAAGCAGAACTAATCCTGCCAAGGCCAAAAACATTGACGCTTTCATGTTCGGCACAACCACGGAAAAGCAAGAATCTTCTGAGACGAGAGTGTTACGGTGATTGCTTTCGTAGTAGATCTGATTCCATAGTTAGACAACTTCAGGAGAATTTGAAAGACAATGAAGGTGACATTGATTGCCATTCTGACATGCGCTGCAGTGTTAGTTCTTCACACACAGCAGCAGAAGAACTCGAAGCAGAAAGTCAGCTGATGGAAGTTGGTATGCCCGATACAGAATTAGCAGCTGTGGATGAAGAAAGACTCTTCGAATGCTCTTTTTCATGCGAAATTGAGAAAGAGGCGACAAACCATGACAAAAGA…
>HWTX-IIf8	82	MKVTLIAILTCAAVLVLHTTAAEELEAESQLMEVGMPDTELAAVDEERLFECSFSCELRKKATTMTKEEIVKVDGNANSICV	#N/A	LFECSFSCELRKKATTMTKEEIVKVDGNANSICV	,C3	#N/A	GGCAATCAATGTCACCTTCATTGTCTTTCAAATTCTCCTGAAGTTGTCTAACTGGATGTATTTGGCCAGTGATGGCGTTACGTGAAGTACTTCATCTGCCTGGCAAAAAATGAGAATTTGAAAGACAATGAAGGTGACATTGATTGCCATTCTGACATGCGCTGCAGTGTTAGTTCTTCACACAACAGCAGCAGAAGAACTCGAAGCAGAAAGTCAGCTGATGGAAGTTGGTATGCCCGATACAGAATTAGCAGCTGTGGATGAAGAAAGACTCTTCGAATGCTCTTTTTCATGCGAATTGAGAAAGAAGGCGACAACCATGACAAAAGAAGAAATAGTAAAGGTGGATGGAAATGCAAATTCAATATGTGTGTGAAAGGTTTAAAGTGCCGTAATCAT…
>HWTX-IIf9	110	MRCSVSLHTTAAEELEAESQLMEVGMPDTELAAVDEERLFECSFHAKLRRRRQPCKKKKCKGDGNANSICV	#N/A	LFECSFHAKLRRRRQPCKKKKCKGDGNANSICV	,C4	#N/A	ACCAGAGTGTATGTGTATTTGGAAGTGGAATAGCTAATTTGTGCTCTCAAGAACTGACTGACACTAGCAGTTGTCTCCCAAAATTTCCTGTGGTTGTGAAATGCTGTTTTATTTTATATACATGGCTGTGGTCAATATCATGTTTCCATTCATAGGTATTTCACAACTTCAGGAGAATTTGAAAGACAATGAAGGTGACATTGATTGCCATTCTGACATGCGCTGCAGTGTTAGTCTTCACACAACAGCAGCAGAAGAACTCGAAGCAGAAAGTCAGCTGATGGAAGTTGGTATGCCCGATACAGAATTAGCAGCTGTGGATGAAGAAAGACTCTTCGAATGCTCTTTTCATGCGAAATTGAGAAGAAGGCGACAACCATGCAAAAAGAAGAAATGTAA…
>HWTX-IIf10	82	MKVTLIAILTCAAVLVLHTTAAEELEAESQLMEVGMPDTELAAVDEERLFECSFSCEIEKEGDKPCKKRNVKVDGNANSICV	#N/A	LFECSFSCEIEKEGDKPCKKRNVKVDGNANSICV	,C4	#N/A	AATTCTCCTGAAGTTGTCTAACTATGGAATCAGATCTACTACGAAAGCAATGAAGGTGACATTGATTGCCATTCTGACATGCGCTGCAGTGTTAGTTCTTCACACAACAGCAGCAGAAGAACTCGAAGCAGAAAGTCAGCTGATGGAAGTTGGTATGCCCGATACAGAATTAGCAGCTGTGGATGAAGAAAGACTCTTCGAATGCTCTTTTTCATGCGAAATTGAGAAAGAAGGCGACAAACCATGCAAAAAGAGAAATGTAAAGGTGGATGGAAATGCAAATTCAATATGTGTGTGAAGGTTTAAAGTGCCGTAATCATCACGACAAAATTCGGAATGAAAAGTGGAGAGATTTGTCCTTGGTGACCCATTGGAAAGTACGCATGCGTCCTTCAATCA…
>HWTX-IIf11	72	MRCSVVLHTTAAEELEAESQLMEVGMPDTELAAVDEERLFECSFSCEIEKEGDKPCKRRNVKVDGNANSICV	#N/A	LFECSFSCEIEKEGDKPCKRRNVKVDGNANSICV	,C4	#N/A	GTTTAACAATTTATTGAGAATTCGTTTCAGAAACAGAAGAGATTCAAACAATATTGCGGTTAATGATTGAAGGACGCATGCGTACTTTCCAATGGGTCACCAAGGACAAATCTCTCCACTTTTCATTCCGAATTTTGTCGTGATGATTACGGCACTTTAAACCTTCACACACATATTGAATTTGCATTTCCATCCACCTTTACATTTCTTCTTTTGCATGGTTTGTCGCCTTCTTTCTCAATTTCGCATGAAAAAGAGCATTCGAAGAGTCTTTCTTCATCCACAGCTGCTAATTCTGTATCGGGCATACCAACTTCCATCAGCTGACTTTCTGCTTCGAGTTCTTCTGCTGCTGTTGTGTGAAGAACTACACTGCAGCGCATGTCAGAATGGCAATCA…
>HWTX-IIf12	75	MRCSVSLHTTAAEELEAESQLMEVGMPDTELAAVDEERLFECSFSCEIEKEGDKPCKKRNVKVDGNANSICVVKV	#N/A	LFECSFSCEIEKEGDKPCKKRNVKVDGNANSICVVKV	,C4	#N/A	AGCGCATGTCAGAATGGCAATCAATGTCACCTTCATTGTCTTTCAAATTCTCCTGAAGTTGTCTAACTATGGAATCAGATCTACTACGAAAGCAATGAAGGTGACATTGATTGCCATTCTGACATGCGCTGCAGTGTTAGTCTTCACACAACAGCAGCAGAAGAACTCGAAGCAGAAAGTCAGCTGATGGAAGTTGGTATGCCCGATACAGAATTAGCAGCTGTGGATGAAGAAAGACTCTTCGAATGCTCTTTTTCATGCGAAATTGAGAAAGAAGGCGACAAACCATGCAAAAAGAGAAATGTAAAGGTGGATGGAAATGCAAATTCAATATGTGTAGTGAAGGTTTAAAGTGCCGTAATC
>HWTX-IIf13	108	MKVTLIAILTCAAVLVLHTTAAEELEESQLMEVGMPDTELAAVDEERLFECSFSCEIEKEGDKPCKKRNVKVDGNANSICV	#N/A	LFECSFSCEIEKEGDKPCKKRNVKVDGNANSICV	,C4	#N/A	ATGGCAATCAATGTCACCTTCATTGTCTTTCAAATTCTCCTGAAGTTGTCTAACTATGGAATCAGATCTACTACGAAAGCAATGAAGGTGACATTGATTGCCATTCTGACATGCGCTGCAGTGTTAGTTCTTCACACAACAGCAGCAGAAGAACTCGAAGAAAGTCAGCTGATGGAAGTTGGTATGCCCGATACAGAATTAGCAGCTGTGGATGAAGAAAGACTCTTCGAATGCTCTTTTTCATGCGAAATTGAGAAAGAAGGCGACAAACCATGCAAAAAGAGAAATGTAAAGGTGGATGGAAATGCAAATTCAATATGTGTGTGAAAGGTTTAAAGTGCCGTAATCATCACGACAAAATTCGGAATGAAAAGTGGAGAGATTTAGTCCTTGGTGACC…
>HWTX-IIf14	72	MRCSVSSSHNSSRELEAESQLMEVGMPDTELAAVDEERLFECSFSCEIEKEGDKPCKKRNVKVDGNANSICV	#N/A	LFECSFSCEIEKEGDKPCKKRNVKVDGNANSICV	,C4	#N/A	TTTTGAATGTTTAACAATTTTATTGAGAATTCGTTTCAGAAACAGAAGAGATTCAAACAATATTGCGGTTAATGATTGAAGGACGCATGCGTACTTTCCAATGGGGTCACCAAGGACAAATCTCTCCACTTTTCATTCCGAATTTTGTCGTGATGATTACGGCACTTTAAACCTTCACACACATATTGAATTTGCATTTCCATCCACCTTTACATTTCTCTTTTTGCATGGTTTGTCGCCTTCTTTCTCAATTTCGCATGAAAAAGAGCATTCGAAGAGTCTTTCTTCATCCACAGCTGCTAATTCTGTATCGGGCATACCAACTTCCATCAGCTGACTTTCTGCTTCGAGTTCTCTGCTGCTGTTGTGTGAAGAACTAACACTGCAGCGCATGTCAGA…
>HWTX-IIf15	75	MVAAVMVAEVAAVMVAEVAAVMVVEVAAVMVVEVAAVDEERLFECSFSCEIEKEGDKPCKKRNVKVDGNANSICV	#N/A	LFECSFSCEIEKEGDKPCKKRNVKVDGNANSICV	,C4	#N/A	AGCAGCAGTAGTAGCAGTAATGGTAGCAGCAGTAATGGTAGCAGAAGTAGCAGCAGTAATGGTAGCAGAAGTAGCAGCAGTAATGGTAGTAGAAGTAGCAGCAGTAATGGTAGTAGAAGTAGCAGCTGTGGATGAAGAAAGACTCTTCGAATGCTCTTTTTCATGCGAAATTGAGAAAGAAGGCGACAAACCATGCAAAAAGAGAAATGTAAAGGTGGATGGAAATGCAAATTCAATATGTGTGTGAAGGTTTTAAAGTGCCGTAATCATCACGACAAAATTCGGAATGAAAAGTGGAGAGATTTGTCCTTGGTGACCCATTGGAAAGTACGCATGCGTCCTTCAATCATTAACCGCAATATTGTTTGAATCTCTTCTGTTTCTGAAACGAATTCTCAA…
>HWTX-IIf16	59	MDMLVSRVMEVGMPDTELAAVDEERLFECSFSCEIEKEGDKPCKKRNVKVDGNANSICV	#N/A	LFECSFSCEIEKEGDKPCKKRNVKVDGNANSICV	,C4	#N/A	GATGATGAGAAAGAGGAGTTTTGGGACAAACTGATAGCCATGGTTTCTGGCATCCCTGATAGAGAGATGGTGGTGATAGCTGGGGATCTGAATGGACATGTTGGTGTCAAGAGTGATGGAAGTTGGTATGCCCGATACAGAATTAGCAGCTGTGGATGAAGAAAGACTCTTCGAATGCTCTTTTTCATGCGAAATTGAGAAAGAAGGCGACAAACCATGCAAAAAGAGAAATGTAAAGGTGGATGGAAATGCAAATTCAATATGTGTGTGAAGGTTTAAAGTGCCGTAATCATCACGACAAAATTCGGAATGAAAAGTGGAGAGATTTGTCCTTGGTGACCCATTGGAAAGTACGCATGCGTCCTTCAATCATTAA
>HWTX-IIf17	72	MRCSVSLHTTAAEELEAESQLMELVCPDTELAAVDEERLFECSFSCEIEKEGDKPCKKRNVKVDGNANSICV	#N/A	LFECSFSCEIEKEGDKPCKKRNVKVDGNANSICV	,C4	#N/A	CGAGATTAGATTCGTGGAAGACTTCGCAGCAGGCGTAATAACAGAAGGATGCCTGGGTGAAATTGCTGGAGTAGTAGGTCTGATTCCATAGTTAGACAACTTCAGGAGAATTTGAAAGACAATGAAGGTGACATTGATTGCCATTCTGACATGCGCTGCAGTGTTAGTCTTCACACAACAGCAGCAGAAGAACTCGAAGCAGAAAGTCAGCTGATGGAATTGGTATGCCCCGATACAGAATTAGCAGCTGTGGATGAAGAAAGACTCTTCGAATGCTCTTTTTCATGCGAAATTGAGAAAGAAGGCGACAAACCATGCAAAAAGAGAAATGTAAAGGTGGATGGAAATGCAAATTCAATATGTGTGTGAAGGTTTAAAGTGCCGT
>HWTX-IIf18	47	MPDTELAAVDEERLFECSFSCEIEKEGDKPCKKRNVKVDGNANSICV	#N/A	LFECSFSCEIEKEGDKPCKKRNVKVDGNANSICV	,C4	#N/A	ACAACAGCAGCAGAAGAACTCGAAGCAGAAAGTCAGCTGATGGAAGTTGGTAATGCCCGATACAGAATTAGCAGCTGTGGATGAAGAAAGACTCTTCGAATGCTCTTTTTCATGCGAAATTGAGAAAGAAGGCGACAAACCATGCAAAAAGAGAAATGTAAAGGTGGATGGAAATGCAAATTCAATATGTGTGTGAAGGTTTAAAGTGCCGTAATCATCACGACAAATTCGGGATGAAAAGTGGAGAGATTTGTCCTTGGT
>HWTX-IIf19	70	MAIIHTKHTSSRRTRESQLMEVGMPDTELAAVDEERLFECSFSCEIEKEGDKPCKKRNVKVDGNANSICV	#N/A	LFECSFSCEIEKEGDKPCKKRNVKVDGNANSICV	,C4	#N/A	TTAATGTTTAACAATTTTATTGAGAATTCGTTTCAGAAACAGAAGAGATTCAAACAATATTGCGGTTAATGATTGAAGGACGCATGCGTACTTTCCAATGGGTCACCAAGGACAAATCTCTCCACTTTTCATTTCGAATTTTGTCGTGATGATTACGGCACTTTAAACCTTCACACACATATTGAATTTGCATTTCCATCCACCTTTACATTTCTCTTTTTGCATGGTTTGTCGCCTTCTTTCTCAATTTCGCATGAAAAAGAGCATTCGAAGAGTCTTTCTTCATCCACAGCTGCTAATTCTGTATCGGGCATACCAACTTCCATCAGCTGACTTTCTCGAGTTCTTCTGCTGCTTGTGTGTTTAGTGTGGATGATGGCCATGATGG
>HWTX-IIf20	51	MEVGMPDTELAAVDEERLFECSFSCEIEKEGDKPCKKRNVKVDGNANSICV	#N/A	LFECSFSCEIEKEGDKPCKKRNVKVDGNANSICV	,C4	#N/A	GCCATTCTGACATGCGCTGCAGTGTTAGTTCTTCACACAACAGCAGCAGAAGAACTCGAAGCAGAAAGTCAGCTGATGGAAGTTGGTATGCCCGATACAGAATTAGCAGCTGTGGATGAAGAAAGACTCTTCGAATGCTCTTTTTCATGCGAAATTGAGAAAGAAGGCGACAAACCATGCAAAAAGAGAAATGTAAAGGTGGATGGAAATGCAAATTCAATATGTGTGTGAAGGTTTAAAGTGCCGTAATCATCACGACAAAATTCGGAATGAAAAGTGGAGAGATTTGTCCTTGGTGACCCATTGGAAAGTACGCATGCGTCCTTCAATCATTAACCGCAATATTGTTTGAATCTCTTCTGTTTCTGAAACGAATTCTCAATAAAATTGTTAAAACAA…
>HWTX-IIf21	93	MWHKLQENLKDNEGDIDCHSDMRCSVSSSHNSSRELEAESQLMEVGMPDTELAAVDEERLFECSFSCEIEKEGDKPCKRRNVKVDGNANSICV	#N/A	LFECSFSCEIEKEGDKPCKRRNVKVDGNANSICV	,C4	#N/A	ATTTATTGAGAATTCGTTCAGAAACAGAAGAGATTCAAACAATATTGCGGTTAATGATTGAAGGACGCATGCGTACTTTCCAATGGGTCACCAAGGACAAATCTCTCCACTTTTCATTCCGAATTTTGTCGTGATGATTACGGCACTTTAAACCTTCACACACATATTGAATTTGCATTTCCATCCACCTTTACATTTCTTCTTTTGCATGGTTTGTCGCCTTCTTTCTCAATTTCGCATGAAAAAGAGCATTCGAAGAGTCTTTCTTCATCCACAGCTGCTAATTCTGTATCGGGCATACCAACTTCCATCAGCTGACTTTCTGCTTCGAGTTCTCTGCTGCTGTTGTGTGAAGAACTAACACTGCAGCGCATGTCAGAATGGCAATCAATGTCACCT…
>HWTX-IIf22	50	MEVGMPDTELAAVDEERLFECSFSCEIEKEGDKPCKKRNVKVDGNANSIC	#N/A	LFECSFSCEIEKEGDKPCKKRNVKVDGNANSIC	,C4	#N/A	CCATAGATTCTTTTCGTTCGCTTCCACACCACAAGCTGGAAAACCCAATGAAGAAAAGCTGTTCGGGTGTGGAAGCGAACGAAAAGAATCTATGGAGTGGTCGATTCAGTATGACTCACATACCTTGAGCCAGTTTAGGGCAACAGTACCGCTGATGAATTAAGAAGCTAGGCACAACAGCAGCAGAAGAACTCGAAGCAGAAAGTCAGCTGATGGAAGTTGGTATGCCCGATACAGAATTAGCAGCTGTGGATGAAGAAAGACTCTTCGAATGCTCTTTTTCATGCGAAATTGAGAAAGAAGGCGACAAACCATGCAAAAAGAGAAATGTAAAGGTGGATGGAAATGCAAATTCAATATGT
>HWTX-IIf23	81	MKVTLIAILTCAAVLVLHTTAAEELEESQLMEVGMPDTELAAVDEERLFECSFSCEIEKEGDKPCKKRNVKVDGNANLICV	#N/A	LFECSFSCEIEKEGDKPCKKRNVKVDGNANLICV	,C4	#N/A	GGCAATCAATGTCACCTTCATTGTCTTTCAAATTCTCCTGAAGTTGTCTAACTATGGAATCAGATCTACTACGAAAGCAATGAAGGTGACATTGATTGCCATTCTGACATGCGCTGCAGTGTTAGTTCTTCACACAACAGCAGCAGAAGAACTCGAAGAAAGTCAGCTGATGGAAGTTGGTATGCCCGATACAGAATTAGCAGCTGTGGATGAAGAAAGACTCTTCGAATGCTCTTTTTCATGCGAAATTGAGAAAGAAGGCGACAAACCATGCAAAAAGAGAAATGTAAAGGTGGATGGAAATGCAAATTTAATATGTGTGTGAAGGTTTAAAAGTGACCGTAATCATCACGACAAAATTCGGAATGAAAAGTGGAGAGATTTGTCCTTGGTGACCCA…
>HWTX-IIf24	82	MKVTLIAYSDMRCSVSSSHNSSRELEAESQLMEVGMPDTELAAVDEERLFECSFSCEIEKEGDKPCKRRNVKVDGNANSICV	#N/A	LFECSFSCEIEKEGDKPCKRRNVKVDGNANSICV	,C4	#N/A	AACAATTTATTGAGAATTCGTTTCAGAAACAGAAGAGATTCAAACAATATTGCGGTTAATGATTGAAGGACGCATGCGTACTTTCCAATGGGTCACCAAGGACAAATCTCTCCACTTTTCATTCCGAATTTTGTCGTGATGATTACGGCACTTTAAACCTTCACACACATATTGAATTTGCATTTCCATCCACCTTTACATTTCTTCTTTTGCATGGTTTGTCGCCTTCTTTCTCAATTTCGCATGAAAAAGAGCATTCGAAGAGTCTTTCTTCATCCACAGCTGCTAATTCTGTATCGGGCATACCAACTTCCATCAGCTGACTTTCTGCTTCGAGTTCTCTGCTGCTGTTGTGTGAAGAACTAACACTGCAGCGCATGTCAGAATAGGCAATCAATG…
>HWTX-IIf25	71	MRCSVSSSHNSSRELEESQLMEVGMPDTELAAVDEERLFECSFSCEIEKEGDKPCKRRNVKVDGNANSICV	#N/A	LFECSFSCEIEKEGDKPCKRRNVKVDGNANSICV	,C4	#N/A	ACTTTCATTCCGAATTTTGTCGTGATGATTACGGCACTTTAAACCTTCACACACATATTGAATTTGCATTTCCATCCACCTTTACATTTCTTCTTTTGCATGGTTTGTCGCCTTCTTTCTCAATTTCGCATGAAAAAGAGCATTCGAAGAGTCTTTCTTCATCCACAGCTGCTAATTCTGTATCGGGCATACCAACTTCCATCAGCTGACTTTCTTCGAGTTCTCTGCTGCTGTTGTGTGAAGAACTAACACTGCAGCGCATGTCAGAATGGCAATCAATGTCACCTTCATTGTCTTTCAAATTCTCCTGAAGTTGTCTAACTATGGAATCAGATCTACTACGAAAGCAATCACGACAAAATTCGGAATGAAAAGTGGAGAGATTTGTCCTTGGTGACC…
>HWTX-IIf26	71	MRCSVSSSHNSSRRTRESQLMEVGMPDTELAAVDEERLFECSFSCEIEKEGDKPCKRRNVKVDGNANSICV	#N/A	LFECSFSCEIEKEGDKPCKRRNVKVDGNANSICV	,C4	#N/A	GTTTAACAATTTATTGAGAATTCGTTTCAGAAACAGAAGAGATTCAAACAATATTGCGGTTAATGATTGAAGGACGCATGCGTACTTTCCAATGGGTCACCAAGGACAAATCTCTCCACTTTTCATTCCGAATTTTGTCGTGATGATTACGGCACTTTAAACCTTCACACACATATTGAATTTGCATTTCCATCCACCTTTACATTTCTTCTTTTGCATGGTTTGTCGCCTTCTTTCTCAATTTCGCATGAAAAAGAGCATTCGAAGAGTCTTTCTTCATCCACAGCTGCTAATTCTGTATCGGGCATACCAACTTCCATCAGCTGACTTTCTCGAGTTCTTCTGCTGCTGTTGTGTGAAGAACTAACACTGCAGCGCATGTCAGAATGGCAATCAATG…
>HWTX-IIf27	51	MEVGMPDTELAAVDEERLFECSFSCEIEKEGDKPCKRRNVKVDGNANSICV	#N/A	LFECSFSCEIEKEGDKPCKRRNVKVDGNANSICV	,C4	#N/A	GAACTCGAAGAAGTCAGCTGATGGAAGTTGGTATGCCCGATACAGAATTAGCAGCTGTGGATGAAGAAAGACTCTTCGAATGCTCTTTTTCATGCGAAATTGAGAAAGAAGGCGACAAACCATGCAAAAGAAGAAATGTAAAGGTGGATGGAAATGCAAATTCAATATGTGTGTGAAGGTTTAAAGTGCCGTAATCATCACGACAAAATTCGGAATGAAAAGTGGAGAGATTTGCCTTGGTGACCCATTGGAAAGTACGCATGCGTCCTTCAATCATTAACCGCAATATTGTTTGAATCTCTTCTGTTTCTGAAACGAATTCTCAATAAATTGTTAAAACATTTACAAAAAAAAAACAAAAAAAACAAAAAAAAACAAAAAAAACAAAAAAAACAAAAA…
>HWTX-IIf28	72	MRCSVSSSHNSSRELEAESQLMEVGMPDTELAAVDEERLFECSFSCEIEKEGDKPCKRRNVKVDGNANSICV	#N/A	LFECSFSCEIEKEGDKPCKRRNVKVDGNANSICV	,C4	#N/A	GTTTAACAATTTATGAGAATCGTTCAGAAACAGAAGAGATCAAACAATATGCGGTAATGATTGAAGGACGCATGCGTACTTTCCAATGGGTCACCAAGGACAAATCTCTCCACTTTTCATTCCGAATTTGTCGTGATGATTACGGCACTTTAAACCTTCACACACATATTGAATTTGCATTTCCATCCACCTTTACATTTCTTCTTTTGCATGGTTTGTCGCCTTCTTTCTCAATTTCGCATGAAAAAGAGCATTCGAAGAGTCTTTCTTCATCCACAGCTGCTAATTCTGTATCGGGCATACCAACTTCCATCAGCTGACTTTCTGCTTCGAGTTCTCTGCTGCTGTTGTGTGAAGAACTAACACTGCAGCGCATGTCAGAATGGCAATCAATGTCAC…
>HWTX-IIg1	97	MKVTLIAILTCAAVLVLHTTAAEELEAESQLMEVGMPDTELAAVDEERLFECSFSCEIEKEGDKPCKKKKCKGGWKCKIQYVCEGLKCRKSSRQNSE	#N/A	LFECSFSCEIEKEGDKPCKKKKCKGGWKCKIQYVCEGLKCRKSSRQNSE	,C7	#N/A	AGAATGGCAATCAATGTCACCTTCATTGTCTTCAAATTCTCCTGAAGTTGTCTAACTATGGAATCAGATCTACTACGAAAGCAATGAAGGTGACATTGATTGCCATTCTGACATGCGCTGCAGTGTTAGTTCTTCACACAACAGCAGCAGAAGAACTCGAAGCAGAAAGTCAGCTGATGGAAGTTGGTATGCCCGATACAGAATTAGCAGCTGTGGATGAAGAAAGACTCTTCGAATGCTCTTTTTCATGCGAAATTGAGAAAGAAGGCGACAAACCATGCAAAAAGAAGAAATGTAAAGGTGGATGGAAATGCAAAATTCAATATGTGTGTGAAGGTTTAAAGTGCCGTAAATCATCACGACAAAATTCGGAATGAAAAGTGGAGAGATTTGTCCTTG…
>HWTX-IIg2	58	MEVGMPDTELAAVDEERLFECSFSCEIEKEGDKPCKKKKCKGGWKCKIQYVCEGFKVP	#N/A	LFECSFSCEIEKEGDKPCKKKKCKGGWKCKIQYVCEGFKVP	,C6	#N/A	TGATTGCCATTCTGACATGCGCTGCAGTGTTAGTTCTTCACACAACAGCAGCAGAAGAACTCGAAGCAGAAAGTCAGCTGATGGAAGTTGGTATGCCCGATACAGAATTAGCAGCTGTGGATGAAGAAAGACTCTTCGAATGCTCTTTTTCATGCGAAATTGAGAAAGAAGGCGACAAACCATGCAAAAAGAAGAAATGTAAAGGTGGATGGAAATGCAAAATTCAATATGTGTGTGAAGGTTTTAAAGTGCCGTAATCATCACGACAAAATTCGGAATGAAAAGTGGAGAGATTTGTCCTTGGTGACCCATTGGAAAGTACGCATGCGTCCTTCAATCATTAACCGCAATATTGTTTGAATCTCTTCTGTTTCTGAAACGAATTCTCAATAAAATTGT…
>HWTX-IIg3	89	MKVTLIAILTCAAVLVLHTTAAEELEAESQLMEVGMPDTELAAVDEERLFECSFSCEIEKEGDKPCKKKKCKGGWKCKIQYVCEGFKVP	#N/A	LFECSFSCEIEKEGDKPCKKKKCKGGWKCKIQYVCEGFKVP	,C6	#N/A	AAACTTCATAAGGTGCATCCCACATTAGTGGGGTAGCTGGGGGCTTTGCTAGGGTTAAAGTCAGATGCCCTTCGTGTCACCCTGCGTGAATATGTCGTTCAGTTTTTATTTTCACTCGCATGAAAAAGAGCATTCGTACTAGAGGTTTTCGATTCCAAACTGAGTGGTTGGTAAGTAGATCTGATTCCATAGTTAGACAACTTCAGGAGAATTTGAAAGACAATGAAGGTGACATTGATTGCCATTCTGACATGCGCTGCAGTGTTAGTTCTTCACACAACAGCAGCAGAAGAACTCGAAGCAGAAAGTCAGCTGATGGAAGTTGGTATGCCCGATACAGAATTAGCAGCTGTGGATGAAGAAAGACTCTTCGAATGCTCTTTTTCATGCGAAATTGAG…
>HWTX-IIg4	51	MPDTELAAVDEERLFECSFSCEIEKEGDKPCKKKKCKGGWKCKIQYVCEGF	#N/A	LFECSFSCEIEKEGDKPCKKKKCKGGWKCKIQYVCEGF	,C6	#N/A	CGGGCATACCAACTTCCATCAGCTGACTTTCTGCTTCGAGTTCTTCTGCTGGAAGTTGGTATGCCCGATACAGAATTAGCAGCTGTGGATGAAGAAAGACTCTTCGAATGCTCTTTTTCATGCGAAATTGAGAAAGAAGGCGACAAACCATGCAAAAAGAAGAAATGTAAAGGTGGATGGAAATGCAAAATTCAATATGTGTGTGAAGGGTTTTAAAGTGCCGTAATCATCACGACAAAATTCGGAATGAAAAGTGGAGAGATTTGTCCTTGGTGACCCATTGGAAAGTACGCATGCGTCCTTCAATCATTAACCGCAATATTGTTTGAATCTCTTCTGTTTACTGAAACGAATTCTCAAT
>HWTX-IIh2	92	MRCSVSLHTTAAEELEAESQLMEVGMPDTELAAVDEERLFECSFSCEIEKEGDNPCKTKKCKGGWKLQIQYVV	#N/A	LFECSFSCEIEKEGDNPCKTKKCKGGWKLQIQYVV	,C4	#N/A	GTCAGAATGGCAATCAATGTCACCTTCATTGTCTTTCAAATTCTCCTGAAGTTGTCTAAACTATGGAATCAGATCTACTACGAAAAGCAAATGAAGGTGACATTGATTGCCATTCTGACATGCGCTGCAGTGTTAGTCTTCACACAACAGCAGCAGAAGAACTCGAAGCAGAAAGTCAGCTGATGGAAGTTGGTATGCCCGATACAGAATTAGCAGCTGTGGATGAAGAAAGACTCTTCGAATGCTCTTTTTCATGCGAAATTGAGAAAGAAGGCGACAACCCATGCAAAACGAAGAAATGTAAAGGTGGATGGAAACTGCAAATTCAATATGTAGTGTAGAAGGTTTAAAGTGCCGTAATCATCACGACAAATTCGGAATGAAAGTGGAGAGATTTAG…
>HWTX-IIh1	83	MKVTLIAILTCAAVLVLHTTAAEELEAESQLMEVGMPDTELAAVDEERLFECSFSCEIEKEGDKPCKKEKCKGGWKCKIQYSV	#N/A	LFECSFSCEIEKEGDKPCKKEKCKGGWKCKIQYSV	,C5	#N/A	CTACGAAAGCAATGAAGGTGACATTGATTGCCATTCTGACATGCGCTGCAGTGTTAGTTCTTCACACAACAGCAGCAGAAGAACTCGAAGCAGAAAGTCAGCTGATGGAAGTTGGTATGCCCGATACAGAATTAGCAGCTGTGGATGAAGAAAGACTCTTCGAATGCTCTTTTTCATGCGAAATTGAGAAAGAAGGCGACAAACCATGCAAAAAAGAGAAATGTAAAGGTGGATGGAAATGCAAAATTCAATATAGTGTGTGAAGGTTTAAAGTGCCGTAATCATCACGACAAAATTCGGAATGAAAAGTGGAGAGATTTGTCCTTGGTGACCCATTGGAAAGTACGCATGCGTCCTTCAATCATTAACCGCAATATTGTTTGAATCTCTTCTGTTTCT…
>HWTX-IIh3	79	MKVTLIAILTCAAVLVLHTTAAEELEAESQLMEVGMPDTELAAVDEERLFECSFSCEIEKEGDKPCKKKKCKGGWKCNS	#N/A	LFECSFSCEIEKEGDKPCKKKKCKGGWKCNS	,C5	#N/A	ATTGAATTGCATTTCCATCCACCTTTACATTTCTTCTTTTTGCATGGTTTGTCGCCTTCTTTCTCAATTTCGCATGAAAAAGAGCATTCGAAGAGTCTTTCTTCATCCACAGCTGCTAATTCTGTATCGGGCATACCAACTTCCATCAGCTGACTTTCTGCTTCGAGTTCTTCTGCTGCTGTTGTGTGAAGAACTAACACTGCAGCGCATGTCAGAATGGCAATCAATGTCACCTTCATTGTCTTTCAAATTCTCCTGAAGTTGTCTAACTATGGAATCAGATCTACTACGAAAGCAAATCACCTACACTTTTTAAACCCAGTCATCATGGGCCTTGCATTCCACATGACTAACCACCTCAGCCCC
>HWTX-IIi1	110	MKVTLIAILTCAAVLVLHTTAAEELEAESQLMEVGMPDTELAAVDEERLFECSFSCEIEKEGDKPCKKKKCKGGWKMQNSICV	#N/A	LFECSFSCEIEKEGDKPCKKKKCKGGWKMQNSICV	,C5	#N/A	AGAATGGCAATCAATGTCACCTTCATTGTCTTTCAAATTCTCCTGAAGTTGTCTAACTATGGAATCAGATCTACTACGAAAGCAATGAAGGTGACATTGATTGCCATTCTGACATGCGCTGCAGTGTTAGTTCTTCACACAACAGCAGCAGAAGAACTCGAAGCAGAAAGTCAGCTGATGGAAGTTGGTATGCCCGATACAGAATTAGCAGCTGTGGATGAAGAAAGACTCTTCGAATGCTCTTTTTCATGCGAAATTGAGAAAGAAGGCGACAAACCATGCAAAAAGAAGAAATGTAAAGGTGGATGGAAAATGCAAAATTCAATATGTGTGTGAAAGGTTTAAAGTGCCGTAAATCATCACGACAAAATTCGGAATGAAAAGTGGAGAGATTTGTCC…
>HWTX-IIi2	48	MPDTELAAVDEERLFECSFSCEIEKEGDKPCKKKKCKGGWKMQNSICV	#N/A	LFECSFSCEIEKEGDKPCKKKKCKGGWKMQNSICV	,C5	#N/A	TCTGTATCGGGCATACCAACTTCCATCAGCTGACTTTCTGCTTCGAGTTCTTCTGCTGCTGTTGTGTGAAGAACTAACACTGCAGCGCATGTCAGAATGGCAATCAATGTCACCTTCATTGTCTTTCAAATTCTCCTGAAGTTGGTATGCCCGATACAGAATTAGCAGCTGTGGATGAAGAAAGACTCTTCGAATGCTCTTTTTCATGCGAAATTGAGAAAGAAGGCGACAAACCATGCAAAAAGAAGAAATGTAAAGGTGGATGGAAAATGCAAAATTCAATATGTGTGTGAAGGTTTAAAGTGCCGTAATCATCACGACAAAATTCGGAATGAAAAGTGGAGAGATTTGTCCTTGGTGACCCATTGGAAAGTACGCATGCGTCCTTCAATCATTAAC…
>HWTX-IIi3	83	MKVTLIAILTCAAVLVLHTTAAEELEAESQLMEVGMPDTELAAVDEERLFECSFSCEIEKEGDKPCKKEKCKGGWKMQNSICV	#N/A	LFECSFSCEIEKEGDKPCKKEKCKGGWKMQNSICV	,C5	#N/A	GGCAATCAATGTCACCTTCATTGTCTTTCAAATTCTCCTGAAGTTGTCTAACTATGGAATCAGATCTACTACGAAAGCAATGAAGGTGACATTGATTGCCATTCTGACATGCGCTGCAGTGTTAGTTCTTCACACAACAGCAGCAGAAGAACTCGAAGCAGAAAGTCAGCTGATGGAAGTTGGTATGCCCGATACAGAATTAGCAGCTGTGGATGAAGAAAGACTCTTCGAATGCTCTTTTTCATGCGAAATTGAGAAAGAAGGCGACAAACCATGCAAAAAAGAGAAATGTAAAGGTGGATGGAAAATGCAAAATTCAATATGTGTGTGAAGGTTTAAAGTGCCGTAATCATCACGACAAAATTCGGAATGAAAAGTGGAGAGATTTGTACCTTGGTG…
>HWTX-IIj1	83	MKVTLIAILTCAAVLVLHTTAAEELEAESQLMEVGMPDTELAAVDEERLFECSFHAKLRKKATNHAKKKKCKRWMEMQNSICV	#N/A	LFECSFHAKLRKKATNHAKKKKCKRWMEMQNSICV	,C3	#N/A	GCAATCAATGTCACCTTCATTGTCTTTCAAATTCTCCTGAAGTTGTCTAACTATGGAATCAGATCTACTACGAAAGCAATGAAGGTGACATTGATTGCCATTCTGACATGCGCTGCAGTGTTAGTTCTTCACACAACAGCAGCAGAAGAACTCGAAGCAGAAAGTCAGCTGATGGAAGTTGGTATGCCCGATACAGAATTAGCAGCTGTGGATGAAGAAAGACTCTTCGAATGCTCTTTTCATGCGAAATTGAGAAAGAAGGCGACAAACCATGCAAAAAAGAAGAAATGTAAAAGGTGGATGGAAATGCAAAATTCAATATGTGTGTGAAGGTTTAAAGTGCCGTAATCATCACGACAAAATTCGGAATGAAAAGTGGAGAGATTTGTCCTTGGTGAC…
>HWTX-IIj2	82	MKVTLIAILTCAAVLVLHTTAAEELEESQLMEVGMPDTELAAVDEERLFECSFHAKLRKKATNHAKKKKCKGGWKMQNSICV	#N/A	LFECSFHAKLRKKATNHAKKKKCKGGWKMQNSICV	,C3	#N/A	AAAGTTGTCTAACTATGGAATCAGATCTACTACGAAAGCAATGAAGGTGACATTGATTGCCATTCTGACATGCGCTGCAGTGTTAGTTCTTCACACAACAGCAGCAGAAGAACTCGAAGAAAGTCAGCTGATGGAAGTTGGTATGCCCGATACAGAATTAGCAGCTGTGGATGAAGAAAGACTCTTCGAATGCTCTTTTCATGCGAAATTGAGAAAGAAGGCGACAAACCATGCAAAAAAGAAGAAATGTAAAGGTGGATGGAAAATGCAAAATTCAATATGTGTGTGAAAGGTTTAAAGTGCCGTAATCATCACGACAAAATTCGGAATGAAAAGTGGAGAGATTTGTCCTTGGTGACCCATTGGAAAAGTACGCATGCGTCCTTCAATCATTAACCG…
>HWTX-IIj3	85	MKVTLIAILTCAAVLVLHTTAAEELEAESQLMEVGMPDTELAAVDEERLFECSFHAKLRKKATNHDKKKKCKGGWKCKFNMCVKV	#N/A	LFECSFHAKLRKKATNHDKKKKCKGGWKCKFNMCVKV	,C4	#N/A	GGCAATCAATGTCACCTTCATTGTCTTTCAAATTCTCCTGAAGTTGTCTAACTATGGAATCAGATCTACTACGAAAGCAATGAAGGTGACATTGATTGCCATTCTGACATGCGCTGCAGTGTTAGTTCTTCACACAACAGCAGCAGAAGAACTCGAAGCAGAAAGTCAGCTGATGGAAGTTGGTATGCCCGATACAGAATTAGCAGCTGTGGATGAAGAAAGACTCTTCGAATGCTCTTTTCATGCGAAATTGAGAAAGAAGGCGACAAACCATGACAAAAAGAAGAAATGTAAAGGTGGATGGAAATGCAAATTCAATATGTGTGTGAAGGTTTAAAGTGCCGTAATCATCACGACAAATTCGGAATAGAAAGTGG
>HWTX-IIj4	84	MKVTLIAILTCAAVLVLHTTAAEELEAESQLMEVGMPDTELAAVDEERLFECSFHAKLRKKATNHAKKKKCKRWMGKCKIQICV	#N/A	LFECSFHAKLRKKATNHAKKKKCKRWMGKCKIQICV	,C4	#N/A	GGCAATCAATGTCACCTTCATTGTCTTTCAAATTCTCCTGAAGTTGTCTAACTATGGAATCAGATCTACTACGAAAGCAATGAAGGTGACATTGATTGCCATTCTGACATGCGCTGCAGTGTTAGTTCTTCACACAACAGCAGCAGAAGAACTCGAAGCAGAAAGTCAGCTGATGGAAGTTGGTATGCCCGATACAGAATTAGCAGCTGTGGATGAAGAAAGACTCTTCGAATGCTCTTTTCATGCGAAATTGAGAAAGAAGGCGACAAACCATGCAAAAAAGAAGAAATGTAAAAGGTGGATGGGAAAATGCAAAATTCAAATATGTGTGTGAAAGGTTTAAAGTGCCGTAAATCATCACGACAAAATTCGGAATGAAAAGTGGAGAGATTTGTCCTT…
>HWTX-IIj5	71	MRCSVVSHNSSRRTRSRKSADGSGMPDTELAAVDEERLFECSFHAKLRKKATTMQKEKCKGGWKTANSICV	#N/A	LFECSFHAKLRKKATTMQKEKCKGGWKTANSICV	,C3	#N/A	ATGGCAATCAATGTCACCTCATGTCTTCAAATCTCCTGAAGTGTCTAACTATGGAATCAGATCTACTACGAAAGCAATGAAGGTGACATGATGCCATTCTGACATGCGCTGCAGTGTAGTCTCACACAACAGCAGCAGAAGAACTCGAAGCAGAAAGTCAGCTGATGGAAGTGGTATGCCCGATACAGAATTAGCAGCTGTGGATGAAGAAAGACTCTTCGAATGCTCTTTTCATGCGAAATTGAGAAAGAAGGCGACAACCATGCAAAAAGAGAAATGTAAAGGTGGATGGAAAACTGCAAATTCAATATGTGTGTGAACGGTTTAAAAGTGCCGTAATCATCACGACAAATCGGAATGAAAGTAGGAGAGACTTGTCCTGGTGACCCATGGAAAGTA…
>HWTX-IIj6	53	MEVGMPDTELAAVDEERLFECSFHAKLRKKATTMQKEKCKGGWKCKFNMCVKV	#N/A	LFECSFHAKLRKKATTMQKEKCKGGWKCKFNMCVKV	,C4	#N/A	GTGAAGAACTCGAAGCAGAAAGTCAGCTGATGGAAGTTGGTATGCCCGATACAGAATTAGCAGCTGTGGATGAAGAAAGACTCTTCGAATGCTCTTTTCATGCGAAATTGAGAAAGAAGGCGACAACCATGCAAAAAGAGAAATGTAAAGGTGGATGGAAATGCAAATTCAATATGTGTGTGAAGGTTTAAAGTGCCGTAATCATCACGACAAAATTCGGAATGAAAAGTGGAGAGATTTGTCCTTGGTGACCCATTGGAAAGTACGCATGCGTCCTCAATCATTAACCGC
>HWTX-IIj7	84	MKVTLIAILTCAAVLVLHTTAAEELEAESQLMEVGMPDTELAAVDEERLFECSFHAKLRKKATTMQKEKCKGGWKCKFNMCVKV	#N/A	LFECSFHAKLRKKATTMQKEKCKGGWKCKFNMCVKV	,C4	#N/A	GTCAGAATGGCAATCAATGTCACCTTCATTGTCTTTCAAATTCTCCTGAAGTTGTCTAACTATGAAGGTGACATTGATTGCCATTCTGACATGCGCTGCAGTGTTAGTTCTTCACACAACAGCAGCAGAAGAACTCGAAGCAGAAAGTCAGCTGATGGAAGTTGGTATGCCCGATACAGAATTAGCAGCTGTGGATGAAGAAAGACTCTTCGAATGCTCTTTTCATGCGAAATTAAGAAAGAAGGCGACAACCATGCAAAAAGAGAAATGTAAAGGTGGATGGAAATGCAAATTCAATATGTGTGTGAAGGTTTAAAGTGCCGTAATCATCACGACAAAATTCGGAATGAAAAGTGGAGAGATTTGTCCTTGGTGACCCATTGGAAAGTACGCATGCGT…
>HWTX-IIj8	84	MKVTLIAILTCAAVLVLHTTAAEELEAESQLMEVGMPDTELAAVDEERLFECSFHAKLRKKATTMQKKKCKGGWKCKFNMCVKV	#N/A	LFECSFHAKLRKKATTMQKKKCKGGWKCKFNMCVKV	,C4	#N/A	AGACAATGAAGGTGACATTGATTGCCATTCTGACATGCGCTGCAGTGTTAGTTCTTCACACAACAGCAGCAGAAGAACTCGAAGCAGAAAGTCAGCTGATGGAAGTTGGTATGCCCGATACAGAATTAGCAGCTGTGGATGAAGAAAGACTCTTCGAATGCTCTTTTCATGCGAAATTGAGAAAGAAGGCGACAACCATGCAAAAGAAGAAATGTAAAGGTGGATGGAAATGCAAATTCAATATGTGTGTGAAGGTTTAAAGTGCCGTAATCATCACGACAAATTCGGAATGAAAAGTGGAGAGATTTGTCCTTGGTGACCCATTGGAAAGTACGC
>HWTX-IIj9	81	MKVTLIAILTCAAVLVLHTTAAEELEAESQLMEVGMPDTELAAVDEERLFECSFHAKLRKRRQTMQKEKCKGGWKCKFNMC	#N/A	LFECSFHAKLRKRRQTMQKEKCKGGWKCKFNMC	,C4	#N/A	GCAATCAATGTCACCTTCATTGTCTTTCAAATTCTCCTGAAGTTGTCTAACTATGGAATCAGATCTACTACGAAAGCAATGAAGGTGACATTGATTGCCATTCTGACATGCGCTGCAGTGTTAGTTCTTCACACAACAGCAGCAGAAGAACTCGAAGCAGAAAGTCAGCTGATGGAAGTTGGTATGCCCGATACAGAATTAGCAGCTGTGGATGAAGAAAGACTCTTCGAATGCTCTTTTCATGCGAAATTGAGAAAGAGGCGACAAACCATGCAAAAAGAGAAATGTAAAGGTGGATGGAAATGCAAATTCAATATGTGT
>HWTX-IIk10	46	MESAAVDEERLFECSFSCEIEKEGDNHAKEKCKGGWKCKFNMCVKV	#N/A	LFECSFSCEIEKEGDNHAKEKCKGGWKCKFNMCVKV	,C5	#N/A	ATTCGAAGAGTCTTCTTCATCCACAGCTGCTAATTCTGTATCGGGCATACCAACTTCCATCAGCTGACTTCTGCTTCGAGTTCTTCTGCTGCTGTTGTGTGAAGAACTAACACTGCAGCGCATGTCAGAATGGCAATCAATGTCACCTTCATTGTCTTTCAAATTCTCCTGAAGTTGTCTAACTATGGAATCAGCAGCTGTGGATGAAGAAAGACTCTTCGAATGCTCTTTTTCATGCGAAATTGAGAAAGAAGGCGACAACCATGCAAAAGAGAAATGTAAAGGTGGATGGAAATGCAAATTCAATATGTGTGTGAAGGTTTAAAGTGCCGTAATCATCACGACAAAATTCGGAATGAAAGTGGAGAGATTTGTCCTTGGTGACCCATTGGAAAGTAC…
>HWTX-IIk1	111	MKVTLIAILTCAAVLVLHTTAAEELEAESQLMEVGMPDTELAAVDEERLFECSFSCEIEKEATTMQKEKCKGGWKCKFNMCVKV	#N/A	LFECSFSCEIEKEATTMQKEKCKGGWKCKFNMCVKV	,C5	#N/A	CATGTCAGAATGGCAATCAATGTCACCTTCATTGTCTTTCAAATTCTCCTGAAGTTGTCTAACTATGGAATCAGATCTACTACGAAAGCAATGAAGGTGACATTGATTGCCATTCTGACATGCGCTGCAGTGTTAGTTCTTCACACAACAGCAGCAGAAGAACTCGAAGCAGAAAGTCAGCTGATGGAAGTTGGTATGCCCGATACAGAATTAGCAGCTGTGGATGAAGAAAGACTCTTCGAATGCTCTTTTTCATGCGAAATTGAGAAAGAGGCGACAACCATGCAAAAAGAGAAATGTAAAGGTGGATGGAAATGCAAATTCAATATGTGTGTGAAGGTTTAAAGTGCCGTAATCATCACGACAAAATTCGGAATGAAAAGTGGAGAGATTTGTCCT…
>HWTX-IIk2	84	MKVTLIAILTCAAVLVLHTTAAEELEAESQLMEVGMPDTELAAVDEERLFECSFSCEIEKEGDNHAKEKCKGGWKCKFNMCVKV	#N/A	LFECSFSCEIEKEGDNHAKEKCKGGWKCKFNMCVKV	,C5	#N/A	GTCACCTTCATTGTCTTTCAAATTCTCCTGAAGTTGTCTAACTATGGAATCAGATCTACTACGAAAGCAATGAAGGTGACATTGATTGCCATTCTGACATGCGCTGCAGTGTTAGTTCTTCACACAACAGCAGCAGAAGAACTCGAAGCAGAAAGTCAGCTGATGGAAGTTGGTATGCCCGATACAGAATTAGCAGCTGTGGATGAAGAAAGACTCTTCGAATGCTCTTTTTCATGCGAAATTGAGAAAGAAGGCGACAACCATGCAAAAGAGAAATGTAAAGGTGGATGGAAATGCAAATTCAATATGTGTGTGAAGGTTTAAACGTGCCGTAATCATCACGACAAATTCGGAATGAAAAGTGGAGAGATTTGTCCTTAGGTGACCCATTGGAAA
>HWTX-IIk3	53	MEVGMPDTELAAVDEERLFECSFSCEIEKKATNHAKEKCKGGWKCKFNMCVKV	#N/A	LFECSFSCEIEKKATNHAKEKCKGGWKCKFNMCVKV	,C5	#N/A	GTTTAACAATTTATTGAGAATTCGTTTCAGAAACAGAAGAGATTCAAACAATATTGCGGTTAATGATTGAAGGACGCATGCGTACTTTCCAATGGGTCACCAAGGACAAATCTCTCCACTTTTCATTCCGAATTTTGTCGTGATGATTACGGCACTTTAAACCTTCACACACATATTGAATTTGCATTTCCATCCACCTTTACATTTCTCTTTTGCATGGTTTGTCGCCTTCTTCTCAATTTCGCATGAAAAAGAGCATTCGAAGAGTCTTTCTTCATCCACAGCTGCTAATTCTGTATCGGGCATACCAACTTCCATCAGCTGACTTCTGCTTCGAGTTCTCTGCTGCTGTGTGTTGAAGAACTAACACTGCAGCGCATGTCAGAATGGCAATCAATG…
>HWTX-IIk4	56	MEVGMPDTELAAVDEERLFECSFSCEIEKKATNHAKEKCKGGWKCKFNMCVRFKVP	#N/A	LFECSFSCEIEKKATNHAKEKCKGGWKCKFNMCVRFKVP	,C5	#N/A	CGTTCAGAAACAGAAGAGATCAAACAATATGCGGTAATGATTGAAGGACGCATGCGTACTTTCCAATGGGTCACCAAGGACAAATCTCTCCACTTTTCATTCCGAATTTGTCGTGATGATTACGGCACTTTAAACCTCACACACATATTGAATTTGCATTTCCATCCACCTTTACATTTCTCTTTTGCATGGTTTGTCGCCTTCTTCTCAATTTCGCATGAAAAAGAGCATTCGAAGAGTCTTTCTTCATCCACAGCTGCTAATTCTGTATCGGGCATACCAACTTCCATCAGCTGACTTTCTCGAGTCTTCTGCTGCTGTTGTGTGAAGAACTAACACTGCAGCGCATGTCAGAATGGACAATACAATGTCACCTTCATGTCTTTCGTAGTAGATC
>HWTX-IIk5	73	MRCSVSSSHNSSRELEAESQLMEVGMPDTELAAVDEERLFECSISCEIEKKANHATEKCKGGWKCKFNMCVKV	#N/A	LFECSISCEIEKKANHATEKCKGGWKCKFNMCVKV	,C5	#N/A	CAGAAACAGAAGAGATCAAACAATATGCGGTAATGATTGAAGGACGCATGCGTACTTTCCAATGGGTCACCAAGGACAGATCTCTATACATTTCATTCTGAATTTTGTCGTGATGATTTCGGCACTTTAAACCTTCACACACATATTGAATTTGCATTTCCATCCACCTTTACATTTCTCGGTTGCATGATTCGCCTTTTTTTCAATTTCGCATGAAATAGAGCATTCGAAGAGTCTTTCTTCATCCACAGCTGCTAATTCTGTATCGGGCATACCAACTTCCATCAGCTGACTTTCTGCTTCGAGTTCTCTGCTGCTGTTGTGTGAAGAACTAACACTGCAGCGCATGTCAGAATGGCAATCAATGTCACCTTCATTGTCTTTCAAATTCTCCTGAAG…
>HWTX-IIk6	82	MKVTLIAILTCAAVLVLHTTAAEELEAESQLMEVGMPDTELAAVDEERLFECSFSCEIEKEATTMQKKKCKGGWKCKISICV	#N/A	LFECSFSCEIEKEATTMQKKKCKGGWKCKISICV	,C5	#N/A	GAAGTTGTTAAAACAATGAAGGTGACATTGATTGCCATTCTGACATGCGCTGCAGTGTTAGTTCTTCACACAACAGCAGCAGAAGAACTCGAAGCAGAAAGTCAGCTGATGGAAGTTGGTATGCCCGATACAGAATTAGCAGCTGTGGATGAAGAAAGACTCTTCGAATGCTCTTTTTCATGCGAAATTGAGAAAGAGGCGACAACCATGCAAAAGAAGAAATGTAAAGGTGGATGGAAATGCAAAATTTCAATATGTGTGTGAAGGTTTAAAGTGCCGTAATCATCACGACAAAATTCGGAATGAAAAGTGGAGAGATTTGTCCTTGGTGACCCATTGGAAAGTACGCATGCGTCCTTCAATCATTAACCGCAATATTGTTTGAATCTCTTCTGTTTA…
>HWTX-IIk7	85	MKVTLIAILTCAAVLVLHTTAAEELEAESQLMEVGMPDTELAAVDEERLFECSFSCEIEKKATNHDKKKKCKGGWKCKFNMCVKV	#N/A	LFECSFSCEIEKKATNHDKKKKCKGGWKCKFNMCVKV	,C5	#N/A	GATCTACTACGAAAGCAATGAAGGTGACATTGATTGCCATTCTGACATGCGCTGCAGTGTTAGTTCTTCACACAACAGCAGCAGAAGAACTCGAAGCAGAAAGTCAGCTGATGGAAGTTGGTATGCCCGATACAGAATTAGCAGCTGTGGATGAAGAAAGACTCTTCGAATGCTCTTTTTCATGCGAAATTGAGAAGAAGGCGACAAACCATGACAAAAAGAAGAAATGTAAAGGTGGATGGAAATGCAAATTCAATATGTGTGTGAAGGTTTAAAGTGCCGTAATCATCACGACAAAATTCGGAATGAAAAGTGGAGAGATTTGTCCTTGGTGACCCATTGGAAAGTACGCATGCGTCCTTCAATCATTAACCGCAATATTGTTAGAATCTCTTCTG
>HWTX-IIk8	74	MRCSVSSSHNSSRELEAESQLMEVGMPDTELAAVDEERLFECSFSCEIEKKATTMQKKKCKGGWKCKFNMCVKV	#N/A	LFECSFSCEIEKKATTMQKKKCKGGWKCKFNMCVKV	,C5	#N/A	GTTTAACAATTTATGAGAATTCGTTCAGAAACAGAAGAGATTCAAACAATATGCGGTAATGATTGAAGGACGCATGCGTACTTTCCAATGGGTCACCAAGGACAAATCTCTCCACTTTTCATTCCGAATTTGTCGTGATGATTACGGCACTTTAAACCTTCACACACATATTGAATTTGCATTTCCATCCACCTTTACATTTCTTCTTTTGCATGGTTGTCGCCTTCTTCTCAATTTCGCATGAAAAAGAGCATTCGAAGAGTCTTTCTTCATCCACAGCTGCTAATTCTGTATCGGGCATACCAACTTCCATCAGCTGACTTTCTGCTTCGAGTTCTCTGCTGCTGTTGTGTGAAGAACTAACACTGCAGCGCATGTCAGAATGGCAATCAATGTCAC…
>HWTX-IIk9	74	MRCSVSSSHNSSRRTRSRSQLMEVGMPDTELAAVDEERLFECSFSCEFEKKATTMQKKKCKGGWKCKFNMCVKV	#N/A	LFECSFSCEFEKKATTMQKKKCKGGWKCKFNMCVKV	,C5	#N/A	AAACAATATGCGGTAATGATGAAGGACGCATGCGTACTTCCAATGGGTCACCAAGGACAAATCTCTCCACTTTCATTCCGAATTTGTCGTGATGATTACGGCACTTTAAACCTTCACACACATATTGAATTTGCATTTCCATCCACCTTTACATTTCTTCTTTTGCATGGTTGTCGCCTTCTTCTCAAATTCGCATGAAAAAGAGCATTCGAAGAGTCTTTCTTCATCCACAGCTGCTAATTCTGTATCGGGCATACCAACTTCCATCAGCTGACTTCTGCTTCGAGTTCTTCTGCTGCTGTTGTGTGAAGAACTAACACTGCAGCGCATGTCAGAATGGCAATCAATGTCACCTTCATGTCTTCAAATTCTCCTGAAGTTGTCTAACTATGGAATCAG…
>HWTX-IIm1	110	MKVTLIAILTCAAVLVLHTTAAEELEAESQLMEVGMPDTELAAVDEERLFECSFSCEIEKEGDKPCKKEKCKGGWKCKIQICV	#N/A	LFECSFSCEIEKEGDKPCKKEKCKGGWKCKIQICV	,C6	#N/A	ATGGCAATCAATGTCACCTTCATTGTCTTTCAAATTCTCCTGAAGTTGTCTAACTATGGAATCAGATCTACTACGAAAGCAATGAAGGTGACATTGATTGCCATTCTGACATGCGCTGCAGTGTTAGTTCTTCACACAACAGCAGCAGAAGAACTCGAAGCAGAAAGTCAGCTGATGGAAGTTGGTATGCCCGATACAGAATTAGCAGCTGTGGATGAAGAAAGACTCTTCGAATGCTCTTTTTCATGCGAAATTGAGAAAGAAGGCGACAAACCATGCAAAAAAGAGAAATGTAAAGGTGGATGGAAATGCAAAATTCAAATATGTGTGTAGAAGGTTTAAAGTGCCGTAATCATCACGACAAAATTCGGAATAGAAAGTAGGAGAGATTTGTCCTTG…
>HWTX-IIm2	73	MRCSVSLHTTAAEELEAESQLMEVGMPDTELAAVDEERLFECSFSCEIEKEGDKPCKKEKCKGGWKCKIQICV	#N/A	LFECSFSCEIEKEGDKPCKKEKCKGGWKCKIQICV	,C6	#N/A	CAATGTCACCTTCATTGTCTTTCAAATTCTCCTGAAGTTGTCTAACTATGGAATCAGATCTACTACGAAAGCAATGAAGGTGACATTGATTGCCATTCTGACATGCGCTGCAGTGTTAGTCTTCACACAACAGCAGCAGAAGAACTCGAAGCAGAAAGTCAGCTGATGGAAGTTGGTATGCCCGATACAGAATTAGCAGCTGTGGATGAAGAAAGACTCTTCGAATGCTCTTTTTCATGCGAAATTGAGAAAGAAGGCGACAAACCATGCAAAAAAGAGAAATGTAAAGGTGGATGGAAATGCAAAATTCAAATATGTGTGTGAAGGTTTAAAGTGCCGTAATCATCACGACAAAATTCGGAAT
>HWTX-IIm3	83	MKVTLIAILTCAAVLVLHTTAAEELEAESQLMEVGMPDTELAAVDEERLFECSFSCEIEKEGDKPCKKKKCKGGWKCKIQICV	#N/A	LFECSFSCEIEKEGDKPCKKKKCKGGWKCKIQICV	,C6	#N/A	ATCTGATTCCATAGTTAGACAACTTCAGGAGAATTTGAAAGACAATGAAGGTGACATTGATTGCCATTCTGACATGCGCTGCAGTGTTAGTTCTTCACACAACAGCAGCAGAAGAACTCGAAGCAGAAAGTCAGCTGATGGAAGTTGGTATGCCCGATACAGAATTAGCAGCTGTGGATGAAGAAAGACTCTTCGAATGCTCTTTTTCATGCGAAATTGAGAAAGAAGGCGACAAACCATGCAAAAAGAAGAAATGTAAAGGTGGATGGAAATGCAAAATTCAAATATGTGTGTGAAGGTTTTAAAGTGCCGTAATCATCACGACAAAATTCGGAATGAAAAGTGGAGAGATTTGTCCTTGGTGACCCATTGGAAAGTACGCATGCGTCCTTCAATCAT…
>HWTX-IIm4	109	MKVTLIAILTCAAVLVLHTTAAEELEAESQLMEVGMPDTELAAVDEERLFECSFSCEIEKEGDKPCKKKKCKGGWKCKIQYV	#N/A	LFECSFSCEIEKEGDKPCKKKKCKGGWKCKIQYV	,C5	#N/A	ATGGCAATCAATGTCACCTTCATTGTCTTTCAAATTCTCCTGAAGTTGTCTAACTATGGAATCAGATCTACTACGAAAGCAATGAAGGTGACATTGATTGCCATTCTGACATGCGCTGCAGTGTTAGTTCTTCACACAACAGCAGCAGAAGAACTCGAAGCAGAAAGTCAGCTGATGGAAGTTGGTATGCCCGATACAGAATTAGCAGCTGTGGATGAAGAAAGACTCTTCGAATGCTCTTTTTCATGCGAAATTGAGAAAGAAGGCGACAAACCATGCAAAAAGAAGAAATGTAAAGGTGGATGGAAATGCAAAATTCAATATGTGTAGTGAAGGTTTAAAGTGCCGTAATCATCACGACAAAATTCGGAATGAAAAGTGGAGAGATTTGTCCTTGGT…
>HWTX-IIn1	110	MKVTLIAILTCAAVLVLHTTAAEELEAESQLMEVGMPDTELAAVDEERLFECSFSCEIEKEGDKPCKKRNVKVDGNDKIQICV	#N/A	LFECSFSCEIEKEGDKPCKKRNVKVDGNDKIQICV	,C4	#N/A	AGCGCATGTCAGAATGGCAATCAATGTCACCTTCATTGTCTTTCAAATTCTCCTGAAGTTGTCTAACTATGGAATCAGATCTACTACGAAAGCAATGAAGGTGACATTGATTGCCATTCTGACATGCGCTGCAGTGTTAGTTCTTCACACAACAGCAGCAGAAGAACTCGAAGCAGAAAGTCAGCTGATGGAAGTTGGTATGCCCGATACAGAATTAGCAGCTGTGGATGAAGAAAGACTCTTCGAATGCTCTTTTTCATGCGAAATTGAGAAAGAAGGCGACAAACCATGCAAAAAGAGAAATGTAAAGGTGGATGGAAATGACAAAATTCAAATATGTGTGTGAAAGGTTTAAAGTGACCGTAATCATCACGACAAAATTCGGAATGAAAAGTGGAG…
>HWTX-IIn2	110	MKVTLIAILTCAAVLVLHTTAAEELEAESQLMEVGMPDTELAAVDEERLFECSFSCEIEKEGDKPCKKRNVKVDGNGKIQICV	#N/A	LFECSFSCEIEKEGDKPCKKRNVKVDGNGKIQICV	,C4	#N/A	ATGGCAATCAATGTCACCTTCATTGTCTTTCAAATTCTCCTGAAGTTGTCTAACTATGGAATCAGATCTACTACGAAAGCAATGAAGGTGACATTGATTGCCATTCTGACATGCGCTGCAGTGTTAGTTCTTCACACAACAGCAGCAGAAGAACTCGAAGCAGAAAGTCAGCTGATGGAAGTTGGTATGCCCGATACAGAATTAGCAGCTGTGGATGAAGAAAGACTCTTCGAATGCTCTTTTTCATGCGAAATTGAGAAAGAAGGCGACAAACCATGCAAAAAGAGAAATGTAAAGGTGGATGGAAATGGCAAAATTCAAATATGTGTGTGAAGGTTTAAAGTGCCGTAATCATCAACGACAAAATTCGGAATGAAAAGTGGAGAGATTTGTACCTTG…
>HWTX-VIIb	84	MKVTLIAILTCAAVLVLHTTAAEELEAESQLMEVGMPDTELAAVDEERLFECSISCEIEKKGESCKPKKCKGGWKCKFNMCVKV	>HWTX-VIIb	LFECSISCEIEKKGESCKPKKCKGGWKCKFNMCVKV	,C6	#N/A	TTAAAGGTTTAATAATTTATTCAGAATTCGTTTCAGAAACAGAAGAGATTCAAACAATATTGCGGTTAATGATTGAAGGACGCATGCGTACTTTCCAATGGGTCACCAAGGACAGATCTCTATACATTTCATTCTGAATTTTGTCGTGATGATTTCGGCACTTTAAACCTTCACACACATATTGAATTTGCATTTCCATCCACCTTTACATTTCTTCGGTTTGCATGATTCGCCTTTTTTTTCAATTTCGCATGAAATAGAGCATTCGAAGAGTCTTTCTTCATCCACAGCTGCTAATTCTGTATCGGGCATACCAACTTCCATCAGCTGACTTTCTGCTTCGAGTTCTTCTGCTGCTGTTGTGTGAAGAACTAACACTGCAGCGCATGTCAGAATGGC…
>HWTX-VIIb2	53	MEVGMPDTELAAVDEERLFECSISCEIEKKGESCKPKKCKGGWKCKFNMCVKV	#N/A	LFECSISCEIEKKGESCKPKKCKGGWKCKFNMCVKV	,C6	#N/A	TTTGAAAGGTTTAATAATTTTATTCAGAATTCGTTTCAGAAACAGAAGAGATTCAAACAATATTGCGGTTAATGATTGAAGGACGCATGCGTGCTTTCCAATGGGTCACCAAGGACAGATCTCTATACATTTCATTCTGAATTTTGTCGTGATGATTTCGGCACTTTAAACCTTCACACACATATTGAATTTGCATTTCCATCCACCTTTACATTTCTTCGGTTTGCATGATTCGCCTTTTTTTTCAATTTCGCATGAAATAGAGCATTCGAAGAGTCTTTCTTCATCCACAGCTGCTAATTCTGTATCGGGCATACCAACTTCCATCAGCTGACTTTCTGCTTCGAGTTCTCTGCTGCTGTGTGTGAAGACTAACACTGCAGCGCATGTCAGAATGGC
>HWTX-VIIb1	84	MKVTLIAILTCAAVLVLHTTAAEELEAESQLMEVGMPDTELAAVDEERLFECSISCEIVKKGESCKPKKCKGGWKCKFNMCVKV	#N/A	LFECSISCEIVKKGESCKPKKCKGGWKCKFNMCVKV	,C6	#N/A	CAGAAACAGAAGAGATTCAAACAATATTGCGGTAATGATTGAAGGACGCATGCGTACTTTCCAATGGGTCACCAAGGACAGATCTCTATACATTTCATTCTGAATTTTGTCGTGATGATTTCGGCACTTTAAACCTTCACACACATATTGAATTTGCATTTCCATCCACCTTTACATTTCTTCGGTTTGCATGATTCGCCTTTTTTTACAATTTCGCATGAGATAGAGCATTCGAAGAGTCTTTCTTCATCCACAGCTGCTAATTCTGTATCGGGCATACCAACTTCCATCAGCTGACTTTCTGCTTCGAGTTCTTCTGCTGCTGTTGTGTGAAGAACTAACACTGCAGCGCATGTCAGAATGGCAATCAATGTCACCTTCATTGTCTTTCAAATTCTC…
>HWTX-VIIb3	80	MKVTLIAILTCAAVLVLHTTAAEELEESQLMEVGMPDTELAAVDEERLFECSISCEIRKKGESCKPKKCKGGWKCKFNMC	#N/A	LFECSISCEIRKKGESCKPKKCKGGWKCKFNMC	,C6	#N/A	ACACACATATTGAATTTGCATTTCCATCCACCTTTACATTTCTTCGGTTTGCATGATTCGCCTTTTTTTCTAATTTCGCATGAAATAGAGCATTCGAAGAGTCTTTCTTCATCCACAGCTGCTAATTCTGTATCGGGCATACCAACTTCCATCAGCTGACTTTCTTCGAGTTCTTCTGCTGCTGTTGTGTGAAGAACTAACACTGCAGCGCATGTCAGAATGGCAATCAATGTCACCTTCATTGTCTTTCAAATTCTCCTGAAGTTGTGAAACTATGAAATGAGATCTACTACGAAAGAAATGTAAAGGTGGATGGAAATGCAAATTTCAATATGTGTGTGAAAGGTTTTAAAGTGCCGAAATCATCACGACAAATTCAGAATGAAATGTATAGAGATC…
>HWTX-VIIb4	53	MEVGMPDTELAAVDEERLFECSISCEIEKNGESCKPKKCKGGWKCKFNMCVKV	#N/A	LFECSISCEIEKNGESCKPKKCKGGWKCKFNMCVKV	,C6	#N/A	ATTGTGAATGCTGATTTCTTTCGTAGTAGATCTCATTTCATAGTTTCACAACTTCAGGAGAATTGAAAGACAATGAAGGTGACATTGATTGCCATTCTGACATGCGCTGCAGTGTAGTCTCACACAACAGCAGCAGAAGAACTCGAAGCAGAAAGTCAGCTGATGGAAGTTGGTATGCCCGATACAGAATTAGCAGCTGTGGATGAAGAAAGACTCTTCGAATGCTCTATTTCATGCGAAATTGAAAAAAACGGCGAATCATGCAAACCGAAGAAATGTAAAGGTGGATGGAAATGCAAATTCAATATGTGTGTGAAGGTTTAAAGTGCCGAAATCATCACGACAAAATTCAGAATGAAATGTATAGAGATACTGTCCTTGGTGACCCATTGGAAAGTA…
>HWTX-VIIb5	47	MPDTELAAVDEERLFECSISCEIEKKANHANRRKCKGGWKMQITICV	#N/A	LFECSISCEIEKKANHANRRKCKGGWKMQITICV	,C4	#N/A	ATTGGATAAAGAATAGAAATATAGTACATGATGAAATATACTAACATGTTGGATCTAAGATAACCACTAATGTTGTTGAAGGACCTGGGATGAGTGACTAAATCAATAATATGACTAAAAGAGATGGTATCTAAAGGTAAGACGATATATAAGAAAGAATATTTGAAAAATGTTTGTATGAAATAGTATTTGTGACAGAGATACAAATAAAGTATTAAAGTGAAAAGATGAATAAGTTGGTATGCCCGATACAGAATTAGCAGCTGTGGATGAAGAAAGACTCTTCGAATGCTCTATTTCATGCGAAATTGAAAAAAAAGCGAATCATGCAAACCGAAGAAAATGTAAAGGTGGATGGAAAATGCAAATTACAATATGTGTGTGAAGGTTTAAAGTGCC…
>HWTX-VIIb6	72	MRCSVSLHTTAAEELEAESQLMEVGMPDTELAAVDEERLFECSISCEIEKKGESCKPKKCKGGWKMQNSICV	#N/A	LFECSISCEIEKKGESCKPKKCKGGWKMQNSICV	,C5	#N/A	GGGGGGCGGGTGATTTCTTTCGTAGTAGATCTCATTTCATAGTTTCACAACTTCAGGAGAATTTGAAAGACAATGAAGGTGACATTGATTGCCATTCTGACATGCGCTGCAGTGTTAGTCTTCACACAACAGCAGCAGAAGAACTCGAAGCAGAAAGTCAGCTGATGGAAGTTGGTATGCCCGATACAGAATTAGCAGCTGTGGATGAAGAAAGACTCTTCGAATGCTCTATTTCATGCGAAATTGAAAAAAAAGGCGAATCATGCAAACCGAAGAAATGTAAAGGTGGATGGAAAATGCAAAATTCAATATGTGTGTGAAGGTTTAAAGTGCCGAAATCATCACGACAAAATTCAGAATGAAATGTATAGAGATCTGTCCTTGGTGACCCATTGGAAA…
>HWTX-XIa2	116	MGIARILSAVLFLSVLFVVTFPALLSADHHDGRIDTCRLPSDRGRCKASFERWYFNGRTCAKFIYGGCGGNGNKFQLKRPA	#N/A	IDTCRLPSDRGRCKASFERWYFNGRTCAKFIYGGCGGNGNKFQLKRPA	,C4	#N/A	GGTGGATCACATGGAATCTTGGCGCTTGTCTGTCCTGAGATACCAGCGGCGGCCCGACTTACGCATCCTTCCCCAGGAAACCTTTGAAGGACTGAAGGCAGTGAAACAGCAAGCTATGGGAATAGCAAGAATTCTCAGTGCAGTGTTGTTCCTCAGCGTTCTTTTCGTGGTGACATTTCCTGCCCTTCTCTCAGCGGATCACCATGACGGAAGAATAGATACATGCCGTTTGCCCTCTGACCGTGGGAGATGCAAGGCATCCTTTGAACGTTGGTACTTCAATGGCAGAACATGCGCTAAGTTTATTTATGGAGGCTGCGGTGGCAACGGTAATAAGTTCCAACTCAAGAGGCCTGCATGAAAGATGTGCAAAAGCATAACGGAACACAGACAGAGC
>HWTX-XIa3	82	MGIAEFSVQCCSSAFFFVVTFSLPLLSADHHDGRIDTCRLPSDRGRCKASFERWYFNGRTCAKFIYGGCGGNGISSQLKRPA	#N/A	IDTCRLPSDRGRCKASFERWYFNGRTCAKFIYGGCGGNGISSQLKRPA	,C4	#N/A	CTTTATTGCTGAGACATGTATTTAACATTACATTGAGAGCACTACTTTAAAACATCCATGTTGAGGTCTTGACGAAAACTTCATCGAAACCCCTGGTGAACAGGGCTGCGCTCAAAGTAGGTGTTGACGATAATGCTCTGTCTGTGTTCCGTTATGCTTTTTGCACATCTTTTCATGCAGGCCTCTTGAGTTGGGAACTTATACCGTTGCCACCGCAGCCTCCATAAATAAACTTAGCGCATGTTCTGCCATTGAAGTACCAACGTTCAAAGGATGCCTTGCATCTCCCACGGTCAGAGGGCAAACGGCATGTATCTATTCTTCCGTCATGGTGATCCGCTGAGAGAAGGGGCAGGGAAAATGTCACCACGAAAAAGAACGCTGAGGAACAACACTGCA…
>HWTX-XIa4	81	MGIARILSAVLFLSVLFVVTFPALLSADHHDGRIDTCRLPSDRGRCKASFERWYFNGRTCAKFIYGGCGGNGNKFPIKRPA	#N/A	IDTCRLPSDRGRCKASFERWYFNGRTCAKFIYGGCGGNGNKFPIKRPA	,C4	#N/A	CGAGACAATACCGGGTCTGAAGAAAACTTGGCGCTTGTCTGTCCTGAGATACTAGCGGCGGCCCGACTTACGCATCCTTCCCCAGGAAACCTTTGAAGGACTGAAGGCAGTGAAACAGCAAGCTATGGGAATAGCAAGAATTCTCAGTGCAGTGTTGTTCCTCAGCGTTCTTTTCGTGGTGACATTTCCTGCCCTTCTCTCAGCGGATCACCATGACGGAAGAATAGATACATGCCGTTTGCCCTCTGACCGTGGGAGATGCAAGGCATCCTTTGAACGTTGGTACTTCAATGGCAGAACATGCGCTAAGTTTATTTATGGAGGCTGCGGTGGCAACGGTAATAAGTTCCCAATCAAGAGGCCTGCATGAAAAGATGTGCAAAAGCATAACGGAACACA…
>HWTX-XIa1	80	MGIARILSAVLFLSVLFVVTFPALLSADHHDGRIDTCRLPSDRGRCKASFERWYFNGRTCAKFIYGGCGGNGNKFPTQEA	#N/A	IDTCRLPSDRGRCKASFERWYFNGRTCAKFIYGGCGGNGNKFPTQEA	,C4	#N/A	CAGGCCTCTTGAGTTGGGAACTTATTACCGTTGCCACCGCAGCCTCCATAAATAAACTTAGCGCATGTTCTGCCATTGAAGTACCAACGTTCAAAGGATGCCTTGCATCTCCCACGGTCAGAGGGCAAACGGCATGTATCTATTCTTCCGTCATGGTGATCCGCTGAGAGAAGGGCAGGAAATGTCACCACGAAAAGAACGCTGAGGAACAACACTGCACTGAGAATTCTTGCTATTCCCATAGCTTGCTGTTTCACTGCCTTCAGTCCTTCAAAGGTTTCCTGGGAAGGATGCGTAAGTCGGGCCGCCGCTGGTATCTCAGGAC
>HW11g8	88	MGIARILSAVLFLSVLFVVTFPALLSADHHDGRIDTCRLPSDRGRCKASFERWYFNGRTCAKFIYGGCGGNGNKFPTQEACMKRCAKA	>HW11g8	IDTCRLPSDRGRCKASFERWYFNGRTCAKFIYGGCGGNGNKFPTQEACMKRCAKA	,C6	#N/A	TAGTACTAAGTCGTCCTAAGATTCCTGGCGAGACAATACCGGGGTCTGAAGAAAACTTCCTCAGGAAACCTTTGAAGGACTGAAGGCAGTGAAACAGCAAGCTATGGGAATAGCAAGAATTCTCAGTGCAGTGTTGTTCCTCAGCGTTCTTTTCGTGGTGACATTTCCTGCCCTTCTCTCAGCGGATCACCATGACGGAAGAATAGATACATGCCGTTTGCCCTCTGACCGTGGGAGATGCAAGGCATCCTTTGAACGTTGGTACTTCAATGGCAGAACATGCGCTAAGTTTATTTATGGAGGCTGCGGTGGCAACGGTAATAAGTTCCCAACTCAAGAGGCCTGCATGAAAAGATGTGCAAAAGCATAACGGAACACAGACAGAGCATTA
>HWTX-XIb1	86	MGTARFLSAVLLLSVLLMVTFPALLSAEYHDGRVDICSLPSDSGDCLRFFEMWYFDGTTCTKFVYGGYGGNDNRFPTEKACMKRCA	#N/A	DICSLPSDSGDCLRFFEMWYFDGTTCTKFVYGGYGGNDNRFPTEKACMKRCA	,C5	#N/A	TTTGCACACCTTTTCATGCAGGCCTTTTCAGTTGGGAACCTATTATCGTTGCCACCGTAGCCTCCATAAACAAACTTAGTGCAAGTTGTGCCATCGAAGTACCACATTTCAAAGAACCTCAAGCAATCTCCAGAGTCAGAGGGCAAACTGCATATATCTACTCTTCCGTCATGGTACTCCGCCGAGAGAAGTGCAGGAAAGGTCACCATTAAAAGGACGCTGAGCAACAACACTGCACTGAGAAATCTTGCAGTTCCCATAGCTTCCTGTTTCACTGCCTTCAGTCCTTCAAAGGTTTCCTGGGAAGGATGCGTAAGTGGGGGGAGCCGCTGGGATCTCAAGACAGAGAAGCGCAAAGATTCCTCTAGCGAGACAGTACCTGGAACTGAAGAAGATATA…
>HWTX-XIb2	88	MGTARFLSAVLLLSVLLMVTFPALLSAEYHDGRVDICSLPSDSGDCLRLFEMWYFDGTTCTKFVYGGYGGNDNRFPTEKACMKRCAKA	#N/A	DICSLPSDSGDCLRLFEMWYFDGTTCTKFVYGGYGGNDNRFPTEKACMKRCAKA	,C5	#N/A	TAAATCTTTATTACTGAGACATGTATTTAACATTACATTAGGAACACTACTTTAGAACATCCATGTTGAGGTCTTGACGCAACTTCATCGAAAACTCAGGTGAACAGGGCTACGTTCAAGTAGGTGTTGACGATGATGCTCCGTCTGTGTTCCGTTACGCTTTTGCACACCTTTTCATGCAGGCCTTTTCAGTTGGGAACCTATTATCGTTGCCACCGTAGCCTCCATAAACAAACTTAGTGCAAGTTGTGCCATCGAAGTACCACATTTCAAAGAGCCTCAAGCAATCTCCAGAGTCAGAGGGCAAACTGCATATATCTACTCTTCCGTCATGGTACTCCGCCGAGAGAAGTGCAGGAAAGGTCACCATTAAAAGGACGCTGAGCAACAACACTGCAC…
>HWTX-XIc1	119	MGIARILSAVLFLSVLFVVTFPALLSADHHDGRIDTCRLPSDRGRCKASFERWYFNGRTCAKFIYGGCGGNGNKFPTQEACMKRCAKSITEHRQSIIVNTYLSAALFTRGFDEVSSRPQ	#N/A	IDTCRLPSDRGRCKASFERWYFNGRTCAKFIYGGCGGNGNKFPTQEACMKRCAKSITEHRQSIIVNTYLSAALFTRGFDEVSSRPQ	,C6	#N/A	GTTGAGGTCTTGACGAAACTTCATCGAAACCCCTGGTGAACAGGGCTGCGCTCAAGTAGGTGTTGACGATAATGCTCTGTCTGTGTTCCGTTATGCTTTTTGCACATCTTTTCATGCAGGCCTCTTGAGTTGGGAACTTATTACCGTTGCCACCGCAGCCTCCATAAATAAACTTAGCGCATGTTCTGCCATTGAAGTACCAACGTTCAAAGGATGCCTTGCATCTCCCACGGTCAGAGGGCAAACGGCATGTATCTATTCTTCCGTCATGGTGATCCGCTGAGAGAAGGGCAGGAAATGTCACCACGAAAAGAACGCTGAGGAACAACACTGCACTGAGAATTCTTGCTATTCCCATAGCTTGCTGTTTCACTGCCTTCAGTCCTTCAAAGGTTTCCT
>HWTX-XIc2	113	MGIARILSAVLFLSVLFVVTFPALLSADHHDGRIDTCRLPSDRGRCKASFERWYFNGRTCAKFIYGGCGGNGNKFPTQEACMKRCAKSITEHRQSIYRQHLLERSPVHQGFR	#N/A	IDTCRLPSDRGRCKASFERWYFNGRTCAKFIYGGCGGNGNKFPTQEACMKRCAKSITEHRQSIYRQHLLERSPVHQGFR	,C6	#N/A	GAGACATGTATTTAACATTACATTGAGAGCACTACTTTAAAACATCCATGTTGAGGTCTTGACGAAACTTCATCGAAACCCCTGGTGAACAGGGCTGCGCTCAAGTAGGTGTTGACGATAAATGCTCTGTCTGTGTTCCGTTATGCTTTTTGCACATCTTTTCATGCAGGCCTCTTGAGTTGGGAACTTATTACCGTTGCCACCGCAGCCTCCATAAATAAACTTAGCGCATGTTCTGCCATTGAAGTACCAACGTTCAAAGGATGCCTTGCATCTCCCACGGTCAGAGGGCAAACGGCATGTATCTATTCTTCCGTCATGGTGATCCGCTGAGAGAAGGGCAGGAAATGTCACCACGAAAAGAACGCTGAGGAACAACACTGCACTGAGAATTCTTGC…
>HWTX-Xb2	53	MEDSPMIQERKCLPPGKPCYGATQKIPCCGVCSHNKCTKPAGNYFKKMLTKEG	#N/A	KCLPPGKPCYGATQKIPCCGVCSHNKCTKPAGNYFKKMLTKEG	,C6	#N/A	GTTTAATCATAATTTTGAATTTAGCGTACAGTGTTACAAGAGTAAATCTAGTAACTCCGATATCTCCACGACGAAATCTTCTTCCATTTACAGATGTGATTGCATATCATCCTTCCTTAGTTAACATCTTTTTAAAATAGTTTCCCGCCGGTTTGGTACACTTATTATGTGAACACACTCCGCAGCATGGTATTTTCTGGGTTGCTCCGTAACAAGGTTTGCCCGGTGGTAAACACTTTCTCTCTTGAATCATCGGGGAATCTTCCATGTCAGTTTCTGTGTGGTTGTGCCGAACATGAAAGCGTCAATGTTTTTGGCCTTCGCAGGATTAGTTCTGCTTTTTGTTGTTTGCTATGCCTCCGAATCTGAAGGAAAAGAATTCCCAGAGAACTGATTTCC…
>HWTX-Xb1	75	MNMKILVLVAVLCLVVSTHAERHSKTDMEDSPMIQERKCLPPGKPCYGATQKIPCCGVCSHISVPNRRETILKRC	#N/A	KCLPPGKPCYGATQKIPCCGVCSHISVPNRRETILKRC	,C6	#N/A	AGCGTACAGTGTTACAAGAGTAAATCTAGTAACTCCGATATCTCCACGATGAAATCTTCTTCCATTTACAGATGTGATTGCATATCATCCTTCCTTAATTAACATCTTTTTAAAATAGTTTCCCGCCGGTTAGGTACACTTATATGTGAACACACTCCGCAGCATGGTATTTTCTGGGTTGCTCCGTAACAAGGTTTGCCCGGTGGTAAACACTTTCTCTCTTGAATCATCGGGGAGTCTTCCATGTCAGTTTTGCTATGTCTTTCAGCATGAGTAGAGACAACCAGACAAAGGACGGCAACTAAAACAAGTATTTTCATGTTCATTTTCCCGTCTGAAGTAGCTGCAAGAAAAACTGTGTGGTTGATCAGACAGACCGTTCTCCGATTACAAATTACG…
>HWTX-Xc3	48	MEDSPMIQERKCLPPGKPCYGATQKYHAAECVHIISVPNRRELFKRCY	#N/A	KCLPPGKPCYGATQKYHAAECVHIISVPNRRELFKRCY	,C4	#N/A	CTAGTAACTCCGATATCTCCACGATGAAATCTTCTCCATTACAGATGTGATTGCATATCATCCTCCTAATAACATCTTTTAAATAGTTCCCGCCGGTTAGGTACACTTATTATGTGAACACACTCCGCAGCATGGTATTTCTGGGTTGCTCCGTAACAAGGTTTGCCCGGTGGTAAACACTTTCTCTCTTGAATCATCGGGGAGTCTTCCATGTCAG
>HWTX-Xc2	48	MEDSPMIQERKCLPPGKPCYGATQKYHAAECVHIISVPNRRETILKRC	#N/A	KCLPPGKPCYGATQKYHAAECVHIISVPNRRETILKRC	,C4	#N/A	CTTGAATCATCGGGAGTCTTCCATGTCAGTTTGCTATGTCTTTCAGCATGAGTAGAGACAACCAGACAAAGGACGGCAACTAAACAAGTATTTTCATGTTCATTTCCGTCTGAAGTAGCTGCAAGAAAACTGACATGGAAGACTCCCCGATGATTCAAGAGAGAAAGTGTTTACCACCGGGCAAACCTTGTTACGGAGCAACCCAGAAATACCATGCTGCGGAGTGTGTTCACATAATAAGTGTACCTAACCGGCGGGAAACTATTTTAAAAAGATGTTAATTAAGGAAGGATGATATGCAATCACATCTGTAAATGGAAGAAGATTTCATCGTGGAGATATCGGAGTTACTAGATTTACTCTTGTAACACTGTACGCTAAATTCAAAATTATGATTAAA
>HWTX-Xc1	76	MNMKILVLVAVLCLVVSTHAERHSKTDMEDSPMIQERKCFTTGQNLVTEQPRKYHAAECVHIISVPNRRETILKRC	#N/A	KCFTTGQNLVTEQPRKYHAAECVHIISVPNRRETILKRC	,C3	#N/A	ATAACGTTTAATCATAATTTTGAATTTAGCGTACAGTGTTACAAGAGTAAAATCTAGTAACTCCGATATCTCCACGATGAAAATCTTCTTCCATTTACAGATGTGATTGCATATCATCCTTCCTTAATTAACATCTTTTTAAAATAGTTTCCCGCCGGTTAGGTACACTTATTATGTGAACACACTCCGCAGCATGGTATTTTCTGGGTTGCTCCGTAACAAGGTTTTGCCCGGTGGTAAAACACTTTCTCTCTTGAATCATCGGGGAGTCTTCCATGTCAGTTTTGCTATGTCTTTCAGCATGAGTAGAGACAACCAGACAAAGGACGGCAACTAAAACAAGTATTTTCATGTTCATTTTCCCGTCTGAAGTAGCTGCAAGAAAAAACTGTGTGGTTG…
>HWTX-Xc4	64	MIQERTVCLINHTETDMEDSPMIQERKCLPPGKPCTEQPRKYHAAECVHIISVPNRRETILKRC	#N/A	KCLPPGKPCTEQPRKYHAAECVHIISVPNRRETILKRC	,C4	#N/A	CGATGATTCAAGAGAGAACGGTCTGTCTGATCAACCACACAGAAACTGACATGGAAGATTCCCCGATGATTCAAGAGAGAAAGTGTTTACCACCGGGCAAACCTTGTACGGAGCAACCCAGAAAATACCATGCTGCGGAGTGTGTTCACATAATAAGTGTACCTAACCGGCGGGAAACTATTTTAAAAAGATGTTAACTAAGGAAGGATGATATGCAATCACATCTGTAAATGGAAGAAGATTTCGTCGTGGAGATATCGGAGTTACTAGATTTACTCTGTAACACTGTACGCTAAATTC
>HWTX-Xa2	58	MFIFPSEVAARKTDMEDSPMIQERKCLPPGKPCYGATQKIPCCGVCSHISVPTGGKLF	#N/A	KCLPPGKPCYGATQKIPCCGVCSHISVPTGGKLF	,C5	#N/A	ATCGGGGAGTCTTCCATGTCAGTTTTTGCTATGTCTTTCAGCATGAGTAGAGACAACCAGACAAAGGACGGCAACTAAAACAAGTATTTTCATGTTCATTTTCCCGTCTGAAGTAGCTGCAAGAAAAACTGACATGGAAGACTCCCCGATGATTCAAGAGAGAAAGTGTTTACCACCGGGCAAACCTTGTTACGGAGCAACCCAGAAAATACCATGCTGCGGAGTGTGTTCACATATAAGTGTACCTACCGGCGGGAAACTATTTTAAAACGATGTTAATTAAGGAGGATGATATGCAATCACATCTGTAAATGGGAAGAAGATTTCATCGTGGAGATATACGGAGTTACTAGA
>HWTX-Xa1	52	MFIFPSEVAARKTDMEDSPMIQERKCLPPGKPCYGATQKIPCCGVCSHNKCT	#N/A	KCLPPGKPCYGATQKIPCCGVCSHNKCT	,C6	HWTX-X	TCGGGGAGTCTTCCATGTCAGTTTTGCTATGTCTTTCAGCATGAGTAGAGACAACCAGACAAAGGACGGCAACTAAAACAAGTATTTTCATGTTCATTTTCCCGTCTGAAGTAGCTGCAAGAAAAACTGACATGGAAGACTCCCCGATGATTCAAGAGAGAAAGTGTTTACCACCGGGCAAACCTTGTTACGGAGCAACCCAGAAAATACCATGCTGCGGAGTGTGTTCACATAATAAGTGTACCTAACCGGCGGGAAACTATTTTAAAAAGATGTTAATTAAGGAAGGATGATATGCAATCACATCTGTAAAATGGAAGAAGATTTCATCGTGGAGATATCGGAGTTACTAGATTTACTCTTGTAACACTGTACGCTAAATTCAAAATTATGATTAAA…
>HWTX-Xa3	65	MFIFPSEVAARKTVWLIRQTVLRSTNYGNNSSMIQERKCLPPGKPCYGATQKIPCCGVCSHNKCT	#N/A	KCLPPGKPCYGATQKIPCCGVCSHNKCT	,C6	HWTX-X	CCGGTGGTAAACACTTTCTCTCTTGAATCATCGGGGAGTCTTCCATGTCAGTTTTGCTATGTCTTTCAGCATGAGTAGAGACAACCAGACAAAGGACGGCAACTAAAACAAGTATTTCATGTTCATTTTCCCGTCTGAAGTAGCTGCAAGAAAAACTGTGTGGTTGATCAGACAGACCGTTCTCCGATCTACAAATTACGGGAATAACTCCTCGATGATTCAAGAGAGAAAGTGTTTACCACCGGGCAAACCTTGTTACGGAGCAACCCAGAAAATACCATGCTGCGGAGTGTGTTCACATAATAAGTGTACCTAACCGGCGGGAAACTATTTTAAAAAGATGTTAACTAAGGAAGGATGATATGCAATCACATCTGTAAAATGGAAGAAGATTTCATC…
>HWTX-X	102	MNMKILVLVAVLCLVVSTHAERHSKTDMEDSPMIQERKCLPPGKPCYGATQKIPCCGVCSHNKCT	>HWTX-X	KCLPPGKPCYGATQKIPCCGVCSHNKCT	,C6	HWTX-X	GTTTAATCATAATTTTGAATTTAGCGTACAGTGTTACAAGAGTAAATCTAGTAACTCCGATATCTCCACGATGAAATCTTCTTCCATTTACAGATGTGATTGCATATCATCCTTCCTTAATTAACATCTTTTTTAAAATAGTTTCCCGCCGGTTAGGTACACTTATTATGTGAACACACTCCGCAGCATGGTATTTTCTGGGTTGCTCCGTAACAAGGTTTGCCCGGTGGTAAACACTTTCTCTCTTGAATCATCGGGGAGTCTTCCATGTCAGTTTTGCTATGTCTTTCAGCATGAGTAGAGACAACCAGACAAAGGACGGCAACTAAAACAAGTATTTTCATGTTCATTTTCCCGTCTGAAGTAGCTGTGTGGTTGATCAGACAGACCGTTCTCCGA…
>HWTX-Xa4	52	MLKDIAFVLISETDMEDSPMIQERKCLPPGKPCYGATQKIPCCGVCSHNKCT	#N/A	KCLPPGKPCYGATQKIPCCGVCSHNKCT	,C6	HWTX-X	ATAACGTTTAATCATAATTTTGAATTTAGCGTACAGTGTTACAAGAGTAAATCTAGTAACTCCGATATCTCCACGATGAAATCTTCTTCCATTTACAGATGTGATTGCATATCATCCTTCCTTAGTAACATCTTTTAAAATAGTTCCGCCGGTTAGGTACACTTATTATGTGAACACACTCCGCAGCATGGTATTTTCTGGGTTGCTCCGTAACAAGGTTTGCCCGGTGGTAAACACTTTCTCTCTTGAATCATCGGGGAGTCTTCCATGTCAGTTTCTGAAATTAAAACAAATGCTATGTCTTTCAGCATGAGTAGAGACAACCAGACAAAGGACGGCAACTAAAACAGTATTT
>HWTX-Xa5	66	MHQKPLCTPFLRLCLVVSTHAERHSKTDMEDSPMIQERKCLPPGKPCYGATQKIPCCGVCSHNKCT	#N/A	KCLPPGKPCYGATQKIPCCGVCSHNKCT	,C6	HWTX-X	GTTTAATCATAATTTTGAATTTAGCGTACAGTGTTACAAGAGTAAATCTAGTAACTCCGATATCTCCACGATGAAATCTTCTTCCATTTACAGATGTGATTGCATATCATCCTTCCTTAGTTAACATCTTTTTAAAATAGTTTCCCGCCGGTTAGGTACACTTATTATGTGAACACACTCCGCAGCATGGTATTTTCTGGGTTGCTCCGTAACAAGGTTTGCCCGGTGGTAAACACTTTCTCTCTTGAATCATCGGGGAGTCTTCCATGTCAGTTTTGCTATGTCTTTCAGCATGAGTAGAGACAACCAGACAAAGGCGAAGAAAGGGCGTGCAAAGGGGTTTTTGATGCATGCACACCTGGAAAGAATGAGTGCTGTCCAAACCGTGTTTGTAGTGAT…
>HWTX-Xd1	83	MNMKILVLVAVLCLVVSTHAERHSKTDMEDSPMIQERKVFTTGQNLVTEQPRKIPCCGVCSHNKCT	#N/A	KVFTTGQNLVTEQPRKIPCCGVCSHNKCT	,C4	#N/A	TTCATTCATAACGTTTAATCATAATTTTTGAATTTAGCGTACAGTGTTACAAGAGTAAATCTAGTAACTCCGATATCTCCACGATGAAATCTTCTTCCATTTACAGATGTGATTGCATATCATCCTTCCTTAATTAACATCTTTTTAAAATAGTTTCCCGCCGGTTAGGTACACTTATTATGTGAACACACTCCGCAGCATGGTATTTTTCTGGGTTGCTCCGTAACAAGGTTTTGCCCGGTGGTAAACACTTTTCTCTCTTGAATCATCGGGGAGTCTTCCATGTCAGTTTTGCTATGTCTTTCAGCATGAGTAGAGACAACCAGACAAAGGACGGCAACTAAAACAAGTATTTTCATGTTCATTTTTCCCGTCTGAAGTAGCTGCAAGAAAAACTGT…
>HWTX-Xd2	60	MNMKILVLVAVLCLVVSTHAERHSKTDMETPDDSREKVFTTGQTLLRSNPEIPCCGVCSH	#N/A	EKVFTTGQTLLRSNPEIPCCGVCSH	,C3	#N/A	CGGCACACTTGATCTTCAACGACGGGTAAAAAAAGAAAAAATCTTCACAGCATCGAGGCCAGTAAAATTCTGCTGAATTACGCAAATGAACAAACAAAATTAAAAAAACTGATATATATGTAAAACGAGAACGGTCTGTCTGATCAACCACACAGTTTTTCTTGCAGCTACTTCAGACGGGAAAATGAACATGAAAATACTTGTTTTAGTTGCCGTCCTTTGTCTGGTTGTCTCTACTCATGCTGAAAGACATAGCAAAACTGACATGGAGACTCCCGATGATTCAAGAGAGAAAGTGTTTACCACCGGGCAAACCTTGTTACGGAGCAACCCAGAAATACCATGCTGCGGAGTGTGTTCACAT
>HWTX-XIVa3	73	MAMMELVSCECWSQADCSDGHCCAGSSFSKNCRPLWWRMGAQCEPRNKYEVYSTGCPCDENLICSVINRCQSV	#N/A	ECWSQADCSDGHCCAGSSFSKNCRPLWWRMGAQCEPRNKYEVYSTGCPCDENLICSVINRCQSV	,C10	#N/A	TATTGTTTCAGAATTTTATTTTAGGCAATTATTGTTTGTCGCAGGTTGAGTTAAAAAATACATTCAGTATAGAAATGCGAAGAAATTTTGGTCGGTTTGTCACTTTAGGCATTAATTATGACCCATCATCGTTGAAGCAGGAGGTCGGAGATTTGTCTACTACTAAAGTACCCATGGAAAACTTGAAATTATATAGCTGTGAGTCTTCAAACACTCTGACAACGGTTAATAACACTACATATGAGGTTTTCATCACAAGGACAGCCCGTGCTGTACACTTCATACTTGTTCCGTGGCTCACACTGTGCCCCCATCCGCCACCATAACGGCCGGCAATTCTTAGAGAAAGATGATCCGGCACAGCAATGCCCATCAGAGCAGTCCGCCTGAGACCAACAT…
>HWTX-XIVa4	89	MKSLCRKFVLLVCLVWMMAMMELVSCECWSQADCSDGHCCAGSSFSKNCRPYGGDGAQCEPRNKYEVYSTGCPCDENLICSVINRCQSV	#N/A	ECWSQADCSDGHCCAGSSFSKNCRPYGGDGAQCEPRNKYEVYSTGCPCDENLICSVINRCQSV	,C10	HWTX-XIVa2	CGCAGGTTGAGTTAAAAAATACATTCAGTATAGAAATGCGAAGAAATTTTGGTCGGTTTGTCACTTTAGGCATTAATTATGACCCATCATCGTTGAAGCAGGAGGTCGGAGATTTGTCTACTACTAAAGTACCCATGGAAAACTTGAAATTATATAGCTGTGAGTCTTCAAACACTCTGACAACGGTTAATAACACTACATATGAGGTTTTCATCACAAGGACAGCCCGTGCTGTACACTTCATACTTGTTCCGTGGCTCACACTGTGCCCCATCGCCACCATAAGGCCGGCAATTCTTAGAGAAAGATGATCCGGCACAGCAATGCCCATCAGAGCAGTCCGCCTGAGACCAACATTCGCAAGAAACCAGTTCCATCATGGCCATCATCCACACTAAA…
>HWTX-XIVa5	72	MAMMELVSCECWSQADCSDGHCCAGSSFSKNCRPYGGDGAQCEPRNKYEVYSTGCPCDENLICSVINRCQSV	#N/A	ECWSQADCSDGHCCAGSSFSKNCRPYGGDGAQCEPRNKYEVYSTGCPCDENLICSVINRCQSV	,C10	HWTX-XIVa2	GGGCTTTAGGAAGTCTGGTGTGAACGAGTGGATAGTAAGGGTTGTGATGGCAATGATGGAACTGGTTTCTTGCGAATGTTGGTCTCAGGCGGACTGCTCTGATGGGCATTGCTGTGCCGGATCATCTTTCTCTAAGAATTGCCGGCCTTATGGTGGCGATGGGGCACAGTGTGAGCCACGGAACAAGTATGAAGTGTACAGCACGGGCTGTCCTTGTGATGAAAACCTCATATGTAGTGTTATTAACCGTTGTCAGAGTGTTTGAAGACTCACAGCTATATAATTTCAAGTTTTCCATGGGTACTTTAGTAGTAGACAAATCTCCGACCTCCTAGCTTCAACGATGATGGGTCATAATTAATGCCTAAAGTGACAAACCGACCAAACTTCTCGCATTTC…
>HWTX-XIVa6	73	MMAMMELVSCECWSQADCSDGHCCAGSSFSKNCRPYGGDGAQCEPRNKYEVYSTGCPCDENLICSVINRCQSV	#N/A	ECWSQADCSDGHCCAGSSFSKNCRPYGGDGAQCEPRNKYEVYSTGCPCDENLICSVINRCQSV	,C10	HWTX-XIVa2	TTAGGGCAATTATTGTTTGTCGCAGGTTGAGTTAAAAAATACATTCAGTATAGAAATGCGAAGAAATTTTGGTCGGTTTGTCACTTTAGGCATTAATTATGACCCATCATCGTTGAAGCAGGAGGTCGGAGATTTGTCTACTACTAAAGTACCCATGGAAAACTTGAAATTATATAGCTGTGAGTCTTCAAACACTCTGACAACGGTTAATAACACTACATATGAGGTTTTCATCACAAGGACAGCCCGTGCTGTACACTTCATACTTGTTCCGTGGCTCACACTGTGCCCCATCGCCACCATAAGGCCGGCAATTCTTAGAGAAAGATGATCCGGCACAGCAATGCCCATCAGAGCAGTCCGCCTGAGACCAACATTCGCAAGAAACCAGTTCCATCA…
>HWTX-XIVa7	80	MTVGGCVDDGHDGTGSCECWSQADCSDGHCCAGSSFSKNCRPYGGDGAQCEPRNKYEVYSTGCPCDENLICSVINRCQSV	#N/A	ECWSQADCSDGHCCAGSSFSKNCRPYGGDGAQCEPRNKYEVYSTGCPCDENLICSVINRCQSV	,C10	HWTX-XIVa2	GTTTGTCGCAGGTTGAGTTAAAAAATACATTCAGTATAGAAATGCGAAGAAATTTTGGTCGGTTTGTCACTTTAGGCATTAATTATGACCCATCATCGTTGAAGCAGGAGGTCGGAGATTTGTCTACTACTAAAGTACCCATGGAAAACTTGAAATTATATAGCTGTGAGTCTTCAAACACTCTGACAACGGTTAATAACACTACATATGAGGTTTTCATCACAAGGACAGCCCGTGCTGTACACTTCATACTTGTTCCGTGGCTCACACTGTGCCCCATCGCCACCATAAGGCCGGCAATTCTTAGAGAAAGATGATCCGGCACAGCAATGCCCATCAGAGCAGTCCGCCTGAGACCAACATTCGCAAGAACCAGTTCCATCATGGCCATCATCCACA…
>HWTX-XIVa8	69	MMAMMELVSCECWSQADCSDGHCCAGSSFSKNCRPYGGDGAQCEPRNKYEVYSTGCPCDENLICSVINR	#N/A	ECWSQADCSDGHCCAGSSFSKNCRPYGGDGAQCEPRNKYEVYSTGCPCDENLICSVINR	,C9	#N/A	CACTAAACACACAAGCAGCACGACTTTCATGTTATACGTGAGAAGACCAGGCTTGTGTGTTTAGTGTGGATGATGGCCATGATGGAACTGGTTTCTTGCGAATGTTGGTCTCAGGCGGACTGCTCTGATGGGCATTGCTGTGCCGGATCATCTTTCTCTAAGAATTGCCGGCCTTATGGTGGCGATGGGGCACAGTGTGAGCCACGGAACAAGTATGAAGTGTACAGCACGGGCTGTCCTTGTGATGAAAACCTCATATGTAGTGTTATTAACCGTTAGTACAAGAAGTAGTTTTAGAAAGAACTACAACAGACTATATAAATTTCAAGTTTTACCATGGGTACTTTAGTAGTAGACAAATACTACCGACCTCCTCGCTTCTAACGATACGATGGGTAC…
>HWTX-XIVa9	83	MKYVLLCVSVDDGHDGTGSCECWSQADCSDGHCCAGSSFSKNCRPYGGDGAQCEPRNKYEVYSTGCPCDENLICSVINRCQSA	#N/A	ECWSQADCSDGHCCAGSSFSKNCRPYGGDGAQCEPRNKYEVYSTGCPCDENLICSVINRCQSA	,C10	HWTX-XIVa1	ATTGTTCAGAATTTTATTTTTAGGGCAATTATTGTTTGTCGCAGGTTGAGTTAAAAAAATACATTCAGTATAGAAATGCGAAGAAATTTTGGTCGGTTTGTCACTTTAGGCATTAATTATGACCCATCATCGTTGAAGCAGGAGGTCGGAGATTTGTCTACTACTAAAGTACCCATGGAAAACTTGAAATTATATAGCTGTGAGTCTTCAAGCACTCTGACAACGGTTAATAACACTACATATAAGGTTTTCATCACAAGGACAGCCCGTGCTGTACACTTCATACTTGTTCCGTGGCTCACACTGTGCCCCATCGCCACCATAAGGCCGGCAATTCTTAGAGAAAGATGATCCGGCACAGCAATGCCCATCAGAGCAGTCCGCCTGAGACCAACATTC…
>HWTX-XIVa10	73	MMAMMELVSCECWSQADCSDGHCCAGSSFSKNCRPYGGDGAQCEPRNKYEVYSTGCPCDENLICSVINRCQSA	#N/A	ECWSQADCSDGHCCAGSSFSKNCRPYGGDGAQCEPRNKYEVYSTGCPCDENLICSVINRCQSA	,C10	HWTX-XIVa1	TTGTTTCGTGCATCAGACGGACATCCAGCAAAGTGTGCTGCTTGTGTGTTTAGTGTGGATGATGGCCATGATGGAACTGGTTTCTTGCGAATGTTGGTCTCAGGCGGACTGCTCTGATGGGCATTGCTGTGCCGGATCATCTTTCTCTAAGAATTGCCGGCCTTATGGTGGCGATGGGGCACAGTGTGAGCCACGGAACAAGTATGAAGTGTACAGCACGGGCTGTCCTTGTGATGAAAACCTCATATGTAGTGTTATTAACCGTTGTCAGAGTGCTTGAAGACTCACAGCTATATAATTTCAAGTTTTCCATGGGTACTTTAGTAGTAGACAAATCTCCGACCTCCTGCTTCAACGATGATGGGTCATAATTAATGCCTAAAGTGACAAACCGACCAA…
>HWTX-XIVa1	84	MKVVLLVCLVWMMAMMELVSCECWSQADCSDGHCCAGSSFSKNCRPYGGDGAQCEPRNKYEVYSTGCPCDENLICSVINRCQSA	>HWTX-XIVa1	ECWSQADCSDGHCCAGSSFSKNCRPYGGDGAQCEPRNKYEVYSTGCPCDENLICSVINRCQSA	,C10	HWTX-XIVa1	TTTTTTTTTTTTTTTTTGTTTTTTTTTTTTTATTGTTTCAGAATTTTATTTTTAGGGCAATTATTGTTTGTCGCAGGTTGAGTTAAAAAAATACATTCAGTATAGAAATGCGAAGAAATTTTGGTCGGTTTGTCACTTTAGGCATTAATTATGACCCATCATCGTTGAAGCAGGAGGTCGGAGATTTGTCTACTACTAAAGTACCCATGGAAAACTTGAAATTATATAGCTGTGAGTCTTCAAACACTCTGACAACGGTTAATAACACTACATATGAGGTTTTCATCACAAGGACAGCCCGTGCTGTACACTTCATACTTGTTCCGTGGCTCACACTGTGCCCCATCGCCACCATAAGGCCGGCAATTCTTAGAGAAAGATGATCCGGCACAGCAATGC…
>HWTX-XIVa11	90	MMAMMELVSCECWSQADCSDGHCCAGSSFSKNCRPYGGDGAQCEPRNKYEVYSTGCPCDENLICSVIKPLYRSSLEDYNSYIISSFPWVL	#N/A	ECWSQADCSDGHCCAGSSFSKNCRPYGGDGAQCEPRNKYEVYSTGCPCDENLICSVIKPLYRSSLEDYNSYIISSFPWVL	,C9	#N/A	ATCCACACTAAACACACAAGCAGCACGACTTTCATGTTATACGTGAGAAGACCAGGCTTGTGTGTTTAGTGTGGATGATGGCCATGATGGAACTGGTTTCTTGCGAATGTTGGTCTCAGGCGGACTGCTCTGATGGGCATTGCTGTGCCGGATCATCTTTCTCTAAGAATTGCCGGCCTTATGGTGGCGATGGGGCACAGTGTGAGCCACGGAACAAGTATGAAGTGTACAGCACGGGCTGTCCTTGTGATGAAAACCTCATATGTAGTGTTATTAAACCGTTGTACAGAAGTAGTTTAGAAGACTACAACAGCTATATAATTTCAAGTTTTCCATGGGTACTTTAGTAGTAGACAAATCTCCGACCTCCTGCTTCAACGATGATGGGTCATAATTAAT…
>HWTX-XIVa12	64	MMELVSCECWSQADCSDGHCCAGSSFSKNCRPYGGDGAQCEPRNKYEVYSTGCPCDENLICKCY	#N/A	ECWSQADCSDGHCCAGSSFSKNCRPYGGDGAQCEPRNKYEVYSTGCPCDENLICKCY	,C10	#N/A	CCAACATTCGCAAGAACCAGTCCATCATGGCCATCATCCACACTAAACACACAAGCAGCACGACTTTCATGTTATACGTGAGAAGACCATGATGGAACTGGTTTCTTGCGAATGTTGGTCTCAGGCGGACTGCTCTGATGGGCATTGCTGTGCCGGATCATCTTTCTCTAAGAATTGCCGGCCTTATGGTGGCGATGGGGCACAGTGTGAGCCACGGAACAAGTATGAAGTGTACAGCACGGGCTGTCCTTGTGATGAAAACCTCATATGTAAGTGTTATTAACCGTTGTCAGAGTGTTTGAAGACTCACAGCTATATAATTTCAAGGTTTTTCCAATGGGTACTTTAGTAGTAGACAAATCTCCGGACCTCCTGGCTTC
>HWTX-XIVb1	74	MFKEKQAEVVWSCGTGSCECWSQADCSDGHCCAGSSFSKNCRPYGGDGAQCEPRNKYEVYSTGCPVMKTSYVVY	#N/A	ECWSQADCSDGHCCAGSSFSKNCRPYGGDGAQCEPRNKYEVYSTGCPVMKTSYVVY	,C7	#N/A	GTGTGGAGCCAAACTGAGTGACAGGAGGGCAAGTGCAGAATAAGGGAACAAGTGGGTGGAGGCAGTAAGTGATGTTTAAGGAGAAACAGGCTGAGGTGGTTTGGTCATGTGGAACTGGTTCTTGCGAATGTTGGTCTCAGGCGGACTGCTCTGATGGGCATTGCTGTGCCGGATCATCTTTCTCTAAGAATTGCCGGCCTTATGGTGGCGATGGGGCACAGTGTGAGCCACGGAACAAGTATGAAGTGTACAGCACGGGCTGTCCTGTGATGAAAACCTCATATGTAGTGTATTAACCGTGTCAGAGTGCTTGAAGACTCACAGCTATATAATTTCAAGTTTTCCATGGGTACTTAGTAGTAGACAAATCTCCGACCTCCTGCTTCAACGATGATGGGT…
>HWTX-XIVb2	83	MMAMMELVSCECWSQADCSDGHCCAGSSFSKNCRPYGGDGAQCEPRNKYEVYSTGCPCDETSYVVLLTVVRVLEDSQLYNFSF	#N/A	ECWSQADCSDGHCCAGSSFSKNCRPYGGDGAQCEPRNKYEVYSTGCPCDETSYVVLLTVVRVLEDSQLYNFSF	,C8	#N/A	GAAAACTGAAATTATATAGCTGTGAGTCTTCAAGCACTCTGACAACGGTTAATAACACTACATATGAGGTTTCATCACAAGGACAGCCCGTGCTGTACACTTCATACTTGTTCCGTGGCTCACACTGTGCCCCATCGCCACCATAAGGCCGGCAATTCTTAGAGAAAGATGATCCGGCACAGCAATGCCCATCAGAGCAGTCCGCCTGAGACCAACATTCGCAAGAAACCAGTTCCATCATGGCCATCATCCACCGCCTCAAGGTCTATCTTGCTCCACTGCCTCCTCCTGGGCCTCCACCTCCACATCTTCTGGCAATGGCCCCTCAGCCTCCAATTGGCACCAGTTTAGGACCACCTGGAGCGTTGTGACTCCCATTCATCCCTTGCCACCACCACC…
>HWTX-XIVc1	77	MKVVLLVCLVWMMAMMELVSCECWSQADCSDGHCCAGSSFSKNCRPYGGDGAQCEPRNKYEVYSTGC	#N/A	ECWSQADCSDGHCCAGSSFSKNCRPYGGDGAQCEPRNKYEVYSTGC	,C7	#N/A	ATTTATTGAGAATTCGTTTCAGAAACAGAAGAGATTCAAACAATATTGCGGTTAATGATTGAAGGACGCATGCGTACTTTCCAATGGGTCACCAAGGACAAATCTCTCCACTTTTCATTCCGAATTTTGTCGTGATGATTACGGCACTTTAAACCTTCACACACATATTGAATTTGCATTTCCATCCACCTTTACATTTCTCTTTTGCATGGTTTGTCGCCTTCTTTCTCAATTTCGCATGAAAGTCGTGCTGCTTGTGTGTTTAGTGTGGATGATGGCCATGATGGAACTGGTTTCTTGCGAATGTTGGTCTCAGGCGGACTGCTCTGATGGGCATTGCTGTGCCGGATCATCTTTCTCTAAGAATTGCCGGCCTTATGGTGGCGATGGGGCACAGTG…
>HWTX-XIVc2	70	MKVVLLVCLVWMMAMMELVSCECWSQADCSDGHCCAGSSFSKNCRPYGGDGAQCEPRNKYEVYSTGCPCR	#N/A	ECWSQADCSDGHCCAGSSFSKNCRPYGGDGAQCEPRNKYEVYSTGCPCR	,C8	#N/A	TTAATGTTTAACAATTTTATTGAGAATTCGTTTCAGAAACAGAAGAGATTCAAACAATATTGCGGTTAATGATTGAAGGACGCATGCGTACTTTCCAATGGGTCACCAAGGACAAATCTCTCCACTTTTCATTCCGAATTTTGTCGTGATGATTACGGCACTTTAAACCTTCACACACATATTGAATTTGCATTTCCATCCACCTTTACATTTCTTCTTTTGCTGGAGTTTATTAAGCCTGGTCTTCTCACGTATAACATGAAAGTCGTGCTGCTTGTGTGTTTAGTGTGGATGATGGCCATGATGGAACTGGTTTCTTGCGAATGTTGGTCTCAGGCGGACTGCTCTGATGGGCATTGCTGTGCCGGATCATCTTTCTCTAAGAATTGCCGGCCTTAT…
>HWTX-XIVc3	59	MMAMMELVSCECWSQADCSDGHCCAGSSFSKNCRPYGGDGAQCEPRNKYEVYSTGCPCD	#N/A	ECWSQADCSDGHCCAGSSFSKNCRPYGGDGAQCEPRNKYEVYSTGCPCD	,C8	#N/A	TTTTAATGTTTAACAATTTTATTGAGAATTCGTTTCAGAAACAGAAGAGATTCAAACAATATTGCGGTTAATGATTGAAGGACGCATGCGTACTTTCCAATGGGTCACCAAGGACAAATCTCTCCACTTTTCATTCCGAATTTTGTCGTGATGATTACGGCACTTTAAACCTTCACACACATATTGAATTTGCATTTCCATCCACCTTTACATTTCTTCTTTTTGCATGGTTTGTCGCCTTCTTTCTCAATTTCGCATGAAAAAAGAGCATTCGAAGAGTCTTTCTTCATCCACAGCTGCTTGTGTGTTTAGTGTGGATGATGGCCATGATGGAACTGGTTTCTTGCGAATGTTGGTCTCAGGCGGACTGCTCTGATGGGCATTGCTGTGCCGGATCAT…
>HWTX-XIVc4	75	MKYVLLVCLVWMMAMMELVSCECWSQADCSDGHCCAGSSFSKNCRPYGGDGAQCEPRNKYEVYSTGCPCDEKPHM	#N/A	ECWSQADCSDGHCCAGSSFSKNCRPYGGDGAQCEPRNKYEVYSTGCPCDEKPHM	,C8	#N/A	GGGGGGGCAATTATTGTTTGTCGCAGGTTGAGTTAAAAAATACATTCAGTATAGAAATGCGAAGAAATTTTGGTCGGTTTGTCACTTTAGGCATTAATTATGACCCATCATCGTTGAAGCAGGAGGTCGGAGATTTGTCTACTACTAAAGGTACCCATGGAAAACTTGAAATTATATAGCTGTGAGTCTTCAAACACTCTGACAACGGTTAATAACACTACATATGAGGTTTTTCATCACAAGGACAGCCCGTGCTGTACACTTCATACTTGTTCCGTGGCTCACACTGTGCCCCATCGCCACCATAAGGCCGGCAATTCTTAGAGAAAGATGATCCGGCACAGCAATGCCCATCAGAGCAGTCCGCCTGAGACCAACATTCGCAAGAAACCAGTTCCA…
>HWTX-XIVc5	64	MMAMMELVSCECWSQADCSDGHCCAGSSFSKNCRPYGGDGAQCEPRNKYEVYSTGCPCDEKPHM	#N/A	ECWSQADCSDGHCCAGSSFSKNCRPYGGDGAQCEPRNKYEVYSTGCPCDEKPHM	,C8	#N/A	TCAGAATTTATTTTTAGGGCAATTATTGTTTGTCGCAGGTTGAGTTAAAAAAATACATTCAGTATAGAAATGCGAAGAAATTTTGGTCGGTTTGTCACTTTAGGCATTAATTATGACCCATCATCGTTGAAGCAGGAGGTCGGAGATTTGTCTACTACTAAAGTACCCATGGAAAACTTGAAATTATATAGCTGTGAGTCTTCAAGCACTCTGACAACGGTTAATAACACTACATATGAGGTTTTTCATCACAAGGACAGCCCGTGCTGTACACTTCATACTTGTTCCGTGGCTCACACTGTGCCCCATCGCCACCATAAGGCCGGCAATTCTTAGAGAAAGATGATCCGGCACAGCAATGCCCATCAGAGCAGTCCGCCTGAGACCAACATTCGCAAG…
>HWTX-XIVc6	75	MKVVLLVCLVWMMAMMELVSCECWSQADCSDGHCCAGSSFSKNCRPYGGDGAQCEPRNKYEVYSTGCPCDEKPHM	#N/A	ECWSQADCSDGHCCAGSSFSKNCRPYGGDGAQCEPRNKYEVYSTGCPCDEKPHM	,C8	#N/A	TCAGAATTTATTTTTAGGGCAATTATTGTTTGTCGCAGGTTGAGTTAAAAAATACATTCAGTATAGAAATGCGAAGAAATTTTGGTCGGTTTGTCACTTTAGGCATTAATTATGACCCATCATCGTTGAAGCAGGAGGTCGGAGATTTGTCTACTACTAAAGTACCCATGGAAAACTTGAAATTATATAGCTGTGAGTCTTCAAGCACTCTGACAACGGTTAATAACACTACATATGAGGTTTTTCATCACAAGGACAGCCCGTGCTGTACACTTCATACTTGTTCCGTGGCTCACACTGTGCCCCATCGCCACCATAAGGCCGGCAATTCTTAGAGAAAGATGATCCGGCACAGCAATGCCCATCAGAGCAGTCCGCCTGAGACCAACATTCGCAAGA…
>HWTX-XIVc7	75	MKVVLLVCLVWMMAMMELVRCECWSQADCSDGHCCAGSSFSKNCRPYGGDGAQCEPRNKYEVYSTGCPCDEKPHM	#N/A	ECWSQADCSDGHCCAGSSFSKNCRPYGGDGAQCEPRNKYEVYSTGCPCDEKPHM	,C8	#N/A	TTATTGTTTCAGAATTTTATTTTTAGGGCAATTATTGTTTGTCGCAGGTTGAGTTAAAAAATACATTCAGTATAGAAATGCGAAGAAATTTTGGTCGGTTTGTCACTTTAGGCATTAATTATGACCCATCATCGTTGAAGCAGGAGGTCGGAGATTTGTCTACTACTAAAGTACCCATGGAAAACTTGAAATTATATAGCTGTGAGTCTTCAAGCACTCTGACAACGGTTAATAACACTACATATGAGGTTTTTCATCACAAGGACAGCCCGTGCTGTACACTTCATACTTGTTCCGTGGCTCACACTGTGCCCCATCGCCACCATAAGGCCGGCAATTCTTAGAGAAAGATGATCCGGCACAGCAATGCCCATCAGAGCAGTCCGCCTGAGACCAACA…
>HWTX-XIVc8	74	MKVVLLVCLVWMMAMMELVSCECWSQADCSDGHCCAGSSFSKNCRPYGGDGHSVSHGTSMKCTARAVLVMKPHM	#N/A	ECWSQADCSDGHCCAGSSFSKNCRPYGGDGHSVSHGTSMKCTARAVLVMKPHM	,C6	#N/A	AGTTTTAAACAAATTTATTGAGAATTCGTTTCAGAAACAGAAGAGATTCAAACAATATTGCGGTTAATGATTGAAGGACGCATGCGTACTTTCCAATGGGTCACCAAGGACAAATCTCTCCACTTTTCATTCCGAATTTTGTCGTGATGATTACGGCACTTTAAACCTTCACACACATATTGAATTTGCATTTCCATCCACCTTTACATTTCTCCTTTTCTGCTGGAGTTTATTAAGCCTGGTCTTCTCACGTATAACATGAAAGTCGTGCTGCTTGTGTGTTTAGTGTGGATGATGGCCATGATGGAACTGGTTTCTTGCGAATGTTGGTCTCAGGCGGACTGCTCTGATGGGCATTGCTGTGCCGGATCATCTTTCTCTAAGAATTGCCGGCCTTAT…
>HWTX-XIVd4	55	MRFSSQGQPVLLVCLVWMMAMMELVSCECWSQADCSDGHCCAGSSFSKNCRPYGG	#N/A	ECWSQADCSDGHCCAGSSFSKNCRPYGG	,C5	#N/A	GCCACCATAAGGCCGGCAATTCTTAGAGAAAGATGATCCGGCACAGCAATGCCCATCAGAGCAGTCCGCCTGAGACCAACATTCGCAAGAAACCAGTTCCATCATGGCCATCATCCACACTAAACACACAAGCAGCACGGGCTGTCCTTGTGATGAAAACCTCATATGTAGTGTTATTAACCGTTGTCAGAGTGCTTGAAGACTCACAGCTATATAATTTCAAGTTTTTCCATGGGTACTTTAGTAGTAGACAAATCTCCGACCTCCTGCTTCAACGATGATGGAGTTTATTAAGCCTGGTCTTCTCACGTATAA
>HWTX-XIVd2	52	MKVVLLVCLVWMMAMMELVSCECWSQADCSDGHCCAGSSFSKNCRPYGGDGY	#N/A	ECWSQADCSDGHCCAGSSFSKNCRPYGGDGY	,C5	#N/A	TTATTGTTCAGAATTTTATTTTTAGGGCAATTATTGTTTGTCGCAGGTTGAGTTAAAAAATACATTCAGTATAGAAATGCGAAGAAATTTTGGTCGGTTTGTCACTTTAGGCATTAATTATGACCCATCATCGTTGAAGCAGGAGGTCGGAGATTTGTCTACTACTAAAGTACCCATGGAAAAACTTGAAATTATATAGCTGTGAGTCTTCAAACACTCTGACAACGGTTAATAACCATCGCCACCATAAGGCCGGCAATTCTTAGAGAAAGATGATCCGGCACAGCAATGCCCATCAGAGCAGTCCGCCTGAGACCAACATTCGCAAGAAACCAGTTCCATCATGGCCATCATCCACACTAAACACACAAGCAGCACGACTTTCATGTTATACGTGAG…
>HWTX-XIVd3	46	MMELVSCECWSQADCSDGHCCAGSSFSKNCRPYGGDGAQCEPTEQV	#N/A	ECWSQADCSDGHCCAGSSFSKNCRPYGGDGAQCEPTEQV	,C6	#N/A	ATGATGGAACTGGTTTCTTGCGAATGTTGGTCTCAGGCGGACTGCTCTGATGGGCATTGCTGTGCCGGATCATCTTTCTCTAAGAATTGCCGGCCTTATGGTGGCGATGGGGCACAGTGTGAGCCCACGGAACAAGTATGAAGTGTACAGCACGGGCTGTCCTTGTGATGAAAACCTCATATGTAGTGTTATTAACCGTGTCAGAGTGCTTGAAGACTCACAGCTATATAATTTTCAAGTTTTCCATGGGTACTTTAGTAGTAGACAAATCTCCGACCTCCTGCTT
>HWTX-XIVd1	107	MKVVLLVCLVWMMAMMELVSCECWSQADCSDGHCCAGSSFSKNCRPYGGDGARV	#N/A	ECWSQADCSDGHCCAGSSFSKNCRPYGGDGARV	,C5	#N/A	CAATTTATTGAGAATTCGTTTCAGAAACAGAAGAGATTCAAACAATATTGCGGTTAATGATTGAAGGACGCATGCGTACTTTCCAATGGGTCACCAAGGACAAATCTCTCCACTTTTTCATTCCGAATTTTGTCGTGATGATTACGGCACTTTAAACCTTCACACACATATTGAATTTGCATTTCCATCCACCTTTACATTTCTTCTTTTTGCATGGTTTGTCGCCTTCTTTCTCAATTTTCGCATGAAAGTCGTGCTGCTTGTGTGTTTAGTGTGGATGATGGCCATGATGGAACTGGTTTCTTGCGAATGTTGGTCTCAGGCGGACTGCTCTGATGGGCATTGCTGTGCCGGATCATCTTTCTCTAAGAATTGCCGGCCTTATGGTGGCGATGGGGC…
>HWTX-XIVd5	54	MKVVLLVCLVWMMAMMELVSCECWSQADCSDGHCCAGSSFSKNCRPYGGDGRRV	#N/A	ECWSQADCSDGHCCAGSSFSKNCRPYGGDGRRV	,C5	#N/A	ATTTTATTGAGAATTCGTTTCAGAAACAGAAGAGATTCAAACAATATTGCGGTTAATGATTGAAGGACGCATGCGTACTTTCCAATGGGTCACCAAGGACAAATCTCTCCACTTTTCATTCCGAATTTTGTCGTGATGATTACGGCACTTTAAACCTTCACACACATATTGAATTTGCATTTCCATCCACCTTTTCATTCCTTTTCTGCTGGAGTTTATTAAGCCTGGTCTTCTCACGTATAACATGAAAGTCGTGCTGCTTGTGTGTTTAGTGTGGATGATGGCCATGATGGAACTGGTTTCTTGCGAATGTTGGTCTCAGGCGGACTGCTCTGATGGGCATTGCTGTGCCGGATCATCTTTCTCTAAGAATTGCCGGCCTTATGGTGGCGATGGGCG…
>HWTX-XIVd6	54	MKVVLLVCLVWMMAMMELVSCECWSQADCSDGHCCAGSSFSKNCRPYGGDGATV	#N/A	ECWSQADCSDGHCCAGSSFSKNCRPYGGDGATV	,C5	#N/A	TTTATTGTTTAACAATTTATTGAGAATTCGTTTCAGAAACAGAAGAGATTCAAACAATATTGCGGTTAATGATTGAAGGACGCATGCGTACTTTCCAATGGGTCACCAAGGACAAATCTCTCCACTTTTCATTCCGAATTTTGTCGTGATGATTACGGCACTTTAAACCTTCACACACATATTGAATTTGCATTTCCATCCACCTTTACATTCCTTTTCTGCTGGAGTTTATTAAGCCTGGTCTTCTCACGTATAACATGAAAGTCGTGCTGCTTGTGTGTTTAGTGTGGATGATGGCCATGATGGAACTGGTTTCTTGCGAATGTTGGTCTCAGGCGGACTGCTCTGATGGGCATTGCTGTGCCGGATCATCTTTCTCTAAGAATTGCCGGCCTTATG…
>HWTX-XIVd7	82	MKVVLLVCLVWMMAMMELVSCECWSQADCSDGHCCAGSSFSKNCRPYGGDGDTV	#N/A	ECWSQADCSDGHCCAGSSFSKNCRPYGGDGDTV	,C5	#N/A	CATCTTCAACTGAAGATTTTACATTGAAAGCATAGCTTTCCAAGGCATTCTTGGATGAAATCCTGCTCTTCTGCTTGTCATCTTCATCTTTGTACTTTTCTGCTGGAGTTTATTAAGCCTGGTCTTCTCACGTATAACATGAAAGTCGTGCTGCTTGTGTGTTTAGTGTGGATGATGGCCATGATGGAACTGGTTTCTTGCGAATGTTGGTCTCAGGCGGACTGCTCTGATGGGCATTGCTGTGCCGGATCATCTTTCTCTAAGAATTGCCGGCCTTATGGTGGCGATGGGGACACAGTGTGAGCCACGGAACAAAGTATGAAGTGTACAGCACGGGCTGTCCTTGTGATGAAAACCTCATATGTAGTGTTATTAACCGTTGTCAGAGTGCTTGAAGAC…
>HWTX-XIVd8	54	MKVVLLVCLVWMMAMMELVSCECWSQADCSDGHCCAGSSFSKNCRPYGGEWGTV	#N/A	ECWSQADCSDGHCCAGSSFSKNCRPYGGEWGTV	,C5	#N/A	AAGTACGCATGCGTCCTTCAATCATTAACCGCAATATTGTTTGAATGACGCATGCGTACTTTCCAATGGGTCACCAAGGACAAATCTCTCCACTTTTCATTCCGAATTTTGTCGTGATGATTACGGCACTTTAAACCTTCACACACATATTGAATTTGCATTTCCATCCACCTTTACATTCCTTTTCTGCTGGAGTTTATTAAGCCTGGTCTTCTCACGTATAACATGAAAGTCGTGCTGCTTGTGTGTTTAGTGTGGATGATGGCCATGATGGAACTGGTTTCTTGCGAATGTTGGTCTCAGGCGGACTGCTCTGATGGGCATTGCTGTGCCGGATCATCTTTCTCTAAGAATTGCCGGCCTTATGGTGGCGAGTGGGGCACAGTGTGAGCCACGGAA…
>HWTX-XIVd9	60	MKVVLLVCLVWMMAMMELVSCECWSQADCSDGHCCAGSSFSKNCRPYGGE	#N/A	ECWSQADCSDGHCCAGSSFSKNCRPYGGE	,C5	#N/A	AGTTTAAACAAATTTAATTAGAAGAATTACGTTACAGAAACAGAAGAGATCAAACAATATGCGGTTAATGATTGAAGGACGCATGCGTACTTTCCAATGGGTCACCAAGGACAAATCTCTCCACTTTTCATTCCGAATTTTGTCGTGATGATTACGGCACTTTAAACCTTCACACACATATTGAATTTGCATTTCCATCCACCTTTACATTTCTTCTTTTGCATGGTTTGTCGCCTTCTTTCTCAATTTCGCATGAAAGTCGTGCTGCTTGTGTGTTTAGTGTGGATGATGGCCATGATGGAACTGGTTTCTTGCGAATGTTGGTCTCAGGCGGACTGCTCTGATGGGCATTGCTGTGCCGGATCATCTTTCTCTAAGAATTGCCGGCCTTATGGTGGC…
>HWTX-XIVe2	100	MMELVSCECWSQADCSDGHCCAGSSFSKNCRPYGGDGAQCEPRNKYEVYSTGCPCDENLICSVITVVRVFEDSQLYNFKFSMGTLVVDKSPTSCFNDDGS	#N/A	ECWSQADCSDGHCCAGSSFSKNCRPYGGDGAQCEPRNKYEVYSTGCPCDENLICSVITVVRVFEDSQLYNFKFSMGTLVVDKSPTSCFNDDGS	,C10	#N/A	GGCAAATCAAAAGGAGTTGAAGGCTGCTGTTGCTGGAGAAGGGTGAAGGTGTGCAAGGACATGATGGAACTGGTTTCTTGCGAATGTTGGTCTCAGGCGGACTGCTCTGATGGGCATTGCTGTGCCGGATCATCTTTCTCTAAGAATTGCCGGCCTTATGGTGGCGATGGGGCACAGTGTGAGCCACGGAACAAGTATGAAGTGTACAGCACGGGCTGTCCTTGTGATGAAAACCTCATATGTAGTGTTATAACCGTTGTCAGAGTGTTTGAAGACTCACAGCTATATAATTTCAAGTTTTCCATGGGTACTTTAGTAGTAGACAAATCTCCGACCTCCTGCTTCAACGATGATGGGTCATAATTAATGCCTAAAGTGACAAACCGACCAAAATTTCTA…
>HWTX-XIVe1	100	MMSMMELVSCECWSQADCSDGHCCAGSSFSKNCRPYGGDGHSVSHGTSMKCTARAVLVMKTSYVVLLTVVRVLEDSQLYNFKFFHGYFSSRQISDLLLQR	#N/A	ECWSQADCSDGHCCAGSSFSKNCRPYGGDGHSVSHGTSMKCTARAVLVMKTSYVVLLTVVRVLEDSQLYNFKFFHGYFSSRQISDLLLQR	,C6	#N/A	TTTGGTCGGTTGTCACTTTAGGCATTAATTATGACCCATCATCGTTGAAGCAGGAGGTCGGAGATTTGTCTACTACTAAAGTACCCATGGAAAAACTTGAAATTATATAGCTGTGAGTCTTCAAGCACTCTGACAACGGTTAATAACACTACATATGAGGTTTTCATCACAAGGACAGCCCGTGCTGTACACTTCATACTTGTTCCGTGGCTCACACTGTGCCCATCGCCACCATAAGGCCGGCAATTCTTAGAGAAAGATGATCCGGCACAGCAATGCCCATCAGAGCAGTCCGCCTGAGACCAACATTCGCAAGAAACCAGTTCCATCATGGACATCATCCACACTAAACAGAAAGCGTGCTGCTTGTGGTTTAGTGTGATGT
>HWTX-XIVe3	98	MMAMMELVSCECWSQADCSDGHCCAGSSFSKNCRPYGGDGAQCEPRNSMKCTARAVLVMKTSYVVLLTVVRVLEDSQLYNFKFFHGYFSSRQISDLLL	#N/A	ECWSQADCSDGHCCAGSSFSKNCRPYGGDGAQCEPRNSMKCTARAVLVMKTSYVVLLTVVRVLEDSQLYNFKFFHGYFSSRQISDLLL	,C7	#N/A	CACACTAAACACACAAGCAGCACGACTTTCATGTTATACGTGAGAAGACCAGGCTTGTGTGTTTAGTGTGGATGATGGCCATGATGGAACTGGTTTCTTGCGAATGTTGGTCTCAGGCGGACTGCTCTGATGGGCATTGCTGTGCCGGATCATCTTTCTCTAAGAATTGCCGGCCTTATGGTGGCGATGGGGCACAGTGTGAGCCACGGAACAGTATGAAGTGTACAGCACGGGCTGTCCTTGTGATGAAAACCTCATATGTAGTGTTATTAACCGTTGTCAGAGTGCTTGAAGACTCACAGCTATATAATTTCAAGTTTTTCCATGGGTACTTTAGTAGTAGACAAATCTCCGACCTCCTGCTT
>HWTX-XIVf4	103	MMAMMELVSCECWSQADCSDGHCCAGSSFSKNCRPYGGDGAQCEPRNSMKCTARAVLVMKTSYVVLLTVVRVFEDSQLYNFKFSMGTLVVDKSPTSCFNDDGS	#N/A	ECWSQADCSDGHCCAGSSFSKNCRPYGGDGAQCEPRNSMKCTARAVLVMKTSYVVLLTVVRVFEDSQLYNFKFSMGTLVVDKSPTSCFNDDGS	,C8	#N/A	CACACTAAACACACAAGCAGCACGACTTTCATGTTATACGTGAGAAGACCAGGCTTGTGTGTTTAGTGTGGATGATGGCCATGATGGAACTGGTTTCTTGCGAATGTTGGTCTCAGGCGGACTGCTCTGATGGGCATTGCTGTGCCGGATCATCTTTCTCTAAGAATTGCCGGCCTTATGGTGGCGATGGGGCACAGTGTGAGCCACGGAACAGTATGAAGTGTACAGCACGGGCTGTCCTTGTGATGAAAACCTCATATGTAGTGTTATTAACCGTTGTCAGAGTGTTTGAAGACTCACAGCTATATAATTTCAAGTTTTCCATGGGTACTTTAGTAGTAGACAAATCTCCGACCTCCTGCTTCAACGATGATGGGTCATAATTAATGACCTAAAGTG…
>HWTX-XIVf2	61	MWMMAMMELVSCECWSQADCSDGHCCAGSSFSKNCRPYGWRVGHSVSHGTSMKCTARAVLV	#N/A	ECWSQADCSDGHCCAGSSFSKNCRPYGWRVGHSVSHGTSMKCTARAVLV	,C6	#N/A	TAAAAATGAATTTTTACTGAGCTTTCGTTACTACACAGAAAACAAACACCTTGTAACAAACTTACAAACCAAACTTATTATAACTATTTTTTTCTTCTTCCCACTGACTGTCGTGATTAATGTGGATGATGGCCATGATGGAACTGGTTTCTTGCGAATGTTGGTCTCAGGCGGACTGCTCTGATGGGCATTGCTGTGCCGGATCATCTTTCTCTAAGAATTGCCGGCCTTATGGGTGGCGAGTGGGGCACAGTGTGAGCCACGGAACAAGTATGAAGTGTACAGCACGGGCTGTCCTTGTGAT
>HWTX-XIVf3	77	MKVVLLVCLVWMMAMMELVSCECWSQADCSDGHCCAGSSFSKNCRPYGGDGHSVSHGTSMKCTARAVLVMKTSICSV	#N/A	ECWSQADCSDGHCCAGSSFSKNCRPYGGDGHSVSHGTSMKCTARAVLVMKTSICSV	,C7	#N/A	TTTAATGTTTTAACAATTTTATTGAGAATTCGTTTCAGAAACAGAAGAGATTCAAACAATATTGCGGTTAATGATTGAAGGACGCATGCGTACTTTCCAATGGGTCACCAAGGACAAATCTCTCCACTTTTCATTCCGAATTTTGTCGTGATGATTACGGCACTTTAAACCTTCACACACATATTGAATTTGCATTTCCATCCACCTTTACATTCCTTTTCTGCTGGAGTTTATTAAGCCTGGTCTTCTCACGTATAACATGAAAGTCGTGCTGCTTGTGTGTTTAGTGTGGATGATGGCCATGATGGAACTGGTTTCTTGCGAATGTTGGTCTCAGGCGGACTGCTCTGATGGGCATTGCTGTGCCGGATCATCTTTCTCTAAGAATTGCCGGCCTTA…
>HWTX-XIVf1	68	MKVVLLVCLVWMMAMMELVSCECWSQADCSDGHCCAGSSFSKNCRPYGGDGAQCEPRNSMKCTARAVL	#N/A	ECWSQADCSDGHCCAGSSFSKNCRPYGGDGAQCEPRNSMKCTARAVL	,C7	#N/A	TTTAATGTTTAACAATTTTATTGAGAATTCGTTTCAGAAACAGAAGAGATTCAAACAATATTGCGGTTAATGATTGAAGGACGCATGCGTACTTTCCAATGGGTCACCAAGGACAAATCTCTCCACTTTTCATTCCGAATTTTGTCGTGATGATTACGGCACTTTAAACCTTCACACACATATTGAATTTGCATTTCCATCCACCTTTACATTCCTTTTCTGCTGGAGTTTATTAAGCCTGGTCTTCTCACGTATAACATGAAAGTCGTGCTGCTTGTGTGTTTAGTGTGGATGATGGCCATGATGGAACTGGTTTCTTGCGAATGTTGGTCTCAGGCGGACTGCTCTGATGGGCATTGCTGTGCCGGATCATCTTTCTCTAAGAATTGCCGGCCTTAT…
>HWTX-XIVf5	54	MMELVSCECWSQADCSDGHCCAGSSFSKNCRPYGGDGAQCEPRNSMKCTARAVL	#N/A	ECWSQADCSDGHCCAGSSFSKNCRPYGGDGAQCEPRNSMKCTARAVL	,C7	#N/A	GTTGTGTTTAGTGTGGATGATGGCCCATGATGGAACTGGTTTCTTGCGAATGTTGGTCTCAGGCGGACTGCTCTGATGGGCATTGCTGTGCCGGATCATCTTTCTCTAAGAATTGCCGGCCTTATGGTGGCGATGGGGCACAGTGTGAGCCACGGAACAGTATGAAGTGTACAGCACGGGCTGTCCTGTGATGAAAACCTCATATGTAGTGTTATTAACCGTTGTCAGAGTGCTTGAAGACTCACAGCTATATAATTTCAAGTTTTCCATGGGTACTTAGTACGTACGACAACTCTCCCGACTCCTGCTTTCAACGATGACTGGGTCATAATTAATGCCTAAAGTGACCAAACCGACCCAAACTTTCCTTTACGCAACTTTCTATACTGAATGTATTTT…
>HWTX-XIVf6	69	MMSWLCWSWLLWMMAMMELVSCECWSQADCSDGHCCAGSSFSKNCRSLWWRWAQCEPRTSMKCTARLSL	#N/A	ECWSQADCSDGHCCAGSSFSKNCRSLWWRWAQCEPRTSMKCTARLSL	,C7	#N/A	GAGGACCACCTTGATACCCAGGTGGAAAATGAACATACGGCTGAGGTGGAAGGTAAGGGTTATAGGCAGATGGCATTGGAGTATACGGATATGGGTACGATGGGTACACGGGATATGGTGGATTTGGTTGACTGGAGGCAGGTGCATTAGCATTGCCACTTGCAGGATATGGTGTTGCAGTAGAAGTAGGCATAGAAGTTGTCCCTGAAGATGGCACAGGAGGTGGTGGCCTAGGTGGTTTTTTGAATGGCAGCATGATGAGTTGGTTGTGCTGGAGTTGGTTGCTGTGGATGATGGCCATGATGGAACTGGTTTCTTGCGAATGTTGGTCTCAGGCGGACTGCTCTGATGGGCATTGCTGTGCCGGATCATCTTTCTCTAAGAATTGCCGGTCCTTAT…
>HWTX-XIVf7	62	MMAMMELVSCECWSQADCSDGHCCAGSSFSRIAGLMVAMGHSVSHGQYECTARAVLVMKPHM	#N/A	ECWSQADCSDGHCCAGSSFSRIAGLMVAMGHSVSHGQYECTARAVLVMKPHM	,C5	#N/A	GTCTACTACTAAAGTACCCATGGAAAACTTGAAATTATATAGCTGTGAGTCTCAAGCACTCTGACAACGGTAATAACACTACATATGAGGTTTCATCACAAGGACAGCCCGTGCTGTACACTCATACTGTCCGTGGCTCACACTGTGCCCCATCGCCACCATAAGGCCGGCAATTCTAGAGAAAGATGATCCGGCACAGCAATGCCCATCAGAGCAGTCCGCCTGAGACCAACATTCGCAAGAAACCAGTTCCATCATGGCCATCATCCACACTAAACACACAAGCAGCACGACTTCATGTTTCCATGGGTACTTAGTAGTAGA
>HWTX-XVa3	70	MIFSVLTVAICGVSQNYGNVRYNYTELPNGEYCYIPRRRCVTTEQCCKPYDTVNNFAACGMAWPEDKNGG	#N/A	GVSQNYGNVRYNYTELPNGEYCYIPRRRCVTTEQCCKPYDTVNNFAACGMAWPEDKNGG	,C5	#N/A	TTAATTTATTTCGTGCAACATTTTCTGCGACATTCATGATATTTTCTGTCTTGACAGTAGCGATCTGCGGAGTATCCCAAAACTACGGAAATGTCCGGTACAATTACACGGAGTTGCCGAATGGCGAGTACTGTTACATTCCAAGAAGGCGGTGTGTGACAACAGAGCAGTGCTGCAAGCCCTACGACACTGTCAATAACTTTGCTGCCTGCGGAATGGCGTGGCCAGAAGACAAAAACGGAGGTTAACAAGTGTTACATATGTGACAACGAATTAACCCTATGCACACGTTAATAACAATATCGAAGTGAATACAAATGGAAGTTATTCCTGGCGCTATTTTGCGCCGTTTCATAGTTTGTTGTGGTAAAAATTTAGTTAGCAATAAACATAAGCAGA…
>HWTX-XVa5	55	MKAILLLAIFSVLTVAICGVSQNYGNVRYNYTELPNGEYCYIPRRRCVTTEQCCK	#N/A	GVSQNYGNVRYNYTELPNGEYCYIPRRRCVTTEQCCK	,C4	#N/A	GGCTTGCAGCACTGCTCTGTTGTCACACACCGCCTTCTTGGAATGTAACAGTACTCGCCATTCGGCAACTCCGTGTAATTGTACCGGACATTTCCGTAGTTTTGGGATACTCCGCAGATCGCTACTGTCAAGACAGAAAATATTGCAAGAAGCAAAATTGCTTTCATGGTGTCTTCGTTCTCTTAAGATTCCCGCACTGGCTCTTCTGATACAAGGGTGGCTTTCCGAGTTGATAGTGAACATGAAGACGTCAATGTTTTTGACCTTGACAGGATTAGTTCTGCTTTTCGTTGTTTGCTATGCCTCCGAATCTGAAGAAAACGAATTCCCCAAAGAACTGCTTTCCTCGATCTTTGCAGCTGACAGTGACTTCAAGGAGAAGAAAGGGATGTTTCGGGT…
>HWTX-XVa4	87	MKAILLLAIFSVLTVAICGVSQNYGNVRYNYTELPNGEYCYIPRRRCVTTEQCCKPYDTVNNFAACGMAWPEDKKGRLTSVTYVTTN	#N/A	GVSQNYGNVRYNYTELPNGEYCYIPRRRCVTTEQCCKPYDTVNNFAACGMAWPEDKKGRLTSVTYVTTN	,C5	#N/A	TTTACAGGTAAGGTGTCTGCTTTATGTTTTATTGCAACTAAATTTTTCCACAACAAACTATGAAACGGCGCAAAATAGCGCCAGGAATAACTTCCATTTGTATTCACTTCGATATTGTTATTAACGTGTGCATAGGGTTAATTCGTTGTCACATATGTAACACTTGTTAACCTTCCTTTTTTGTCTTCTGGCCACGCCATTCCGCAGGCAGCAAAGTTATTGACAGTGTCGTAGGGCTTGCAGCACTGCTCTGTTGTCACACACCGCCTTCTTGGAATGTAACAGTACTCGCCATTCGGCAACTCCGTGTAATTGTACCGGACATTTCCGTAGTTTTGGGATACTCCGCAGATCGCTACTGTCAAGACAGAAAATATTGCAAGAAGCAAAATTGCTTTC…
>HWTX-XVa2	76	MKQFALAIFSVLTVAICGVSQNYGNVRYNYTELPNGEYCYIPRRRCVTTEQCCKPYDTVNNFAACGMAWPEDKKGG	#N/A	GVSQNYGNVRYNYTELPNGEYCYIPRRRCVTTEQCCKPYDTVNNFAACGMAWPEDKKGG	,C5	#N/A	AGAAGCAAATTGCTTCATGGTGTCTTCGTTCTCTTAAGATTCCATGAAGCAATTTGCTCTTGCAATATTTTCTGTCTTGACAGTAGCGATCTGCGGAGTATCCCAAAACTACGGAAATGTCCGGTACAATTACACGGAGTTGCCGAATGGCGAGTACTGTTACATTCCAAGAAGGCGGTGTGTGACAACAGAGCAGTGCTGCAAGCCCTACGACACTGTCAATAACTTTGCTGCCTGCGGAATGGCGTGGCCAGAAGACAAAAAAGGAGGTTAACAAGTGTTACATATGTGACAACGAATTAACCCATGCACACGTTAATAACAATATCGAAGTGATACAAATGGAAGTATTCCTGGCGCTATTTGCGCCGTTTCATAGTTTGTTGTCGGAAAAATTTA…
>HWTX-XXVIIIa1	121	MKHFASCIFSVLTVAICGVSQTTECPVHYTELPMASTVTFQRRCVTQSSAAALRHCHTLLPADGVARDKRRLQCYICDTITLCTRYTYRVIQWSYSWRYFAPFHSLLWKFSCINISRHLTC	#N/A	GVSQTTECPVHYTELPMASTVTFQRRCVTQSSAAALRHCHTLLPADGVARDKRRLQCYICDTITLCTRYTYRVIQWSYSWRYFAPFHSLLWKFSCINISRHLTC	,C8	#N/A	GAGACGAGACACCATGAAGCATTTTGCTTCTTGCATATTTTCTGTCTTGACAGTAGCGATCTGCGGAGTATCCCAAACTACGGAATGTCCGGTACATTACACGGAGTTGCCGATGGCGAGTACTGTTACATTCCAGAGGCGGTGTGTGACACAGAGCAGTGCTGCAGCCCTACGACACTGTCATACTTTGCTGCCTGCGGATGGCGTGGCCAGAGACAAAAGGAGGTTACAGTGTTACATATGTGACACGATTACCCTATGCACACGTTATACATATCGAGTGATACAATGGAGTTATTCCTGGCGCTATTTTGCGCCGTTTCATAGTTTGTTGTGGAAATTTAGTTGCATAAACATAAGCAGACACCTTACCTGT
>HWTX-XXVIIIa2	107	MKHFASCIFSVLTVAICGVSQTTEMSGTITRSCRMASTVTFQKAVCDNRAVLQALRHCHTLLPADGVARDKRRLQCYICDNELTLCTRYTYRVIQWKLFLALFCAVS	#N/A	GVSQTTEMSGTITRSCRMASTVTFQKAVCDNRAVLQALRHCHTLLPADGVARDKRRLQCYICDNELTLCTRYTYRVIQWKLFLALFCAVS	,C7	#N/A	ATGAAACGGCGCAAAATAGCGCCAGGAATAACTTCCATTGTATCACTCGATATGTATAACGTGTGCATAGGGTTAATTCGTTGTCACATATGTAACACTGTAACCTCCTTTTGTCTCTGGCCACGCCATCCGCAGGCAGCAAAGTATGACAGTGTCGTAGGGCTTGCAGCACTGCTCTGTTGTCACACACCGCCTTCTGGAATGTAACAGTACTCGCCATTCGGCAACTCCGTGTAATTGTACCGGACATTTCCGTAGTTTGGGATACTCCGCAGATCGCTACTGTCAAGACAGAAAATATGCAAGAAGCAAAATGCTTCATGGTGTCAATGGGATTTTCTGTAAGCAATAAATAAATTGCACTAACAAAAAAAAAAAACAAAAAAAAAACAAAAAAAA…
>HWTX-XVIb7	111	MLFSLKVAPENVILSEMNFVLAVSLGQADKDENRMEMQEKRKKREGKSYLDFAETCCFKTGGARGQTAGRRLRRSRNSRQKRCIGEGVPCDENDPRCCSGLVCLKPTLHGI	>HWTX-XVIIa	CIGEGVPCDENDPRCCSGLVCLKPTLHGI	,C5	HWTX-XVIIa	TGCCAACACGAAAACCAGCAGGAATGTCACCCGTACAGTATTCATGCTTTTTAGCCTCAAAGTAGCTCCTGAAAATGTGATTTTGAGCGAAATGAATTTTGTGTTGGCAGTCTCACTGGGACAAGCTGATAAAGATGAGAACCGAATGGAAATGCAAGAAAAACGGAAAAAACGAGAAGGCAAGAGCTATTTAGATTTTGCTGAAACTTGCTGCTTCAAAACTGGAGGAGCTAGAGGCCAAACTGCTGGAAGAAGACTCAGAAGAAGTAGAAATTCTCGACAAAAGCGCTGTATCGGGGAAGGTGTGCCGTGCGATGAAAATGACCCTCGCTGCTGTTCTGGATTAGTATGTCTTAAACCTACGTTGCACGGTATA
>HWTX-XVIb2	79	MEMQEKRKKREGKSYLDFAENLLLQKLEELEAKLLEEDSEESRNSRQKRCIGEGVPCDENDPRCCSGLVCLKPTLHGIW	#N/A	CIGEGVPCDENDPRCCSGLVCLKPTLHGIW	,C5	#N/A	CCCTCTTCCTCCTCGTCATCCCAGTTATCTTTGACGAGGAGGAAGAGGAAGATTCAAAAAGACTCTGATAAACCTCAGCAAAATGTTGTTGCAGTGCAGCCAAAGAAGAAAAGGCTACTTTGAGGCTAAAAAGCATGAATACTGTACGGGTGACATTCCTGCTGGTTTTTCGTGTTGGCAGTCTCACTGGGACAAGCTGATAAAGATGAGAACCGAATGGAAATGCAAGAAAAACGGAAAAAACGAGAAGGTAAGAGCTATTTAGATTTTGCTGAAAACTTGCTGCTTCAAAAACTGGAGGAGCTAGAGGCCAAACTGCTGGAAGAAGACTCAGAAGAAAGTAGAAATTCTCGACAAAAGCGCTGTATCGGGGAAGGTGTGCCGTGCGATGAAAATGAC…
>HWTX-XVIb3	50	MSEWQSMSPSCLSNSRQKRCIGEGVPCDENDPRCCSGLVCLKPTLHGIWV	#N/A	CIGEGVPCDENDPRCCSGLVCLKPTLHGIWV	,C5	#N/A	AAACAGTACCTTGGACTTATTTGCTTTGAAAGAAACGTTAAATAACGTTTTACATGAAGCTCTTTAGAAAAACCTCGGAATAGGAGTTTTGGTTACAGTGGAGTCAGTAGACTGGAAATCAGTGCTCGGACTTAACGTCAAAATCATGCGCTTCATTTCTTGTAGCAATAATATGATTTATACCCATATACCGTGCAACGTAGGTTTAAGACATACTAATCCAGAACAGCAGCGAGGGTCATTTTCATCGCACGGCACACCTTCCCCGATACAGCGCTTTTGTCGAGAATTTGAAAGACATGAAGGTGACATTGATTGCCATTCTGACATGCGCTGCAGTGTTAGTTCTCACACAACAGCAGCAGAGACTCGAAGCAGAAAGTCAGCTGATGGAAGTTG…
>HWTX-XVIb4	74	MSPVQYSCFLDFAENLLLQKLEELEAKLLEEDSEESRNSRQKRCIGEGVPCDENDPRCCSGLVCLKPTLHGIWV	#N/A	CIGEGVPCDENDPRCCSGLVCLKPTLHGIWV	,C5	#N/A	TTGAAGCAGCAAGTTTTCAGCAAAATCTAAATAGCTCTTACCTTCTTCGTTTTTCCGTTTTCTTGCATTTCCATTCGGTTCTCATCTTTATCAGCTTGTCCCAGTGAGACTGCCAACACGAAAACCAGCAGGAATGTCACCCGTACAGTATTCATGCTTTTTAGATTTTGCTGAAAACTTGCTGCTTCAAAAACTGGAGGAGCTAGAGGCCAAACTGCTGGAAGAAGACTCAGAAGAAAGTAGAAATTCTCGACAAAAGCGCTGTATCGGGGAAGGTGTGCCGTGCGATGAAAATGACCCTCGCTGCTGTTCTGGATTAGTATGTCTTAAACCTACGTTGCACGGTATATGGGTATAAATCATATTATTGGCTACAAGAAATGAAGCGCATGATTTTGA…
>HWTX-XVIb5	119	MLIWFSCLFSYQTNSVLEKDTLVFVLAVSLGQADKDENRMEMQEKRKNEEGKSYLDFAENLLLQKLEELEAKLLEEDSEESRNSRQKRCIGEGVPCDENDPRCCSGLVCLKPTLHGIWV	#N/A	CIGEGVPCDENDPRCCSGLVCLKPTLHGIWV	,C5	#N/A	AGAGTTAAAACTGATGGATTTTATCACCGTAGAAATTGTCGAATAGAAATATGCTGATCTGGTTTTCTTGCTTATTTTCATATCAGACAAATAGTGTACTGGAAAAAGATACCCTGGTTTTCGTGTTGGCAGTCTCACTGGGACAAGCTGATAAAGATGAGAACCGAATGGAAATGCAAGAAAAACGGAAAAACGAAGAAGGTAAGAGCTATTTAGATTTTGCCGAAAACTTGCTGCTTCAAAAACTGGAGGAGCTAGAGGCCAAACTGCTGGAAGAAGACTCAGAAGAAAGTAGAAATTCTCGACAAAAGCGCTGTATCGGGGAAGGTGTGCCGTGCGATGAAAATGACCCTCGCTGCTGTTCTGGATTAGTATGTCTTAAACCTACGTTGCACGGTA…
>HWTX-XVIb6	57	MSDRGARGQTAGRRLQKKVENSRQKRCIGEGVPCDENDPRCCSGLVCLKPTLHGYMV	#N/A	CIGEGVPCDENDPRCCSGLVCLKPTLHGYMV	,C5	#N/A	AAAATTTGCCACAGTTTATTCAAAACTTCCGTTTTAAGACAAGCACAGTACAACTGATTCGCGTTTCTTGTATTTCTACATTGAAAAATTAGAAAACAATGTGTTCTACTGCAAAAACTGTATTTTAAAAGAATATTTTTTACAGGGAAACTGAGTGAGACTCGACTGTCAGTAAGTTGTTATTTGAACCGAAATAAAATTTTACACACTGAAGAAAAATGTGATGTCAGACAGAGGAGCTAGAGGCCAAACTGCTGGAAGAAGACTACAGAAGAAAGTAGAAAATTCTCGACAAAAGCGCTGTATCGGGGAAGGTGTGCCGTGCGATGAAAATGACCCTCGCTGCTGTTCTGGATTAGTATGTCTTAAACCTACGTTGCACGGGTATATGGTATAAAA…
>HWTX-XVIb1	107	MNTVRVTFLLVFVLAVSLGQADKDENRMEMQEKRKNEEGKSYLDFAENLLLQKLEELEAKLLEEDSEESRNSRQKRCIGEGVPCDENDPRCCSGLVCLKTYVARYMV	#N/A	CIGEGVPCDENDPRCCSGLVCLKTYVARYMV	,C5	#N/A	ATTTCAGGGGCTACTTTGAGGCTAAAAAGCATGAATACTGTACGGGTGACATTCCTGCTGGTTTTCGTGTTGGCAGTCTCACTGGGACAAGCTGATAAAGATGAGAACCGAATGGAAATGCAAGAAAAACGGAAAAACGAAGAAGGTAAGAGCTATTTAGATTTTGCTGAAAACTTGCTGCTTCAAAAACTGGAGGAGCTAGAGGCCAAACTGCTGGAAGAAGACTCAGAAGAAAGTAGAAATTCTCGACAAAAGCGCTGTATCGGGGAAGGTGTGCCGTGCGATGAAAATGACCCTCGCTGCTGTTCTGGATTAGTATGTCTTAAAACCTACGTTGCACGGTATATGGTATAAATCATATTATTGCTACAAGAAATGAAGCGCATGATTTTGACGTTA…
>HWTX-XVIb8	88	MRTEWKCKKNGKNEEGKSYLDFAENLLLQKLEELEAKLLEEDSEESRNSRQKRCIGEGVPCDENDPRCCSGLVCLKPTLHGIWYKSYY	#N/A	CIGEGVPCDENDPRCCSGLVCLKPTLHGIWYKSYY	,C5	#N/A	AATAATATGATTTATACCATATACCGTGCAACGTAGGTTTAAGACATACTAATCCAGAACAGCAGCGAGGGTCATTTTCATCGCACGGCACACCTTCCCCGATACAGCGCTTTTGTCGAGAATTTCTACTTTCTTCTGAGTCTTCTTCCAGCAGTTTGGCCTCTAGCTCCTCCAGTTTTTGAAGCAGCAAGTTTTCAGCAAAATCTAAATAGCTCTTACCTTCTTCGTTTTTTCCGTTTTTCTTGCATTTCCATTCGGTTCTCATCTTTATCAGCTTGTCCCAGTGAGACTGCCAACACGAAAACCAGCAGGAATGTCACCCGTACAGTATTCATGCTTTTTAGCCTCAAACGTAGCTCCTGAAAATGTGATTTGAGCGAAATGAATTTTGTGTAAAAA…
>HWTX-XVIb9	100	MNFVLAVSLGQADKDENRMEMQEKRKKREGKSYLDFAENLLLQKLEELEAKLLEEDSEESRNSRQKRCIGESVPCDENDPRCCSGLVCLKPTLHGIWYKS	#N/A	CIGESVPCDENDPRCCSGLVCLKPTLHGIWYKS	,C5	#N/A	CGGTTCTCATCTTTATCAGCTTGTCCCAGTGAGACTGCCAACACGAAAACCAGCAGGAATGTCACCCGTACAGTATTCATGCTTTTTAGCCTCAAAGTAGCTCCTGAAAATGTGATTTGAGCGAAATGAATTTTGTGTTGGCAGTCTCACTGGGACAAGCTGATAAAGATGAGAACCGAATGGAAATGCAAGAAAAACGGAAAAAACGAGAAGGCAAGAGCTATTTAGATTTTGCTGAAAACTTGCTGCTTCAAAAACTGGAGGAGCTAGAGGCCAAACTGCTGGAAGAAGACTCAGAAGAAAGTAGAAATTCTCGACAAAAGCGCTGTATCGGGGAAAGTGTGCCGTGCGATGAAAATGACCCTCGCTGCTGTTCTGGATTAGTATGTCTTAAACCTA…
>HWTX-XVIc6	125	MRTEWKCKKNGKNEEGKSYLDFAENLLLQKLEELEAKLLEEDSEESRNSRQKRCIGEGVPCDENDPRCCSGLVCLKPTLHGIWYKIILLLQEMKRMILTLSPSTDFQSTDSTVTKLLFRRFSKEL	#N/A	CIGEGVPCDENDPRCCSGLVCLKPTLHGIWYKIILLLQEMKRMILTLSPSTDFQSTDSTVTKLLFRRFSKEL	,C5	#N/A	AGCAGGAATGTCACCCGTACAGTATTCATGCTTTTTAGCCTCAAAGTAGCTCCTGAAAATGTGATTTGAGCGAAATGAATTTTGTACGGGTGACATTCCTGCTGGTTTTCGTGTTGGCAGTCTCACTGGGACAAGCTGATAAAGATGAGAACCGAATGGAAATGCAAGAAAAACGGAAAAAACGAAGAAGGTAAGAGCTATTTAGATTTTGCTGAAAACTTGCTGCTTCAAAAACTGGAGGAGCTAGAGGCCAAACTGCTGGAAGAAGACTCAGAAGAAAGTAGAAATTCTCGACAAAAGCGCTGTATCGGGGAAGGTGTGCCGTGCGATGAAAATGACCCTCGCTGCTGTTCTGGATTAGTATGTCTTAAACCTACGTTGCACGGTATATGGTATAAA…
>HWTX-XVIc2	123	MEMQEKRKKRRRQELFRFAENLLLQKLEELEAKLLEEDSEESRNSRQKRCIGEGVPCDENDPRCCSGLVCLKPTLHGIWYKIILLLQEMKRMILTLSPSTDFQSTDSTVTKTPIPKVFLKSFM	#N/A	CIGEGVPCDENDPRCCSGLVCLKPTLHGIWYKIILLLQEMKRMILTLSPSTDFQSTDSTVTKTPIPKVFLKSFM	,C5	#N/A	GAAACAGTACCTTTGGACTTTATTTTGCTTTGAAAGAAACGTTAAATAACGTTTTTTACATGAAGCTCTTTAGAAAAACCTTCGGAATAGGAGTTTTGGTTACAGTGGAGTCAGTAGACTGGAAATCAGTGCTCGGACTTAACGTCAAAATCATGCGCTTCATTTCTTGTAGCAATAATATGATTTTATACCATATACCGTGCAACGTAGGTTTAAGACATACTAATCCAGAACAGCAGCGAGGGTCATTTTCATCGCACGGCACACCTTCCCCGATACAGCGCTTTTGTCGAGAATTTCTACTTTCTTCTGAGTCTTCTTCCAGCAGTTTGGCCTCTAGCTCCTCCAGTTTTTGAAGCAGCAAGTTTTCAGCAAATCTAAATAGCTCTTGCCTTCTTC…
>HWTX-XVIc3	124	MEMTRKTEKNEEGKSYLDFAENLLLQKLEELEAKLLEEDSEESRNSRQKRCIGEGVPCDENDPRCCSGLVCLKPTLHGIWYKIILLLQEMKRMILTLSPSTDFQSTDSTVTKTPIPKVFLKSFM	#N/A	CIGEGVPCDENDPRCCSGLVCLKPTLHGIWYKIILLLQEMKRMILTLSPSTDFQSTDSTVTKTPIPKVFLKSFM	,C5	#N/A	TTAAACAGTACCTTTGGACTTTATTTTGCTTTGAAAGAAACGTTAAATAACGTTTTTTACATGAAGCTCTTTAGAAAAACCTTCGGAATAGGAGTTTTGGTTACAGTGGAGTCAGTAGACTGGAAATCAGTGCTCGGACTTAACGTCAAAATCATGCGCTTCATTTCTTGTAGCAATAATATGATTTTATACCATATACCGTGCAACGTAGGTTTAAGACATACTAATCCAGAACAGCAGCGAGGGTCATTTTCATCGCACGGCACACCTTCCCCGATACAGCGCTTTTGTCGAGAATTTCTACTTTCTTCTGAGTCTTCTTCCAGCAGTTTGGCCTCTAGCTCCTCCAGTTTTTGAAGCAGCAAGTTTTCAGCAAAATCTAAATAGCTCTTGCCTTCT…
>HWTX-XVIc4	127	MRTEWKCKKNGKNEEGKSYLDFAENLLLQKLEELEAKLLEEDSEESRNSRQKRCIGEGVPCDENDPRCCSGLVCLKPTLHGIWYKIILLLQEMKRMILTLSPSTDFQSTDSTVTKTPIPKVFLKSFM	#N/A	CIGEGVPCDENDPRCCSGLVCLKPTLHGIWYKIILLLQEMKRMILTLSPSTDFQSTDSTVTKTPIPKVFLKSFM	,C5	#N/A	GTTAAATAACGTTTTACATGAAGCTCTTTAGAAAAACCTTCGGAATAGGAGTTTTGGTTACAGTGGAGTCAGTAGACTGGAAATCAGTGCTCGGACTTAACGTCAAAATCATGCGCTTCATTTCTTGTAGCAATAATATGATTTTATACCATATACCGTGCAACGTAGGTTTAAGACATACTAATCCAGAACAGCAGCGAGGGTCATTTTCATCGCACGGCACACCTTCCCCGATACAGCGCTTTTGTCGAGAATTTCTACTTTCTTCTGAGTCTTCTTCCAGCAGTTTGGCCTCTAGCTCCTCCAGTTTTTGAAGCAGCAAGTTTTCAGCAAAATCTAAATAGCTCTTACCTTCTTCGTTTTTTCCGTTTTTCTTGCATTTCCATTCGGTTCTCATCT…
>HWTX-XVIc5	141	MNFVLAVSLGQADKDENRMEMQEKRKNEEGKSYLDFAENLLLQKLEELEAKLLEEDSEESRNSRQKRCIGEGVPCDENDPRCCSGLVCLKPTLHGIWYKIILLLQEMKRMILTLSPSTDFQSTDSTVTKTPIPKVFLKSFM	#N/A	CIGEGVPCDENDPRCCSGLVCLKPTLHGIWYKIILLLQEMKRMILTLSPSTDFQSTDSTVTKTPIPKVFLKSFM	,C5	#N/A	GCCAACACGAAAACCAGCAGGAATGTCACCCGTACAGTATTCATGCTTTTTAGCCTCAAAGTAGCTCCTGAAAATGTGATTTGAGCGAAATGAATTTTGTGTTGGCAGTCTCACTGGGACAAGCTGATAAAGATGAGAACCGAATGGAAATGCAAGAAAAACGGAAAAACGAAGAAGGTAAGAGCTATTTAGATTTTGCTGAAAACTTGCTGCTTCAAAAACTGGAGGAGCTAGAGGCCAAACTGCTGGAAGAAGACTCAGAAGAAAGTAGAAATTCTCGACAAAAGCGCTGTATCGGGGAAGGTGTGCCGTGCGATGAAAATGACCCTCGCTGCTGTTCTGGATTAGTATGTCTTAAACCTACGTTGCACGGTATATGGTATAAAATCATATTATTGC…
>HWTX-XVIc1	150	MNTVRVTFLLVFVLAVSLGQADKDENRMEMQENGKNEEGKSYLDFAENLLLQKLEELEAKLLEEDSEESRNSRQKRCIGEGVPCDENDPRCCSGLVCLKPTLHGIWYKIILLLQEMKRMILTLSPSTDFQSTDSTVTKTPIPKVFLKSFM	#N/A	CIGEGVPCDENDPRCCSGLVCLKPTLHGIWYKIILLLQEMKRMILTLSPSTDFQSTDSTVTKTPIPKVFLKSFM	,C5	#N/A	AAGAAACGTTAAATAACGTTTTTACATGAAGCTCTTTAGAAAAACCTTCGGAATAGGAGTTTTGGTTACAGTGGAGTCAGTAGACTGGAAATCAGTGCTCGGACTTAACGTCAAAATCATGCGCTTCATTTCTTGTAGCAATAATATGATTTTATACCATATACCGTGCAACGTAGGTTTAAGACATACTAATCCAGAACAGCAGCGAGGGTCATTTTCATCGCACGGCACACCTTCCCCGATACAGCGCTTTTGTCGAGAATTTCTACTTTCTTCTGAGTCTTCTTCCAGCAGTTTGGCCTCTAGCTCCTCCAGTTTTTGAAGCAGCAAGTTTTCAGCAAAATCTAAATAGCTCTTGCCTTCTTCGTTTTTTCCGTTTTCTTGCATTTCCATTCGGTT…
>HWTX-XVIc7	151	MNTVRVTFLLVFVLAVSLGQADKDENRMEMQEKRKKNEEGKSYLDFAENLLLQKLEELEAKLLEEDSEESRNSRQKRCIGEGVPCDENDPRCCSGLVCLKPTLHGIWYKIILLLQEMKRMILTLSPSTDFQSTDSTVTKTPIPKVFLKSFM	#N/A	CIGEGVPCDENDPRCCSGLVCLKPTLHGIWYKIILLLQEMKRMILTLSPSTDFQSTDSTVTKTPIPKVFLKSFM	,C5	#N/A	AAACGTTAAATAACGTTTTTACATGAAGCTCTTTAGAAAAACCTTCGGAATAGGAGTTTTGGTTACAGTGGAGTCAGTAGACTGGAAATCAGTGCTCGGACTTAACGTCAAAATCATGCGCTTCATTTCTTGTAGCAATAATATGATTTTATACCATATACCGTGCAACGTAGGTTTAAGACATACTAATCCAGAACAGCAGCGAGGGTCATTTTCATCGCACGGCACACCTTCCCCGATACAGCGCTTTTGTCGAGAATTTCTACTTTCTTCTGAGTCTTCTTCCAGCAGTTTGGCCTCTAGCTCCTCCAGTTTTTGAAGCAGCAAGTTTTCAGCAAAATCTAAATAGCTCTTGCCTTCTTCGTTTTTTTTCCGTTTTTCTTGCATTTCCATTCGGTT…
>HWTX-XVIc8	127	MRTEWKCKKNGKNEEGKSYLDFAENLLLQKLEELEAKLLEEDSEESRNSRQKRCIGEGVPCDENDPRCCSGLVCLKPTLHGIWYKSYLLLQEMKRMILTLSPSTDFQSTDSTVTKTPIPKVFLKSFM	#N/A	CIGEGVPCDENDPRCCSGLVCLKPTLHGIWYKSYLLLQEMKRMILTLSPSTDFQSTDSTVTKTPIPKVFLKSFM	,C5	#N/A	AAACAGTACCTTGGACTTTATTTTGCTTTGAAAGAAACGTTAAATAACGTTTTTTACATGAAGCTCTTTAGAAAAACCTTCGGAATAGGAGTTTTGGTTACAGTGGAGTCAGTAGACTGGAAATCAGTGCTCGGACTTAACGTCAAAATCATGCGCTTCATTTCTTGTAGCAATAAATATGATTTATACCATATACCGTGCAACGTAGGTTTAAGACATACTAATCCAGAACAGCAGCGAGGGTCATTTTCATCGCACGGCACACCTTCCCCGATACAGCGCTTTTGTCGAGAATTTCTACTTTCTTCTGAGTCTTCTTCCAGCAGTTTGGCCTCTAGCTCCTCCAGTTTTTGAAGCAGCAAGTTTTCAGCAAAATCTAAATAGCTCTTGCCTTCTTCG…
>HWTX-XVIa28	92	MRTEWKCKKTEKNEEGKSYLDFAENLLLQKLEELEAKLLEEDSEESRNSRQKRCIGEGVPCDENDPRCCSGLVCLKPTLHGIWYKSYYCFKK	#N/A	CIGEGVPCDENDPRCCSGLVCLKPTLHGIWYKSYYCFKK	,C6	#N/A	CAGTACCTTGGACTTTATTTTGCTTTGAAAGAAACGTTAAATAACGTTTTTACATGAAGCTCTTTAGAAAACCTTCGGAATAGGAGTTTTGGTTACAGTGGAGTCAGTAGACTGGAAATCAGTGCTCGGACTTAACGTCAAAATCATGCGCTTCATTTCTTGAAGCAATAATATGATTTATACCATATACCGTGCAACGTAGGTTTAAGACATACTAATCCAGAACAGCAGCGAGGGTCATTTTCATCGCACGGCACACCTTCCCCGATACAGCGCTTTTGTCGAGAATTTCTACTTTCTTCTGAGTCTTCTTCCAGCAGTTTGGCCTCTAGCTCCTCCAGTTTTTGAAGCAGCAAGTTTTCAGCAAAATCTAAATAGCTCTTACCTTCTTCGTTTTTT…
>HWTX-XVIa12	56	MQNRLCTLYKVRKSQKRCIGEGVPCDENDPRCCSGLVCLKPTLHGIWYKSYYCYKK	#N/A	CIGEGVPCDENDPRCCSGLVCLKPTLHGIWYKSYYCYKK	,C6	#N/A	AAGCAGTAATATACTGTACTTTGTAAATCACAATAAACTTTTACATTTTACGACTAGAAAAGGCAGCACATGGGAAAATATGCAGACACAGTGATTACAAGAAGACTTACAATGACTACTTTGTAAATTGCCATAACTGACATAGGAAGAAATGCAAAATAGATTGTGTACACTGTACAAAGTTAGAAAATCCCAAAAGCGCTGTATCGGGGAAGGTGTGCCGTGCGATGAAAATGACCCTCGCTGCTGTTCTGGATTAGTATGTCTTAAACCTACGTTGCACGGTATATGGTATAAATCATATTATTGCTACAAGAAATGAAGCGCATGATTTTGACGTTAAGTCCGAGCACTGATTTCCAGTCTACTGACTCCACTGTAACCAAACTCCTATTCCGA…
>HWTX-XVIa13	67	MLLQKLEELEAKLLEEDSEESRNSRKKRCIGEGVPCDENDPRCCSGLVCLKPTLHGIWYKSYYCYKK	#N/A	CIGEGVPCDENDPRCCSGLVCLKPTLHGIWYKSYYCYKK	,C6	#N/A	TTGGACTTATTTGCTTTGAAAGAAACGTTAAATAACGTTTTTTACATGAAGCTCTTTAGAAAAACCTTCGGAATAGGAGTTTTGGTTACAGTGGAGTCAGTAGACTGGAAATCAGTGCTCGGACTTAACGTCAAATCATGCGCTTCATTTCTTGTAGCAATAATATGATTTATACCATATACCGTGCAACGTAGGTTTAAGACATACTAATCCAGAACAGCAGCGAGGGTCATTTTCATCGCACGGCACACCTTCCCCGATACAGCGCTTTTTGCGAGAATTTCTACTTTCTTCTGAGTCTTCTTCCAGCAGTTTGGCCTCTAGCTCCTCCAGTTTTTGAAGCAGCAAG
>HWTX-XVIa14	71	MSISTAFQKLEELEAKLLEEDSEESRNSRQKRCIGEGVPCDENDPRCCSGLVCLKPTLHGIWYKSYYCYKK	#N/A	CIGEGVPCDENDPRCCSGLVCLKPTLHGIWYKSYYCYKK	,C6	#N/A	CTACGCTTACTATAAGAGTTCGAATTTGCTATTGTAGAAGCGGATCTCTGGAGCACCGACTTCAGAGTCTACCTGAGCTTCTGAACATTGGTTCTCACTTTAACTTGTCCAGTGAGACTGCACACGAAAACCAGCAGGAATGACCCGTCAATTCATGCTTTTTAGCCTCAAAGTAGCTCCGAAAATTTTGAAAATGAATCTTTTTGTCACGAATGTCCATCTCCACTGCTTTTCAAAAACTGGAGGAGCTAGAGGCCAAACTGCTGGAAGAAGACTCAGAAGAAAGTAGAAATTCTCGACAAAAGCGCTGTATCGGGGAAGGTGTGCCGTGCGATGAAAATGACCCTCGCTGCTGTTCTGGATTAGTATGTCTTAAACCTACGTTGCACGGTATATGGT…
>HWTX-XVIa15	81	MHKTDRNEGNLAENLLLQKLEELEAKLLEEDSEESRNSRQKRCIGEGVPCDENDPRCCSGLVCLKPTLHGIWYKSYYCYKK	#N/A	CIGEGVPCDENDPRCCSGLVCLKPTLHGIWYKSYYCYKK	,C6	#N/A	GGAAAAGACAAGGGAAGGCCACAAAAACTTGGATAGAAATGGTGCAAAATGACATGAAGCAAATGCATCGTCTCCACAAATGCACAAGACAGACAGAAATGAAGGAAATTTGGCTGAAAACTTGCTGCTTCAAAAACTGGAGGAGCTAGAGGCCAAACTGCTGGAAGAAGACTCAGAAGAAAGTAGAAATTCTCGACAAAAGCGCTGTATCGGGGAAGGTGTGCCGTGCGATGAAAATGACCCTCGCTGCTGTTCTGGATTAGTATGTCTTAAACCTACGTTGCACGGTATATGGTATAAATCATATTATTGCTACAAGAAATGAAGCGCATTGATTTTTGACGTTAAGTCCGAGCACTGATTTCCAGTCTACTGACTCCACAGTACCTTTGGACTTTA…
>HWTX-XVIa16	86	MQEKRKNEEGKSYLDFAENLLLQKLEELEAKLLEEDSEESRNSRQKRCIGEGVPCDENDPRCCSGLVCLKPTLHGIWYKSYYCYKK	#N/A	CIGEGVPCDENDPRCCSGLVCLKPTLHGIWYKSYYCYKK	,C6	#N/A	TTTTTTTTTTTTTGTCAGTAAGAAACAGTACCTTTGGACTTTATTTTGCTTTGAAAGAAACGTTAAATAACGTTTTTACATGAAGCTCTTTAGAAAAACCTTCGGAATAGGAGTTTTGGTTACAGTGGAGTCAGTAGACTGGAAATCAGTGCTCGGACTTAACGTCAAAATCATGCGCTTCATTTCTTGTAGCAATAATATGATTTATACCATATACCGTGCAACGTAGGTTTAAGACATACTAATCCAGAACAGCAGCGAGGGTCATTTTCATCGCACGGCACACCTTCCCCGATACAGCGCTTTTGTCGAGAATTTCTACTTTCTTCTGAGTCTTCTTCCAGCAGTTTGGCCTCTAGCTCCTCCAGTTTTTGAAGCAGCAAGTTTTCAGCAAAATCT…
>HWTX-XVIa17	88	MEMQEKRKNEEGKSYLDFAENLLLQKLEELEAKLLEEDSEESRNSRQKRCIGEGVPCDENDPRCCSGLVCLKPTLHGIWYKSYYCYKK	#N/A	CIGEGVPCDENDPRCCSGLVCLKPTLHGIWYKSYYCYKK	,C6	#N/A	GCTTGTCCCAGTGAGACTGCCAACACGAAAACCAGCAGGAATGTCACCCGTACAGTATTCATGCTTTTTAGCCTCAAAGTAGCTCCTGAAAATGTGATAAAGATGAGAACCGAATGGAAATGCAAGAAAAACGGAAAAACGAAGAAGGCAAGAGCTATTTAGATTTTGCTGAAAACTTGCTGCTTCAAAAACTGGAGGAGCTAGAGGCCAAACTGCTGGAAGAGGACTCAGAAGAAAGTAGAAATTCTCGACAAAAGCGCTGTATCGGGGAAGGTGTGCCGTGCGATGAAAATGACCCTCGCTGCTGTTCTGGATTAGTATGTCTTAAACCTACGTTGCACGGTATATGGTATAAATCATATTATTGCTACAAGAAATGAAGCGCATGATTTTGACGTT…
>HWTX-XVIa18	88	MKCKKNGKNEEGKSYLDFAENLLLQKLEELEAKLLEEDSEESRNSRQKRCIGEGVPCDENDPRCCSGLVCLKPTLHGIWYKSYYCYKK	#N/A	CIGEGVPCDENDPRCCSGLVCLKPTLHGIWYKSYYCYKK	,C6	#N/A	TCTTCGTTTTTCCGTTTTCTTGCATTTCCATTCGGTTCTCATCTTTATCAGCTTGTCCCAGTGAGACTGCCAACACGAAAACCAGCAGGAATGTCACCCGTACAGTATTCATGCTTTTTAGCCTCAAAGTAGCTCCTGAAAATGTGATTTGAGCGAAATGAAATGCAAGAAAAACGGAAAAAACGAAGAAGGTAAGAGCTATTTAGATTTTGCTGAAAACTTGCTGCTTCAAAAACTGGAGGAGCTAGAGGCCAAACTGCTGGAAGAAGACTCAGAAGAAAGTAGAAATTCTCGACAAAAGCGCTGTATCGGGGAAGGTGTGCCGTGCGATGAAAATGACCCTCGCTGCTGTTCTGGATTAGTATGTCTTAAACCTACGTTGCACGGTATATGGTATAA…
>HWTX-XVIa19	89	MEIARKTEKNEEGKSYLDFAENLLLQKLEELEAKLLEEDSEESRNSRQKRCIGEGVPCDENDPRCCSGLVCLKPTLHGIWYKSYYCYKK	#N/A	CIGEGVPCDENDPRCCSGLVCLKPTLHGIWYKSYYCYKK	,C6	#N/A	TTTTAACAGTACCTTTGGACTTTATTTTGCTTTGAAAGAAACGTTAAATAACGTTTTTTACATGAAGCTCTTTAGAAAAACCTTCGGAATAGGAGTTTTGGTTACAGTGGAGTCAGTAGACTGGAAAATCAGTGCTCGGACTTAACGTCAAAATCATGCGCTTCATTTCTTGTAGCAATAATATGATTTATACCATATACCGTGCAACGTAGGTTTAAGACATACTAATCCAGAACAGCAGCGAGGGTCATTTTCATCGCACGGCACACCTTCCCCGATACAGCGCTTTTGTCGAGAATTTCTACTTTCTTCTGAGTCTTCTTCCAGCAGTTTGGCCTCTAGCTCCTCCAGTTTTTGAAGCAGCAAGTTTTCAGCAAAATCTAAATAGCTCTTACCTTC…
>HWTX-XVIa20	89	MEMQEKRKKTKEGKSYLDFAENLLLQKLEELEAKLLEEDSEESRNSRQKRCIGEGVPCDENDPRCCSGLVCLKPTLHGIWYKSYYCYKK	#N/A	CIGEGVPCDENDPRCCSGLVCLKPTLHGIWYKSYYCYKK	,C6	#N/A	TTGGACTTTATTTTGCTTTGAAAGAAACGTTAAATAACGTTTTTTACATGAAGCTCTTTAGAAAAACCTTCGGAATAGGAGTTTTGGTTACAGTGGAGTCAGTAGACTGGAAATCAGTGCTCGGACTTAACGTCAAAATCATGCGCTTCATTTCTTGTAGCAATAATATGATTTATACCATATACCGTGCAACGTAGGTTTGAGACATACTAATCCAGAACAGCAGCGAGGGTCATTTTCATCGCACGGCACACCTTCCCCGATACAGCGCTTTTGTCGAGAATTTCTACTTTCTTCTGAGTCTTCTTCCAGCAGTTTGGCCTCTAGCTCCTCCAGTTTTTGAAGCAGCAAGTTTTCAGCAAAATCTAAATAGCTCTTGCCTTCTTTCGTTTTTTTCCG…
>HWTX-XVIa21	90	MFSGATLRLKSMNTVRVTFLLVFVLAVSLGQADKDENRMEMQEKRKKRRRRCIGEGVPCDENDPRCCSGLVCLKPTLHGIWYKSYYCYKK	#N/A	CIGEGVPCDENDPRCCSGLVCLKPTLHGIWYKSYYCYKK	,C6	#N/A	TATATCCTTTGGTGAGGGCACAGCTCGCGATAGGACCTTGTGGCATTTCCTAGGTCACAACCCGGAAGCCATAAATCCTGTCGAACTAAAGGGCATCACTGAAGCAGATCCACGCCAAATCGTGCAGAAGGTTGCACAGAATTTGAACGCCCACTTCTCGACAGTTTCTCGACACCTAAGTTATCTTACTGAAAAAGCTGGATCAATGAGTTCGTCATGGTGTTAGCGCGCATGGCGTAGTAATAAGATCTATTGAAGATAGCAGCGTTCCTCTACCATTCCACCTTGTGGCGTTTCTTCGATTTATTTCAGATCTGGAGGGCCACATCTAGGCTGCTGCAGTAACGTGAGATTTATGAGTCTCGTCTAGTCTATTCTAGTTTGCAGTTCAAACTCTTG…
>HWTX-XVIa22	92	MRTEWKCKKNGKNEEGKSYLDFAENLLLQKLEELEAKLLEEDSEESRNSRKKRCIGEGVPCDENDPRCCSGLVCLKPTLHGIWYKSYYCYKK	#N/A	CIGEGVPCDENDPRCCSGLVCLKPTLHGIWYKSYYCYKK	,C6	#N/A	CTTTATTTGCTTTGAAAGAAACGTTAAATAACGTTTTTACATGAAGCTCTTTAGAAAAACCTTCGGAATAGGAGTTTTGGTTACAGTGGAGTCAGTAGACTGGAAATCAGTGCTCGGACTTAACGTCAAAATCATGCGCTTCATTTCTTGTAGCAATAATATGATTTATACCATATACCGTGCAACGTAGGTTTAAGACATACTAATCCAGAACAGCAGCGAGGGTCATTTTCATCGCACGGCACACCTTCCCCGATACAGCGCTTTTTGCGAGAATTTCTACTTTCTTCTGAGTCTTCTTCCAGCAGTTTGGCCTCTAGCTCCTCCAGTTTTTGAAGCAGCAAGTTTTCAGCAAAATCTAAATAGCTCTTACCTTCTTCGTTTTTTCCGTTTTTCTTG…
>HWTX-XVIa23	92	MRTEWKCKKNGKNEEGKSYLDFAENLLLQKLEELEAKLLEEDSEESRNSRQKRCIGEGVPCDENDPRCCSGLVCLKPTLHGIWYKSYYCYKK	#N/A	CIGEGVPCDENDPRCCSGLVCLKPTLHGIWYKSYYCYKK	,C6	#N/A	GTACCTTTGGACTTTATTTGCTTTGAAGAACGTTAATAACGTTTTTACATGAAGCTCTTTAGAAAACCTTCGGAATAGGAGTTTGGTTACAGTGGAGTCAGTAGACTGGAAATCAGTGCTCGGCTTAACGTCAAAATCATGCGCTTCATTTCTTGTAGCAATAATATGATTTATACCATATACCGTGCAACGTAGGTTTAAGACATACTAATCCAGAACAGCAGCGAGGGTCATTTTCATCGCACGGCACACCTTCCCCGATACAGCGCTTTTGTCGAGAATTTCTACTTTCTTCTGAGTCTTCTTCCAGCAGTTTGGCCTCTAGCTCCTCCAGTTTTTGAAGCAGCAAGTTTTCAGCAAAATCTAAATAGCTCTTGCCTTCTTCGTTTTTTCCGTTTT…
>HWTX-XVIa24	107	MNFVLAVSLGQADKDENRMEMQEKTEKNEEGKSYLDFAENLLLQKLEELEAKLLEEDSEESRNSRQKRCIGEGVPCDENDPRCCSGLVCLKPTLHGIWYKSYYCYKK	#N/A	CIGEGVPCDENDPRCCSGLVCLKPTLHGIWYKSYYCYKK	,C6	#N/A	ACCCGTACAGTATTCATGCTTTTTAGCCTCAAAGTAGCTCCTGAAAATGTGATTTGAGCGAAATGAATTTTGTGTTGGCAGTCTCACTGGGACAAGCTGATAAAGATGAGAACCGAATGGAAATGCAAGAAAAAACGGAAAAAAACGAAGAAGGCAAGAGCTATTTAGATTTTGCTGAAAACTTGCTGCTTCAAAAACTGGAGGAGCTAGAGGCCAAACTGCTGGAAGAAGACTCAGAAGAAAGTAGAAATTCTCGACAAAAGCGCTGTATCGGGGAAGGTGTGCCGTGCGATGAAAATGACCCTCGCTGCTGTTCTGGATTAGTATGTCTTAAACCTACGTTGCACGGTATATGGTATAAATCATATTATTGCTACAAGAAATGAAGCGCATGATTTT…
>HWTX-XVIa25	111	MSRRNIRMVPFSTGVSILTLLEFLKKTPTNLEKVISFSRIYQLDCIFKKLEELEAKLLEEDSEESRNSRQKRCIGEGVPCDENDPRCCSGLVCLKPTLHGIWYKSYYCYKK	#N/A	CIGEGVPCDENDPRCCSGLVCLKPTLHGIWYKSYYCYKK	,C6	HWTX-XVIIIb	TTAGGTTAACAGTAGGAGTCAGTAGACTGGAAATCAGTGCTCGGACTTAACGTCAAAATCATGCGCTTCATTTCTTGTAGCAATAATATGATTTATACCATATACCGTGCAACGTAGGTTTAAGACATACTAATCCAGAACAGCAGCGAGGGTCATTTTCATCGCACGGCACACCTTCCCCGATACAGCGCTTTTGTCGAGAATTTCTACTTTCTTCTGAGTCTTCTTCCAGCAGTTTGGCCTCTAGCTCCTCCAGTTTTTTGAAAATGCAGTCCAGTTGGTAAATACGGGAGAAAGAGATTACTTTTTCAAGATTTGTGGGTGTTTTTTTCAGGAACTCCAAAAGGGTAAGAATTGACACGCCAGTACTGAAGGGAACCATCCGAATATTTCTTCTGG…
>HWTX-XVIa26	114	MSPVQYSMLVFVLAVSLGQADKDENRMEMQENGKNEEGKSYLDFAENLLLQKLEELEAKLLEEDSEESRNSRQKRCIGEGVPCDENDPRCCSGLVCLKPTLHGIWYKSYYCYKK	#N/A	CIGEGVPCDENDPRCCSGLVCLKPTLHGIWYKSYYCYKK	,C6	#N/A	AAACAGTACCTTTGGACTTTATTTTGCTTTGAAAGAAACGTTAAATAACGTTTTTTACATGAAGCTCTTTAGAAAACCTTCGGAATAGGAGTTTGGTTACAGTGGAGTCAGTAGACTGGAAATCAGTGCTCGGACTTAACGTCAAAATCATGCGCTTCATTTCTTGTAGCAATAATATGATTTATACCATATACCGTGCAACGTAGGTTTAAGACATACTAATCCAGAACAGCAGCGAGGGTCATTTTCATCGCACGGCACACCTTCCCCGATACAGCGCTTTTGTCGAGAATTTCTACTTTCTTCTGAGTCTTCTTCCAGCAGTTTGGCCTCTAGCTCCTCCAGTTTTTGAAGCAGCAAGTTTTCAGCAAAATCTAAATAGCTCTTGCCTTCTTCGTT…
>HWTX-XVIa27	115	MNFVRVTFLLVFVLAVSLGQADKDENRMEMQEKRKNEEGKSYLDFAENLLLQKLEELEAKLLEEDSEESRNSRQKRCIGEGVPCDENDPRCCSGLVCLKPTLHGIWYKSYYCYKK	#N/A	CIGEGVPCDENDPRCCSGLVCLKPTLHGIWYKSYYCYKK	,C6	#N/A	AGCAGGAATGTCACCCGTACAGTATTCATGCTTTTTAGCCTCAAAGTAGCTCCTGAAAATGTGATTTGAGCGAAATGAATTTTGTACGGGTGACATTCCTGCTGGTTTTCGTGTTGGCAGTCTCACTGGGACAAGCTGATAAAGATGAGAACCGAATGGAAATGCAAGAAAAACGGAAAAACGAAGAAGGTAAGAGCTATTTAGATTTTGCTGAAAACTTGCTGCTTCAAAAACTGGAGGAGCTAGAGGCCAAACTGCTGGAAGAAGACTCAGAAGAAAGTAGAAATTCTCGACAAAAGCGCTGTATCGGGGAAGGTGTGCCGTGCGATGAAAATGACCCTCGCTGCTGTTCTGGATTAGTATGTCTTAAACCTACGTTGCACGGTATATGGTATAAAT…
>HWTX-XVIa11	115	MNTVRVTFLLVFVLAVSLGQADKDENRMEMQEKRKNEEGKSYLDFAENLLLQKLEELEAKLLEEDSEESRNSRQKRCIGEGVPCDENDPRCCSGLVCLKPTLHGIWYKSYYCYKK	#N/A	CIGEGVPCDENDPRCCSGLVCLKPTLHGIWYKSYYCYKK	,C6	#N/A	ATATATTTAAAGCAGTGGTGAGATCGGACGTTTTTACACAAAATTCATTTCGCTCAAATCACATTTTCAGGAGCTACTTTGAGGCTAAAAAGCATGAATACTGTACGGGTGACATTCCTGCTGGTTTTCGTGTTGGCAGTCTCACTGGGACAAGCTGATAAAGATGAGAACCGAATGGAAATGCAAGAAAAACGGAAAAACGAAGAAGGCAAGAGCTATTTAGATTTTGCTGAAAACTTGCTGCTTCAAAAACTGGAGGAGCTAGAGGCCAAACTGCTGGAAGAAGACTCAGAAGAAAGTAGAAATTCTCGACAAAAGCGCTGTATCGGGGAAGGTGTGCCGTGCGATGAAAATGACCCTCGCTGCTGTTCTGGATTAGTATGTCTTAAACCTACGTTG…
>HWTX-XVIa29	115	MNTVRVTFLLVFVLAVSLGQADKDENRMEMQENGKNEEGKSYLDFAENLLLQKLEELEAKLLEEDSEESRNSRQKRCIGEGVPCDENDPRCCSGLVCLKPTLHGIWYKSYYCYKK	#N/A	CIGEGVPCDENDPRCCSGLVCLKPTLHGIWYKSYYCYKK	,C6	#N/A	GAAACAGTACCTTTGGACTTTATTTTGCTTTGAAAGAAACGTTAAATAACGTTTTTACATGAAGCTCTTTAGAAAAACCTTACGGAATAGGAGTTTTGGTTACAGTGGAGTCAGTAGACTGGAAATCAGTGCTCGGACTTAACGTCAAAATCATGCGCTTCATTTCTTGTAGCAATAATATGATTTATACCATATACCGTGCAACGTAGGTTTAAGACATACTAATCCAGAACAGCAGCGAGGGTCATTTTCATCGCACGGCACACCTTCCCCGATACAGCGCTTTTGTCGAGAATTTCTACTTTCTTCTGAGTCTTCTTCCAGCAGTTTGGCCTCTAGCTCCTCCAGTTTTTGAAGCAGCAAGTTTTCAGCAAAATCTAAATAGCTCTTGCCTTCTTC…
>HWTX-XVIa30	115	MNTVRVTFLLVSCWQSHWDKLIKMRTEWKCKKNGKNEEGKSYLDFAENLLLQKLEELEAKLLEEDSEESRNSRQKRCIGEGVPCDENDPRCCSGLVCLKPTLHGIWYKSYYCYKK	#N/A	CIGEGVPCDENDPRCCSGLVCLKPTLHGIWYKSYYCYKK	,C6	HWTX-XVIIIc3	AAGAAACAGTACCTTTGGACTTTATTTGCTTTGAAAGAAACGTTAAATAACGTTTTTACATGAAGCTCTTTAGAAAACCCTTCGGAATAGGAGTTTTGGTTACAGTGGGGTCAGTAGACTGGAAATCAGTGCTCGGACTTAACGTCAAAATCATGCGCTTCATTTCTTGTAGCAATAATATGATTTATACCATATACCGTGCAACGTAGGTTTAAGACATACTAATCCAGAACAGCAGCGAGGGTCATTTTCATCGCACGGCACACCTTCCCCGATACAGCGCTTTTGTCGAGAATTTCTACTTTCTTCTGAGTCTTCTTCCAGCAGTTTGGCCTCTAGCTCCTCCAGTTTTTGAAGCAGCAAGTTTTCAGCAAAATCTAAATAGCTCTTGCCTTCTTC…
>HWTX-XVIa31	115	MNTVRVTFLLVFVLAVSLGQADKMRTEWKCKKTVKNEEGKSYLDFAENLLLQKLEELEAKLLEEDSEESRNSRQKRCIGEGVPCDENDPRCCSGLVCLKPTLHGIWYKSYYCYKK	#N/A	CIGEGVPCDENDPRCCSGLVCLKPTLHGIWYKSYYCYKK	,C6	#N/A	TTTTGCACCCATCCCATATGTATAGCAGACAACATGTGCAAACTGAATGTGTATAAACAGCACAAAATTAGCAAATATTTAAATGCACATTCAGTAGACAGCTGGAAAACATAACATGTATCATCCATATCAAGTTATTTACATACAGTATATTTAACTGGAAAATGTATAAAAGCAAATAAATTAGTTTTTACACAAAATTCATTTCGCTCAAATCACATTTTCAGGAGCTACTTTGAGGCTAAAAAGCATGAATACTGTACGGGTGACATTCCTGCTGGTTTTCGTGTTGGCAGTCTCACTGGGACAAGCTGATAAGATGAGAACCGAATGGAAATGCAAGAAAACGGTAAAAAACGAAGAAGGCAAGAGCTATTTAGATTTTGCTGAAAACTTGCT…
>HWTX-XVIa32	116	MNTVRVTFLLVFVLAVSLGQADKDENRMEMQEKTEKNEEGKSYLDFAENLLLQKLEELEAKLLEEDSEESRNSRQKRCIGEGVPCDENDPRCCSGLVCLKPTLHGIWYKSYYCYKK	#N/A	CIGEGVPCDENDPRCCSGLVCLKPTLHGIWYKSYYCYKK	,C6	#N/A	AGAAACGTTAAATAACGTTTTTACATGAAGCTCTTTAGAAAACCTTCGGAATAGGAGTTTTGGTTACAGTGGAGTCAGTAGACTGGAAATCAGTGCTCGGACTTAACGTCAAATCATGCGCTTCATTTCTTGTAGCAATAATATGATTTATACCATATACCGTGCAACGTAGGTTTAAGACATACTAATCCAGAACAGCAGCGAGGGTCATTTTCATCGCACGGCACACCTTCCCCGATACAGCGCTTTTGTCGAGAATTTCTACTTTCTTCTGAGTCTTCTTCCAGCAGTTTGGCCTCTAGCTCCTCCAGTTTTTGAAGCAGCAAGTTTTCAGCAAAATCTAAATAGCTCTTGCCTTCTTCGTTTTTTTCCGTTTTTTCTTGCATTTCCATTCGGTTC…
>HWTX-XVIa33	116	MNTVRVTFLLVFVLAVSLGQADKDENRMEMQRKNGKNEEGKSYLDFAENLLLQKLEELEAKLLEEDSEESRNSRQKRCIGEGVPCDENDPRCCSGLVCLKPTLHGIWYKSYYCYKK	#N/A	CIGEGVPCDENDPRCCSGLVCLKPTLHGIWYKSYYCYKK	,C6	#N/A	GGACTCTAATGAGTGGTGAGATCGGACGTTTTTACACAAAATTCATTTCGCTCAAATCACATTTTCAGGAGCTACTTTGAGGCTAAAAAGCATGAATACTGTACGGGTGACATTCCTGCTGGTTTTCGTGTTGGCAGTCTCACTGGGACAAGCTGATAAAGATGAGAACCGAATGGAAATGCAAAGAAAAAACGGAAAAAACGAAGAAGGTAAGAGCTATTTAGATTTTGCTGAAAACTTGCTGCTTCAAAAACTGGAGGAGCTAGAGGCCAAACTGCTGGAAGAAGACTCAGAAGAAAGTAGAAATTCTCGACAAAAGCGCTGTATCGGGGAAGGTGTGCCGTGCGATGAAAATGACCCTCGCTGCTGTTCTGGATTAGTATGTCTTAAACCTACGTT…
>HWTX-XVIa34	142	MMRKMSFTQNSFRSNHIFRSYFEAKKHEYCTGDIPAGFVLAVSLGQADKDENRMEMQEKTEKNEEGKSYLDFAENLLLQKLEELEAKLLEEDSEESRNSRQKRCIGEGVPCDENDPRCCSGLVCLKPTLHGIWYKSYYCYKK	#N/A	CIGEGVPCDENDPRCCSGLVCLKPTLHGIWYKSYYCYKK	,C6	#N/A	CTTAACGTCAAAATCATGCGCTTCATTTCTTGTAGCAATAATATGATTTATACCATATACCGTGCAACGTAGGTTTAAGACATACTAATCCAGAACAGCAGCGAGGGTCATTTTCATCGCACGGCACACCTTCCCCGATACAGCGCTTTTGTCGAGAATTTCTACTTTCTTCTGAGTCTTCTTCCAGCAGTTTGGCCTCTAGCTCCTCCAGTTTTTGAAGCAGCAAGTTTTCAGCAAAATCTAAATAGCTCTTACCTTCTTCGTTTTTTTCCGTTTTTTCTTGCATTTCCATTCGGTTCTCATCTTTATCAGCTTGTCCCAGTGAGACTGCCAACACGAAACCAGCAGGAATGTCACCCGTACAGTATTCATGCTTTTTAGCCTCAAAGTAGCTCCTGA…
>HWTX-XVIa35	55	MLEEDSEESRNSRQKRCIGEGVPRDENDPRCCSGLVCLKPTLHGIWYKSYYCYKK	#N/A	CIGEGVPRDENDPRCCSGLVCLKPTLHGIWYKSYYCYKK	,C5	#N/A	AACTGCTGGAAGAAGACTCAGAAGAAAGTAGAAATTCTCGACAAAAGCGCTGTATCGGGGAAGGTGTGCCGCGCGATGAAAATGACCCTCGCTGCTGTTCTGGATTAGTATGTCTTAAACCTACGTTGCACGGTATATGGTATAAATCATATTATTGCTACAAGAAATGAAGCGCATGATTTTGACGTTAAGTCCGAGCACTGATTTCCAGTCTACTGACTCCACTGTAACCAAACTCCTATTCCGAAGGTTTTTCTAAAGAGCTTCATGTAAAAACGTTATTTAACGTTTCTTTCAAAGCAAAATAAAGTCCAAAGGTACTAGTTAAAAAAAACCAAAAAACGTAAACGTGGAGG
>HWTX-XVIa36	89	MEMQENGKNEEGKSYLDFAENLLLQKLEELEAKLLEEDSEESRNSRQKRCIGEGVPCDENDPRCCSGLVCLKPTLHGIWYKSYYCYKNE	#N/A	CIGEGVPCDENDPRCCSGLVCLKPTLHGIWYKSYYCYKNE	,C6	HWTX-XVIIIc2	CTTCATTCTTGTAGCAATAATATGATTTATACCATATACCGTGCAACGTAGGTTTAAGACATACTAATCCAGAACAGCAGCGAGGGTCATTTTCATCGCACGGCACACCTTCCCCGATACAGCGCTTTTGTCGAGAATTTCTACTTTCTTCTGAGTCTTCTTCCAGCAGTTTGGCCTCTAGCTCCTCCAGTTTTTGAAGCAGCAAGTTTTCAGCAAAATCTAAATAGCTCTTGCCTTCTTCGTTTTTTCCGTTTTCTTGCATTTCCATTCGGTTCTCATCTTTATCAGCTTGTCCCAGTGAGACTGCCAACACGAAACCAGCAGGAATGTCACCCGTACAGTATTCATGCTTTTTAGCCTCAAAGTAGCTCCTGAAAATGTGATTTGAGCGAAATGAAT…
>HWTX-XVIa37	117	MNTVRVTFLLVFVLAVSLGQADKDENRMEMQENGKNEEGKSYLDFAENLLLQKLEELEAKLLEEDSEESRNSRQKRCIGEGVPCDENDPRCCSGLVCLKPTLHGIWYKSYYCYKNEA	#REF!	CIGEGVPCDENDPRCCSGLVCLKPTLHGIWYKSYYCYKNEA	,C6	#REF!	GCGCTTCATTTTTGTAGCAATAATATGATTTATACCATATACCGTGCAACGTAGGTTTAAGACATACTAATCCAGAACAGCAGCGAGGGTCATTTTCATCGCACGGCACACCTTCCCCGATACAGCGCTTTTGTCGAGAATTTCTACTTTCTTCTGAGTCTTCTTCCAGCAGTTTGGCCTCTAGCTCCTCCAGTTTTTGAAGCAGCAAGTTTTCAGCAAAATCTAAATAGCTCTTACCTTCTTCGTTTTTTCCGTTTTCTTGCATTTCCATTCGGTTCTCATCTTTATCAGCTTGTCCCAGTGAGACTGCCAACACGAAAACCAGCAGGAATGTCACCCGTACAGTATTCATGCTTTTTTAGCCTCAAAGTAGCTCCTGAAAAATGTGATTTGAGCGAA…
>HWTX-XVId1	93	MNTVRVTFLLVFVLAVSLGQADKDENRMEMQRKNGKNEEDSEESRNSRQKRCIGEGVPCDENDPRCCSGLVCLKPTCTVYGINHIIATRNERA	#N/A	CIGEGVPCDENDPRCCSGLVCLKPTCTVYGINHIIATRNERA	,C6	HWTX-XVIIa	GTACTGTTATGTGTTACTGCGAGAAACAACTGCAAAAATACACAGGATTGAATGATGTTACATAAATGCTTTCCCCAAAATTTTTATATAGATATATATATAGTTAAAATTCATTTGTATAGCTTAAATATATTACAAATCCTTTACAAAATATGGATTTTTGTCTTTTTTTTTTACACAAATTCATTTCGCTCAAATCACATTTTCAGGAGCTACTTTGAGGCTAAAAAGCATGAATACTGTACGGGTGACATTCCTGCTGGTTTTCGTGTTGGCAGTCTCACTGGGACAAGCTGATAAAGATGAGAACCGAATGGAAATGCAAAGAAAAAACGGAAAAAACGAAGAAGACTCAGAAGAAAGTAGAAATTCTCGACAAAAGCGCTGTATCGGGGAAGG…
>HWTX-XVId2	102	MRTEWKCKKNGKTKKVRAIRFAENLLLQKLEELEAKLLEEDSEESRNSRQKRCIGEGVPCDENDPRCCSGLVCLKPTLHGIWYKSYYATRNEAHDFDVKSEH	#N/A	CIGEGVPCDENDPRCCSGLVCLKPTLHGIWYKSYYATRNEAHDFDVKSEH	,C6	#N/A	ATGCTTTTAGCCTCAAAGTAGCTCCTGAAAAATGTGATTTGAGGCTAAAAAGCATGAATACTGTACGGGTGACATTCCTGCTGGTTTTCGTGTTGGCAGTCTCACTGGGACAAGCTGATAAAGATGAGAACCGAATGGAAATGCAAGAAAAACGGAAAAACGAAGAAGGTAAGAGCTATTAGATTTGCTGAAAACTTGCTGCTTCAAAAACTGGAGGAGCTAGAGGCCAAACTGCTGGAAGAAGACTCAGAAGAAAGTAGAAATTCTCGACAAAAGCGCTGTATCGGGGAAGGTGTGCCGTGCGATGAAAATGACCCTCGCTGCTGTTCTGGATTAGTATGTCTTAAACCTACGTTGCACGGTATATGGTATAAATCATATTATGCTACAAGAAATGAA…
>HWTX-XVId3	102	MRTEWKCKKNGKTKKARAIRFAENLLLQKLEELEAKLLEEDSEESRNSRQKRCIGEGVPCDENDPRCCSGLVCLKPTLHGIWYKSYYCYKNEAHDFDVKSEH	#N/A	CIGEGVPCDENDPRCCSGLVCLKPTLHGIWYKSYYCYKNEAHDFDVKSEH	,C6	#N/A	GCCAACACAAAATTCATTTCGCTCAAATCACATTTTCAGGAGCTACTTTGAGGCTAAAAAGCATGAATACTGTACGGGTGACATTCCTGCTGGTTTTCGTGTTGGCAGTCTCACTGGGACAAGCTGATAAAGATGAGAACCGAATGGAAATGCAAGAAAAACGGAAAAACGAAGAAGGCAAGAGCTATTAGATTTGCTGAAAACTTGCTGCTTCAAAAACTGGAGGAGCTAGAGGCCAAACTGCTGGAAGAAGACTCAGAAGAAAGTAGAAATTCTCGACAAAAGCGCTGTATCGGGGAAGGTGTGCCGTGCGATGAAAATGACCCTCGCTGCTGTTCTGGATTAGTATGTCTTAAACCTACGTTGCACGGTATATGGTATAAATCATATTATTGCTAC…
>HWTX-XVId4	77	MEELDAKLWEEDSVESRNSRQKRCNGKDVPCDPDPAKNRRCCSGLECLKPYLHGIWYQDYYCYVENQAADFDVHPEL	#N/A	CNGKDVPCDPDPAKNRRCCSGLECLKPYLHGIWYQDYYCYVENQAADFDVHPEL	,C5	#N/A	AGGGTTAAACAGTGTACAGTGATGGAGGAACTAGACGCCAAACTGTGGGAAGAAGACTCAGTAGAAAGTAGAAATTCTCGACAAAAGCGCTGTAACGGGAAAGATGTACCGTGTGATCCGGACCCTGCTAAAAACCGTCGCTGCTGTTCTGGATTAGAATGCCTCAAACCCTACTTGCACGGTATATGGTATCAAGATTACTACTGCTATGTAGAAAATCAGGCCGCTGATTTCGACGTTCATCCCGAGCTGTGATTACCAATCTACTGACTCCACTGTGAGCAAAACTCCTATTCCGAAGCG
>HWTX-XVId5	134	MNTVRVTFLLVFVLAVSLGQADKDENRMEMQEKRKKREGKSYLDFAENLLLQKLEELEAKLLEEDSEESRNSRQKRCIGEGVPCDENDPRCCSGLVCLKPTLHGIWYKSYYCYKNEAHDLTLSPSTDFQSTDST	#N/A	CIGEGVPCDENDPRCCSGLVCLKPTLHGIWYKSYYCYKNEAHDLTLSPSTDFQSTDST	,C6	#N/A	GGCAGCGGTGGGATCGGACGTTTTTACACAAAATTCATTTCGCTCAAATCACATTTTCAGGAGCTACTTTGAGGCTAAAAAGCATGAATACTGTACGGGTGACATTCCTGCTGGTTTTCGTGTTGGCAGTCTCACTGGGACAAGCTGATAAAGATGAGAACCGAATGGAAATGCAAGAAAAACGGAAAAAACGAGAAGGTAAGAGCTATTTAGATTTTGCTGAAAACTTGCTGCTTCAAAAACTGGAGGAGCTAGAGGCCAAACTGCTGGAAGAAGACTCAGAAGAAAGTAGAAATTCTCGACAAAAGCGCTGTATCGGGGAAGGTGTGCCGTGCGATGAAAATGACCCTCGCTGCTGTTCTGGATTAGTATGTCTTAAACCTACGTTGCACGGTATAT…
>HWTX-XVId6	107	MEMQEKRKNEEGKSYLDFAENLLLQKLEELEAKLLEEDSEESRNSRQKRCIGEGVPCDENDPRCCSGLVCLKPTLHGIWYKSYYCYKNEAHDLTLVRALISSLLTPL	#N/A	CIGEGVPCDENDPRCCSGLVCLKPTLHGIWYKSYYCYKNEAHDLTLVRALISSLLTPL	,C6	#N/A	ATTAAGGATGTCTAAATGGGATAGGCTGGAGATAATTATGGTTTCTCTAATTATGTTAAATGAAGGAGGGGCTGAAAAGTTGATGGCTAAAAAGATGAATAATCAAAGGGTAATGTTAGGAAAAAGAGTAATTAATCTTTTAAATACTATAATGTTTCGTGTTGGCAGTCTCACTGGGACAAGCTGATAAAGATGAGAACCGAATGGAAATGCAAGAAAAACGGAAAAACGAAGAAGGTAAGAGCTATTTAGATTTTGCTGAAAACTTGCTGCTTCAAAAACTGGAGGAGCTAGAGGCCAAACTGCTGGAAGAAGACTCAGAAGAAAGTAGAAATTCTCGACAAAAGCGCTGTATCGGGGAAGGTGTGCCGTGCGATGAAAATGACCCTCGCTGCTGTT…
>HWTX-XVIe1	87	MEELDAKLWEEDSVESRNSRQKRCNGKDVPCDPDPAKKPSLLFWIRMPQTLLARYMVSRLLLLCRKIRPLISTFIPSCDYQSTDSTV	#N/A	CNGKDVPCDPDPAKKPSLLFWIRMPQTLLARYMVSRLLLLCRKIRPLISTFIPSCDYQSTDSTV	,C6	#N/A	GGGTTAAACAGTGTACAAGTGATGGAGGAACTAGACGCCAAACTGTGGGAAGAAGACTCAGTAGAAAGTAGAAATTCTCGACAAAAGCGCTGTAACGGGAAAGATGTACCGTGTGATCCGGACCCTGCTAAAAAACCGTCGCTGCTGTTCTGGATTAGAATGCCTCAAACCCTACTTGCACGGTATATGGTATCAAGATTACTACTGCTATGTAGAAAAATCAGGCCGCTGATTTCGACGTTCATCCCGAGCTGTGATTACCAATCTACTGACTCCACTGTGA
>HWTX-XVIe2	130	MEKRQKKTEAENLLLPKLEELDAKLWEEDSVESRNSRQKRCNGKDVPCDPDPAKKPSLLFWIRMPQTLLARYMVSRLLLLCRKIRPLISTFIPSCDYQSTDSTVSKTPIPKRFIKQLHQIILFNVSFNAK	#N/A	CNGKDVPCDPDPAKKPSLLFWIRMPQTLLARYMVSRLLLLCRKIRPLISTFIPSCDYQSTDSTVSKTPIPKRFIKQLHQIILFNVSFNAK	,C6	#N/A	TTTACAGTGAGAAACAGTACCTTCCGACTTTATTTTGCATTGAAAGAAACATTAAACAAAATTATTTGATGAAGCTGTTTTATAAAACGCTTCGGAATAGGAGTTTTGCTCACAGTGGAGTCAGTAGATTGGTAATCACAGCTCGGGATGAACGTCGAAATCAGCGGCCTGATTTTTCTACATAGCAGTAGTAATCTTGATACCATATACCGTGCAAGTAGGGTTTGAGGCATTCTAATCCAGAACAGCAGCGACGGTTTTTTAGCAGGGTCCGGATCACACGGTACATCTTTCCCGTTACAGCGCTTTTGTCGAGAATTTCTACTTTCTACTGAGTCTTCTTCCCACAGTTTGGCGTCTAGTTCCTCCAGCTTTGGAAGCAGCAAGTTTTCAGCTTCT…
>HWTX-XVIg1	121	MEKRQKKTEAENLLLPKLEELDAKLWEEDSVESRNSRQKRCNGKDVPCDPDPAKNRRCCSGLECLKPYLHGIWYQDYYCYVEKIRPLISTFIPSCDYQSTDSTVSKNSYSEAFYKTASSNN	#N/A	CNGKDVPCDPDPAKNRRCCSGLECLKPYLHGIWYQDYYCYVEKIRPLISTFIPSCDYQSTDSTVSKNSYSEAFYKTASSNN	,C4	#N/A	AATTATTTGATGAAGCTGTTTTATAAAACGCTTCGGAATAGGAGTTTTTGCTCACAGTGGAGTCAGTAGATTGGTAATCACAGCTCGGGATGAACGTCGAAATCAGCGGCCTGATTTTTTCTACATAGCAGTAGTAATCTTGATACCATATACCGTGCAAGTAGGGTTTGAGGCATTCTAATCCAGAACAGCAGCGACGGTTTTTAGCAGGGTCCGGATCACACGGTACATCTTTCCCGTTACAGCGCTTTTGTCGAGAATTTCTACTTTCTACTGAGTCTTCTTCCCACAGTTTGGCGTCTAGTTCCTCCAGCTTTGGAAGCAGCAAGTTTTCAGCTTCTGTCTTCTTCTGTCGCTTTTCCATTCGGTTCCCATCTTCATCAGCTTGCCCCAATTGAC…
>HWTX-XVIg2	128	MRQKKTEAENLLLPKLEELDAKLWEEDSVESRNSRQKRCNGKDVPCDPDPAKNRRCCSGLECLKPYLHGIWYQDYYCYVEKIRPLISTFIPSCDYQSTDSTVSKTPIPKRFIKQLHQIILFNVSFNAK	#N/A	CNGKDVPCDPDPAKNRRCCSGLECLKPYLHGIWYQDYYCYVEKIRPLISTFIPSCDYQSTDSTVSKTPIPKRFIKQLHQIILFNVSFNAK	,C4	#N/A	ACCTTCCGACTTATTTTGCATTGAAAGAAACATTAAACAAAATTATTTGATGAAGCTGTTTTATAAAACGCTTCGGAATAGGAGTTTTGCTCACAGTGGAGTCAGTAGATTGGTAATCACAGCTCGGGATGAACGTCGAAATCAGCGGCCTGATTTTTTCTACATAGCAGTAGTAATCTTGATACCATATACCGTGCAAGTAGGGTTTGAGGCATTCTAATCCAGAACAGCAGCGACGGTTTTTAGCAGGGTCCGGATCACACGGTACATCTTTCCCGTTACAGCGCTTTTGTCGAGAATTTCTACTTTCTACTGAGTCTTCTTCCCACAGTTTGGCGTCTAGTTCCTCCAGCTTTGGAAGCAGCAAGTTTTCAGCTTCTGTCTTCTTCTGTCGCATTT…
>HWTX-XVIg3	130	MEKRQKKTEAENLLLPKLEELDAKLWEEDSVESRNSRQKRCNGKDVPCDPDPAKNRRCCSGLECLKPYLHGIWYQDYYCYVEKIRPLISTFIPSCDYQSTDSTVSKTPIPKRFIKQLHQIILFNVSFNAK	#N/A	CNGKDVPCDPDPAKNRRCCSGLECLKPYLHGIWYQDYYCYVEKIRPLISTFIPSCDYQSTDSTVSKTPIPKRFIKQLHQIILFNVSFNAK	,C7	#N/A	TTAACAGTACCTTCCGACTTTATTTTGCATTGAAAGAAACATTAAACAAAATTATTTGATGAAGCTGTTTTATAAAACGCTTCGGAATAGGAGTTTTGCTCACAGTGGAGTCAGTAGATTGGTAATCACAGCTCGGGATGAACGTCGAAATCAGCGGCCTGATTTTTTCTACATAGCAGTAGTAATCTTGATACCATATACCGTGCAAGTAGGGTTTGAGGCATTCTAATCCAGAACAGCAGCGACGGTTTTTAGCAGGGTCCGGATCACACGGTACATCTTTCCCGTTACAGCGCTTTTGTCGAGAATTTCTACTTTCTACTGAGTCTTCTTCCCACAGTTTGGCGTCTAGTTCCTCCAGCTTTGGAAGCAGCAAGTTTTCAGCTTCTGTCTTCTTCT…
>HWTX-XVIg4	144	MVFSLRVAPENGNRMEKRQKKTEAENLLLPKLEELDAKLWEEDSVESRNSRQKRCNGKDVPCDPDPAKNRRCCSGLECLKPYLHGIWYQDYYCYVEKIRPLISTFIPSCDYQSTDSTVSKTPIPKRFIKQLHQIILFNVSFNAK	#N/A	CNGKDVPCDPDPAKNRRCCSGLECLKPYLHGIWYQDYYCYVEKIRPLISTFIPSCDYQSTDSTVSKTPIPKRFIKQLHQIILFNVSFNAK	,C7	#N/A	TTAACAGTACCTTCCGACTTTATTTTGCATTGAAAGAAACATTAAACAAAATTATTTGATGAAGCTGTTTTATAAAACGCTTCGGAATAGGAGTTTTGCTCACAGTGGAGTCAGTAGATTGGTAATCACAGCTCGGGATGAACGTCGAAATCAGCGGCCTGATTTTTTCTACATAGCAGTAGTAATCTTGATACCATATACCGTGCAAGTAGGGTTTGAGGCATTCTAATCCAGAACAGCAGCGACGGTTTTTAGCAGGGTCCGGATCACACGGTACATCTTTCCCGTTACAGCGCTTTTGTCGAGAATTTCTACTTTCTACTGAGTCTTCTTCCCACAGTTTGGCGTCTAGTTCCTCCAGCTTTGGAAGCAGCAAGTTTTCAGCTTCTGTCTTCTTCT…
>HWTX-XVIf9	69	MEELDAKLWEEDSVESRNSRQKRCNGKDVPCDPDPAKNRRCCSGLECLKPYLHGIWYQDYYCYVEKSGR	#N/A	CNGKDVPCDPDPAKNRRCCSGLECLKPYLHGIWYQDYYCYVEKSGR	,C7	#N/A	GGGTTAAACAGTGTACAGTGATGGAGGAACTAGACGCCAAACTGTGGGAAGAAGACTCAGTAGAAAGTAGAAATTCTCGACAAAAGCGCTGTAACGGGAAAGATGTACCGTGTGATCCGGACCCTGCTAAAAACCGTCGCTGCTGTTCTGGATTAGAATGCCTCAAACCCTACTTGCACGGTATATGGTATCAAGATTACTACTGCTATGTAGAAAAATCAGGCCGCTGATTTCGACGTTCATCCCGAGCTGTGATTACCAATCTACTGACTCCACTGTGAGCAAAACTCCTATTCCGAAGCGTTTTATAAACAGCTTCATC
>HWTX-XVIf2	73	MLPKLEELDAKLWEEDSVESRNSRQKRCNGKDVPCDPDPAKNRRCCSGLECLKPYLHGIWYQDYYCYVEKSGR	#N/A	CNGKDVPCDPDPAKNRRCCSGLECLKPYLHGIWYQDYYCYVEKSGR	,C7	#N/A	TTTTTACAGTGAGAAACAGTACCTTCCGACTTTATTTTGCATTGAAAGAAACATTAAACAAAATTATTTGATGAAGCTGTTTTATAAAACGCTTCGGAATAGGAGTTTTGCTCACAGTGGAGTCAGTAGATTGGTAATCACAGCTCGGGATGAACGTCGAAATCAGCGGCCTGATTTTTCTACATAGCAGTAGTAATCTTGATACCATATACCGTGCAAGTAGGGTTTGAGGCATTCTAATCCAGAACAGCAGCGACGGTTTTTAGCAGGGTCCGGATCACACGGTACATCTTTCCCGTTACAGCGCTTTTGTCGAGAATTTCTACTTTCTACTGAGTCTTCTTCCCACAGTTTGGCGTCTAGTTCCTCCAGCTTTGGAAGCAGC
>HWTX-XVIf3	86	MEKRQKKTEAENLLLPKLEELDAKLWEEDSVESRNSRQKRCNGKDVPCDPDPAKNRRCCSGLECLKPYLHGIWYQDYYCYVEKSGR	#N/A	CNGKDVPCDPDPAKNRRCCSGLECLKPYLHGIWYQDYYCYVEKSGR	,C6	#N/A	GAAACATTAAACAAAATTATTTGATGAAGCTGTTTTATAAAACGCTTCGGAATAGGAGTTTTGCTCACAGTGGAGTCAGTAGATTGGTAATCACAGCTCGGGATGAACGTCGAAATCAGCGGCCTGATTTTTCTACATAGCAGTAGTAATCTTGATACCATATACCGTGCAAGTAGGGTTTGAGGCATTCTAATCCAGAACAGCAGCGACGGTTTTTAGCAGGGTCCGGATCACACGGTACATCTTTCCCGTTACAGCGCTTTTGTCGAGAATTTCTACTTTCTACTGAGTCTTCTTCCCACAGTTTGGCGTCTAGTTCCTCCAGCTTTGGAAGCAGCAAGTTTTCAGCTTCTGTCTTCTTCTGTCGCTTTTCCATTCGGTTCCCATCTTCATCAGCTT
>HWTX-XVIf4	87	MRIERQKKTEAENLLLPKLEELDAKLWEEDSVESRNSRQKRCNGKDVPCDPDPAKNRRCCSGLECLKPYLHGIWYQDYYCYVEKSGR	#N/A	CNGKDVPCDPDPAKNRRCCSGLECLKPYLHGIWYQDYYCYVEKSGR	,C6	#N/A	GTTACCTTCCGACTTTTATTTTGCATTGAAAGAAACATTAAACAAAATTATTTGATGAAGCTGTTTTATAAAACGCTTCGGAATAGGAGTTTTGCTCACAGTGGAGTCAGTAGATTGGTAATCACAGCTCGGGATGAACGTCGAAATCAGCGGCCTGATTTTTCTACATAGCAGTAGTAATCTTGATACCATATACCGTGCAAGTAGGGTTTGAGGCATTCTAATCCAGAACAGCAGCGACGGTTTTTAGCAGGGTCCGGATCACACGGTACATCTTTCCCGTTACAGCGCTTTTGTCGAGAATTTCTACTTTCTACTGAGTCTTCTTCCCACAGTTTGGCGTCTAGTTCCTCCAGCTTTGGAAGCAGCAAGTTTTCAGCTTCTGTCTTCTTCTGTCGC…
>HWTX-XVIf5	89	MEPNGKRQKKTEAENLLLPKLEELDAKLWEEDSVESRNSRQKRCNGKDVPCDPDPAKNRRCCSGLECLKPYLHGIWYQDYYCYVEKSGR	#N/A	CNGKDVPCDPDPAKNRRCCSGLECLKPYLHGIWYQDYYCYVEKSGR	,C6	#N/A	TTTTGAGAAACAGTACCTTCCGACTTTATTTTGCATTGAAAGAAACATTAAACAAAATTATTTGATGAAGCTGTTTTATAAAACGCTTCGGAATAGGAGTTTTGCTCACAGTGGAGTCAGTAGATTGGTAATCACAGCTCGGGATGAACGTCGAAATCAGCGGCCTGATTTTTCTACATAGCAGTAGTAATCTTGATACCATATACCGTGCAAGTAGGGTTTGAGGCATTCTAATCCAGAACAGCAGCGACGGTTTTTAGCAGGGTCCGGATCACACGGTACATCTTTCCCGTTACAGCGCTTTTGTCGAGAATTTCTACTTTCTACTGAGTCTTCTTCCCACAGTTTGGCGTCTAGTTCCTCCAGCTTTGGAAGCAGCAAGTTTTCAGCTTCTGTCTT…
>HWTX-XVIf6	91	MKMEPNGKATEKTEAENLLLPKLEELDAKLWEEDSVESRNSRKKRCNGKDVPCDPDPAKNRRCCSGLECLKPYLHGIWYQDYYCYVEKSGR	#N/A	CNGKDVPCDPDPAKNRRCCSGLECLKPYLHGIWYQDYYCYVEKSGR	,C6	#N/A	AAATTATTTGATGAAGCTGTTTTATAAAACGCTTCGGAATAGGAGTTTTGCTCACAGTGGAGTCAGTAGATTGGTAATCACAGCTCGGGATGAACGTCGAAATCAGCGGCCTGATTTTTCTACATAGCAGTAGTAATCTTGATACCATATACCGTGCAAGTAGGGTTTGAGGCATTCTAATCCAGAACAGCAGCGACGGTTTTTAGCAGGGTCCGGATCACACGGTACATCTTTCCCGTTACAGCGCTTTTTGCGAGAATTTCTACTTTCTACTGAGTCTTCTTCCCACAGTTTGGCGTCTAGTTCCTCCAGCTTTGGAAGCAGCAAGTTTTCAGCTTCTGTCTTCTCTGTCGCTTTTCCATTCGGTTCCATCTTCATCAGCTTG
>HWTX-XVIf7	94	MVFSLRVAPEKATEKTEAENLLLPKLEELDAKLWEEDSVESRNSRQKRCNGKDVPCDPDPAKNRRCCSGLECLKPYLHGIWYQDYYCYVEKSGR	#N/A	CNGKDVPCDPDPAKNRRCCSGLECLKPYLHGIWYQDYYCYVEKSGR	,C6	#N/A	TTTAACAGTACCTTCCGACTTATTTGCATGAAAGAAACATTAAACAAAATTATTTGATGAAGCTGTTTTATAAAACGCTTCGGAATAGGAGTTTGCTCACAGTGGAGTCAGTAGATTGGTAATCACAGCTCGGGATGAACGTCGAAATCAGCGGCCTGATTTTTCTACATAGCAGTAGTAATCTTGATACCATATACCGTGCAAGTAGGGTTTGAGGCATTCTAATCCAGAACAGCAGCGACGGTTTTTAGCAGGGTCCGGATCACACGGTACATCTTTCCCGTTACAGCGCTTTTGTCGAGAATTTCTACTTTCTACTGAGTCTTCTTCCCACAGTTTGGCGTCTAGTTCCTCCAGCTTTGGAAGCAGCAAGTTTTCAGCTTCTGTCTTCTCTGTCGC…
>HWTX-XVIf8	112	MILFGAFLLVFVLAVSLGQADEDGNRMEKRQKKTEAENLLLPKLEELDAKLWEEDSVESRNSRQKRCNGKDVPCDPDPAKNRRCCSGLECLKPYLHGIWYQDYYCYVEKSGR	#N/A	CNGKDVPCDPDPAKNRRCCSGLECLKPYLHGIWYQDYYCYVEKSGR	,C6	#N/A	TCCGACTTTATTTGCATTGAAAGAAACATTAAACAAAATTATTTGATGAAGCTGTTTTATAAAACGCTTCGGAATAGGAGTTTTGCTCACAGTGGAGTCAGTAGATTGGTAATCACAGCTCGGGATGAACGTCGAAATCAGCGGCCTGATTTTTCTACATAGCAGTAGTAATCTTGATACCATATACCGTGCAAGTAGGGTTTGAGGCATTCTAATCCAGAACAGCAGCGACGGTTTTTAGCAGGGTCCGGATCACACGGTACATCTTTCCCGTTACAGCGCTTTTGTCGAGAATTTCTACTTTCTACTGAGTCTTCTTCCCACAGTTTGGCGTCTAGTTCCTCCAGCTTTGGAAGCAGCAAGTTTTCAGCTTCTGTCTTCTTCTGTCGCTTTTCCATT…
>HWTX-XVIf1	113	MNTVRVTFLLVFVLAVSLGQADEDGNRMEKRQKKTEAENLLLPKLEELDAKLWEEDSVESRNSRQKRCNGKDVPCDPDPAKNRRCCSGLECLKPYLHGIWYQDYYCYVEKSGR	#N/A	CNGKDVPCDPDPAKNRRCCSGLECLKPYLHGIWYQDYYCYVEKSGR	,C6	#N/A	AAAGAAACATTAAACAAAATTATTGATGAAGCTGTTTTATAAAACGCTTCGGAATAGGAGTTTTGCTCACAGTGGAGTCAGTAGATTGGTAATCACAGCTCGGGATGAACGTCGAAATCAGCGGCCTGATTTTTCTACATAGCAGTAGTAATCTTGATACCATATACCGTGCAAGTAGGGTTTGAGGCATTCTAATCCAGAACAGCAGCGACGGTTTTTAGCAGGGTCCGGATCACACGGTACATCTTTCCCGTTACAGCGCTTTTGTCGAGAATTTCTACTTTCTACTGAGTCTTCTTCCCACAGTTTGGCGTCTAGTTCCTCCAGCTTTGGAAGCAGCAAGTTTTCAGCTTCTGTCTTCTTCTGTCGCTTTTCCATTCGGTTCCCATCTTCATCAGC…
>HWTX-XVIf10	73	MKRCATEKRAAGGTRRQTVEEDSVESRNSRQKRCNGKDVPCDPDPAKNRRCCSGLECLKPTCTVYGIKITTAM	#N/A	CNGKDVPCDPDPAKNRRCCSGLECLKPTCTVYGIKITTAM	,C6	#N/A	AGATGCAGTAGTTAAGATGAAACGCTGCGCGACAGAGAAGAGAGCAGCTGGAGGAACTAGACGCCAAACTGTGGAAGAAGACTCAGTAGAAAGTAGAAATTCTCGACAAAAGCGCTGTAACGGGAAAGATGTACCGTGTGATCCGGACCCTGCTAAAAACCGTCGCTGCTGTTCTGGATTAGAATGCCTCAAACCTACTTGCACGGTATATGGTATCAAGATTACTACTGCTATGTAGAAAATCAGGCCGCTGATTTCGACGTTCATCCCGAGCTGTGATTACCAATCTACTGACTCCACTGTGAGCAAAACTCCTATTCCGAAGCGTTTATAAAACAGCTTCATCAAATAATTTGTTAATGTTCTTCAATGCAAAAT
>HWTX-XVIf11	159	MNTVRVTFLLVFVLAVSLGQADEDGNRMEKRQKKTEAENLLLPKLEELDAKLWEEDSVESRNSRQKRCNGKDVPCDPDPAKNRRCCSGLECLKPYLHGIWYQDYYCYV	#N/A	CNGKDVPCDPDPAKNRRCCSGLECLKPYLHGIWYQDYYCYV	,C6	#N/A	TCTACATAGCAGTAGTAATCTTGATACCATATACCGTGCAAGTAGGGTTTGAGGCATTCTAATCCAGAACAGCAGCGACGGTTTTTAGCAGGGTCCGGATCACACGGTACATCTTTCCCGTTACAGCGCTTTTGTCGAGAATTTCTACTTTCTACTGAGTCTTCTTCCCACAGTTTGGCGTCTAGTTCCTCCAGCTTTGGAAGCAGCAAGTTTTCAGCTTCTGTCTTCTTCTGTCGCTTTTCCATTCGGTTCCCATCTTCATCAGCTTGCCCCAATGACACTGCCAACACGAAAACCAGCAGGAATGTCACCCGAACAGTATTCATGGTTTTTAGCCTCAGAGTAGCTCCTGAATAAATTACACTTTCCTTCTTCCTCCTCCAACTCACTTGCCAACTC…
>HWTX-XVIIb6	78	MKSATLLALSFLLIASCFLICEAEHSRYEEHEILEENMGDVVNLEQRSCAKPGEMCMRIKCCDGQCGCNRGTGRCFCK	#N/A	SCAKPGEMCMRIKCCDGQCGCNRGTGRCFCK	,C8	#N/A	TTTTTTTTTTTCTTGAGACAGTTTACTTTATTGCATTCTCTTTTTTTTACATTTGAAGCATATTGGTAGAACTTGTAATATGAGAACGATCTTTGGCACCAGATGAGTGGAATAAGTGCTACTTGCAAAAGCAGCGCCCAGTACCACGATTGCACCCACATTGGCCGTCACAACATTTAATGCGCATACACATTTCTCCTGGCTTGGCACAAGATCTTTGTTCCAAATTTACCACATCGCCCATATTTTCTTCAAGTATCTCGTGTTCTTCGTATCTTGAATGTTCTGCTTCACAAATCAGAAAGCACGATGCAATGAGTAGAAAGCTCAAAGCCAGTAAAGTTGCAGACTTCATGATGATTTTTCAGGCGATCTCTGAAATAGCGAAGAAAGGGCGTG…
>HWTX-XVIIb7	81	MPVTQELGQCSHKCKMAKRNLLPISAEHSRYEEHEILEENMGDVVNLEQRSCAKPGEMCMRIKCCDGQCGCNRGTGRCFCK	#N/A	SCAKPGEMCMRIKCCDGQCGCNRGTGRCFCK	,C8	#N/A	AATAAGTGCTACTTGCAAAAGCAGCGCCCAGTACCACGATTGCACCCACATTGGCCGTCACAACATTTAATGCGCATACACATTTCTCCTGGCTTGGCACAAGATCTTTGTTCCAAATTTACCACATCGCCCATATTTTCTTCAAGTATCTCGTGTTCTTCGTATCTTGAATGTTCTGCTGAAATAGGCAATAAGTTTCTCTTGGCCATTTTGCACTTGTGAGAGCACTGCCCCAATTCCTGTGTTACTGGCATCTGTGTCCAGGATGAAGGGCTGGTCAGGTCGGGGATACACCAGGATGGGAGCTGATGACAGGGCCACTTTCAACTTGTTGAATGCCTCCTGGCAGTTTCCAGTCCAGATGAATTTTCTTTGCTCTCAGTGAGTCGATGAAGAGGT…
>HWTX-XVIIb8	46	MGDVVNLEQRSCAKPGEMCMRIKCCDGQCGCNRGTGRCFLQVALYF	#N/A	SCAKPGEMCMRIKCCDGQCGCNRGTGRCFLQVALYF	,C7	#N/A	AGGAAATAAAGTGCTACTTGCAAAAAGCAGCGCCCAGTACCACGATTGCACCCACATTGGCCGTCACAACATTTAATGCGCATACACATTTCTCCTGGCTTGGCACAAGATCTTTGTTCCAAATTTACCACATCGCCCATATTTTTCTTCAAGTATCTCGTGTTCTTCGTATCTTGAATGTTCTGCTTCACAAATCAGAAAGCACGATGCAATGAGTAGAAAGCTCAAAGCCAGTAAAGTTGCAGACTTCATGATGATTTTTTCAGGCGATCTCTGAAATAGCGACAGAAGAAGACAGAAGCTGAAAACTTGCTGCTTCCAAAGCTGGAGGACTAGACGCCAAACTGTGGGAAGAAGACTCAGTAGAAAGTAG
>HWTX-XVIIb9	78	MKSATLLALSFLLIASCFLICEAEHSRYEEHEILEENMGDVVNLEQRSCAKPGEMCMRIKCCRRPMWVQSWYWALLLD	#N/A	SCAKPGEMCMRIKCCRRPMWVQSWYWALLLD	,C4	#N/A	TTTGTAAGCGAAATAATATTTATTAATTCTCATTTTTTTGTCCAGGCAGATGAAGTACTTCACGTAACGCCATCACTGGCCAAATACATCCAGTTAGAAAACTGGACTGCATACATTGATCTCATTTGCCTATAATTTCCATTTACACCACTTGTGTTTATCACTACAAACACGGTTTGGACAGCACTCATTCTTTCCAGGTGTGCATGCATCAAAAACCCCTTTGCACGCCCTTTCTTCGCCTTTGAAGTCATCAACTGCAAAAATCATCATGAAGTCTGCAACTTTACTGGCTTTGAGCTTTCTACTCATTGCATCGTGCTTTCTGATTTGTGAAGCAGAACATTCAAGATACGAAGAACACGAGATACTTGAAGAAAATATGGGCGATGTGGTAAA…
>HWTX-XVIIb10	57	MGDVVNLEQRSCAKPGEMCMRIKCCDGQCGCNRGTGAAFASSTYSTHLVPKIVSYYK	>HWTX-XVIIIc1	SCAKPGEMCMRIKCCDGQCGCNRGTGAAFASSTYSTHLVPKIVSYYK	,C6	HWTX-XVIIIc1	ACTGAATTGAAAACGTCTCCCTGCTGCTTGACATATAGCAGATGTTATGAAGTGATGATGATGATGTCACCATCTGCATCGTTTGTGCCTAAACTATAAAATGGTTTTGCCTATTCAGTGTAATATGGCAACACTTACGACTTCGCTATTTCAGAGATCGCCTGAAAAATCATCATGAAGTCTGCAACTTTACTGGCTTTGAGCTTTCTTCTCATTGCATCGTGCTTTCTGATTTGTGAAGCAGAACATTCAAGATACGAAGAACACGAGATACTTGAAGAAATATGGGCGATGTGGTAAATTTGGAACAAAGATCTTGTGCCAAGCCAGGAGAAATGTGTATGCGCATTAAATGTTGTGACGGCCAATGTGGGTGCAATCGTGGTACTGGCGCTGCTT…
>HWTX-XVIIa2	75	MGLSFLLIASYVLICEAQHPGFQELLILEENMKDPENSEERSCAKPRETCNRMNILCCRGECVCPIIGDCFCYGD	#N/A	SCAKPRETCNRMNILCCRGECVCPIIGDCFCYGD	,C8	#N/A	CATTTTAAAAGCATATTGGTAGCACTGGTAATAAGAGAACTATCAGTAGCACCAGAAGAGTATGATCAGTCTCCGTAGCAGAAGCAATCCCCGATTATAGGGCATACACATTCCCCTCGGCAACATAAAATGTTCATCCTGTTACAGGTTTCTCTTGGTTTGGCACAAGATCTTTCTTCTGAATTTTCCGGATCTTTCATATTTTCTTCAAGTATCAGGAGTTCTTGGAATCCTGGATGTTGTGCTTCACAAATCAAAACGTACGAAGCAATGAGCAGAAAGCTTAGACCCATGAAAGTTCAATCTTCATGGTGATTTTCACAGATCCCCTGAAAAAATCACCATGAAGATTGCAACTTTCCTGGGTCTAAGCTTTCTGCTCATTGCTTCGTACGTTTT…
>HWTX-XVIIa1	81	MKIATFLGLSFLLIASYVLICEAQHPGFQELLILEENMKDPENSEERSCAKPRETCNRMNILCCRGECVCPIIGDCFCYGD	#N/A	SCAKPRETCNRMNILCCRGECVCPIIGDCFCYGD	,C8	HWTX-XVIIIc1	GAAACCTATTTATTTTATTTGATATTTTTTTTTTTTGCATTTAAAGCATATTGGTAGCACTGGTAATAAGAGAACTATCAGTAGCACCAGAAGAGTATGATCAGTCTCCGTAGCAGAAGCAATCCCCGATTATAGGGCATACACATTCCCCTCGGCAACATAAAATGTTCATCCTGTTACAGGTTTCTCTTGGTTTGGCACAAGATCTTTCTTCTGAATTTTCCGGATCTTTCATATTTTCTTCAAGTATCAGGAGTTCTTGGAATCCTGGATGTTGTGCTTCACAAATCAAAACGTACGAAGCAATGAGCAGAAAGCTTAGACCCAGGAAAGTTGCAATCTTCATGGTGATTTTTTCAGGGGATCTTAACTGCGAAATAGCGAAACTCCAACTGTTGTC
>HWTX-XVIIc1	52	MKDPENSEERSCAKPRETCNRMNILCCRGECVCPIIGDLLLLRRLIILFWCY	#N/A	SCAKPRETCNRMNILCCRGECVCPIIGDLLLLRRLIILFWCY	,C7	HWTX-XVIIIc1	TTGCATTAAAGCATATTGGTAGCACTGGTAATAAGAGAACTATCAGTAGCACCAGAAGAGTATGATCAGTCTCCGTAGCAGAAGCAAATCCCCGATTATAGGGCATACACATTCCCCTCGGCAACATAAAATGTTCATCCTGTTACAGGTTTCTCTTGGTTTGGCACAAGATCTTTCTTCTGAATTTTCCGGATCTTTCATATTTTCTCAAGTATCAGGAGTTCTTGGAATCCTGGATGTTGTGCTTCACAAATCAAACGTACGAAGCAATGAG
>HWTX-XVIIc2	50	MKDPEIQRRSCAKPRETCNRMNILCCRGMCMPYNRGLLLLRRLIILFWCY	#N/A	SCAKPRETCNRMNILCCRGMCMPYNRGLLLLRRLIILFWCY	,C6	HWTX-XVIIIc1	GCATTAAAGCATATTGGTAGCACTGGTAATAAGAGAACTATCAGTAGCACCAGAAGAGTATGATCAGTCTCCGTAGCAGAAGCAATCCCCGATTATAGGGCATACACATCCCTCGGCAACATAAAATGTTCATCCTGTTACAGGTTTCTCTTGGTTTGGCACAAGATCTTCTCTGAATTTCCGGATCTTTCATATTTCTTCAAGTATCAGGAGTTCTGCTTTCCGTGGTTGTGCCGAACATGAAAGCGTCAATGTTTTGGCCTGGCAGGATAGTCTGCTTTTGTGTTGCTATGCCTCGGAATCTGAGGAAAAGAATTCCCCAGAGAACTGCTTCCAAGATTTTGCAGTGATGACTTCAAAGCGAAGAAAGGGCGTGCAAAGGGTTTTGATGCATGCACA…
>HWTX-XVIIIj3	75	MLWSPPSKDSKATENDKTEQRMEIVVQETARACSKQIGDRCKSNATVWNDCSCGTIYVGGKEVNQCMDKSSDNAV	#N/A	ACSKQIGDRCKSNATVWNDCSCGTIYVGGKEVNQCMDKSSDNAV	,C5	#N/A	GGGGAAGACGAAGATACGTATCTGGCCAAATAACCGTGCAGCAGGTCTCACGATGAAGCTTAGTATCATTATCATAGCGACAAGTCTGTATGCTGTGGTCGCCTCCCTCAAAGGACTCTAAAGCAACTGAAAATGACAAGACGGAGCAGCGTATGGAAATAGTAGTTCAAGAGACGGCAAGAGCGTGCAGCAAACAGATTGGAGATAGATGCAAAAGTAATGCGACTGTGTGGAACGACTGTTCCTGTGGGACTATTTACGTAGGAGGAAAGGAGGTGAACCAATGTATGGACAAATCAAGTGATAATGCAGTCTGAACGGAATAGGCAAAGGATGGAACTTCGTAAAAAATGGCTCTCGTTTGCGTATAGATGAACTTGATTCTAACAATTGACGAGA…
>HWTX-XVIIIj2	96	MIMIPSFIVKTCCNGYLAKIRIFVFPSKDSKATENDKTEQRMEIVVQETARACSKQIGDRCKSNCDCCGTTVTCGTIYVGGKEVNQCMDKSSDNAV	#N/A	ACSKQIGDRCKSNCDCCGTTVTCGTIYVGGKEVNQCMDKSSDNAV	,C7	#N/A	GTTGCTTAGAGTCCTTTGAAGGGAAGGCGACCACGGCAATAACAAGACTTGTCGCTATGATAATGATACCAAGCTTCATCGTGAAGACCTGCTGCAACGGTTATTTGGCCAAGATACGTATCTTCGTCTTCCCTTCAAAGGACTCTAAAGCAACTGAAAATGACAAGACGGAGCAGCGTATGGAAATAGTAGTTCAAGAGACGGCAAGAGCGTGCAGCAAACAGATTGGAGATAGATGCAAAAGTAATTGCGACTGTTGTGGAACGACTGTTACCTGTGGGACTATTTACGTAGGAGGAAAGGAGGTGAACCAATGTATGGACAAATCAAGTGATAATGCAGTCTGAACGGAATAGGCAAAGGATGGAACTTCGTAAAAATAGG
>HWTX-XVIIIj1	91	MKLSIIIIATSLVIAVVAFPSKDSKATENDKTEQRMEIVVQETARACSKQIGDRCKSNCDCCGTTVSCGTIYVGGKEVNQCMDKSSDNAVL	#N/A	ACSKQIGDRCKSNCDCCGTTVSCGTIYVGGKEVNQCMDKSSDNAVL	,C7	#N/A	CAGAACTGCATTATCACTTGATTTGTCCATACATTGGTTCACCTCCTTTCCTCCTACGTAAATAGTCCCACAGGAAACAGTCGTTCCACAACAGTCGCAATTACTTTTGCATCTATCTCCAATCTGTTTGCTGCACGCTCTTGCCGTCTCTTGAACTACTATTTCCATACGCTGCTCCGTCTTGTCATTTTCAGTTGCTTTAGAGTCCTTTGAAGGGAAGGCGACCACGGCAATAACAAGACTTGTCGCTATGATAATGATACTAAGCTTCATCGTGAAGACCTGCTGCAACGGTTATTTGGCCAAGATACGTATCTTCGTCTTCCCCTCCCTATAAGCGCCTCTATCATTTTTCATCCTTCGATTTGTGCCACACTTTAAAACATCGCCTTTTCTCTT…
>HWTX-XVIIIj4	56	MEIVVQETARACSKQIGDRCKSNCDCCGTTVSCGTIYVGGKEVNQCMDKSSDNAVL	#N/A	ACSKQIGDRCKSNCDCCGTTVSCGTIYVGGKEVNQCMDKSSDNAVL	,C7	#N/A	TTCTTTATTTCTTACAGAAAATTCTTATTCATAACATGAAGAGATATCGCACAAACTAAGTGAGTTTTAGGCATTTCGCTCTCGTCAAATTGTTAGAATCAAGTTCAATCTATACGCAAAACGAGAAGCCATTTTTTACGAAGTTCCATCCTTTGCCTATTCCGTTACAGAACTGCATTATCACTTGATTTGTCCATACATTGGTTCACCTCCTTTCCTCCTACGTAAATAGTCCCACAGGAAACAGTCGTTCCACAACAGTCGCAATTACTTTTGCATCTATCTCCAATCTGTTTGCTGCACGCTCTTGCCGTCTCTTGAACTACTATTTCCATACGCTGCTCCGTCTTGTCATTTTCAGTTGCTTTAGAGTCCTTTGAAGGGAGGCGACCACGGCAA…
>HWTX-XVIIIj5	98	MIMIPSFIVKTCCNGYLAKIRIFVFPSKDSKATENDKTEQRMEIVVQETARACSKQIGDRCKSNCDCCGTTVTCGTIYVGGKEVNQCMDKSSDNAVLN	#N/A	ACSKQIGDRCKSNCDCCGTTVTCGTIYVGGKEVNQCMDKSSDNAVLN	,C7	#N/A	TGTCATTTCAGTTGCTTTAGAGTCCTTTGAAGGAAGGCGACCACGGCAATAACAAGACTTGTCGCTATGATAATGATACCAAGCTTCATCGTGAAGACCTGCTGCAACGGTTATTTGGCCAAGATACGTATCTTCGTCTTCCCCTCAAAGGACTCTAAAGCAACTGAAAATGACAAGACGGAGCAGCGTATGGAAATAGTAGTTCAAGAGACGGCAAGAGCGTGCAGCAAACAGATTGGAGATAGATGCAAAAGTAATTGCGACTGTTGTGGAACGACTGTTACCTGTGGGACTATTTACGTAGGAGGAAAGGAGGTGAACCAATGTATGGACAAATCAAGTGATAATGCAGTTCTGAACGG
>HWTX-XVIIIj6	99	MIMILSFIVKTCCNGYLAKIRIFVFPSKDSKATENDKTEQRMEIVVQETARACSKQIGDRCKSNCDCCGTTVSCGTIYVGGKEVNQCMDKSSDNAVLNG	#N/A	ACSKQIGDRCKSNCDCCGTTVSCGTIYVGGKEVNQCMDKSSDNAVLNG	,C7	#N/A	CAGTTGCTTTAGAGTCCTTGAAGGGAGGCGACCACGGCAATAACAAGACTTGTCGCTATGATAATGATACTAAGCTTCATCGTGAAGACCTGCTGCAACGGTTATTTGGCCAAGATACGTATCTTCGTCTTCCCTTCAAAGGACTCTAAAGCAACTGAAAATGACAAGACGGAGCAGCGTATGGAAATAGTAGTTCAAGAGACGGCAAGAGCGTGCAGCAAACAGATTGGAGATAGATGCAAAAGTAATTGCGACTGTTGTGGAACGACTGTTTCCTGTGGGACTATTTACGTAGGAGGAAAGGAGGTGAACCAATGTATGGACAAATCAAGTGATAATGCAGTTCTGAACGGATAGGCAAAGGATGGAACTTCGTAAAAAATGGCTTCTCGTTTTGCG…
>HWTX-XVIIIj7	100	MIMILSFIVKTCCNGYLAKIRIFVFPSKDSKATENDKTEQRNRKIVVQETARACSKQIGDRCKSNCDCCGTTVSCGTIYVGGKEVNQCMDKSSDNAVLNG	#N/A	ACSKQIGDRCKSNCDCCGTTVSCGTIYVGGKEVNQCMDKSSDNAVLNG	,C7	#N/A	TCAGTTGCTTTAGAGTCCTTTGAAGGGAAGGCGACCACGGCAATAACAAGACTTGTCGCTATGATAATGATACTAAGCTTCATCGTGAAGACCTGCTGCAACGGTTATTTGGCCAAGATACGTATCTTCGTCTTCCCTTCAAAGGACTCTAAAGCAACTGAAAATGACAAGACGGAGCAGCGTAATAGGAAAATAGTAGTTCAAGAGACGGCAAGAGCGTGCAGCAAACAGATTGGAGATAGATGCAAAAGTAATTGCGACTGTTGTGGAACGACTGTTTCCTGTGGGACTATTTACGTAGGAGGAAAGGAGGTGAACCAATGTATGGACAAATCAAGTGATAATGCAGTTCTGAACGGATAGGCAAAGGATGGAACTTCGTAAAAAATGGACTTCTCG…
>HWTX-XVIIIj10	58	MEIVVQETARACSKQIGDRCKSNCDCCGTTVTCGTIYVGGKEVNQCMDKSSDNAVLNG	#N/A	ACSKQIGDRCKSNCDCCGTTVTCGTIYVGGKEVNQCMDKSSDNAVLNG	,C7	#N/A	GTCATTTCAGTTGCTTTAGAGTCCTTTGAAGGAAGGCGACCACGGCAATAACAAGACTTGTCGCTATGATAATGATACCAAGCTTCATCGTGAAGACCTGCTGCAACGGTTATTTGGCCAAGATACGTATCTTCGTCTTCCCCCTTCTTAGGACTCTAAAGCAACTGAAAATGACAAGACGGAGCAGCGTATGGAAATAGTAGTTCAAGAGACGGCAAGAGCGTGCAGCAAACAGATTGGAGATAGATGCAAAAGTAATTGCGACTGTTGTGGAACGACTGTTACCTGTGGGACTATTTACGTAGGAGGAAAGGAGGTGAACCAATGTATGGACAAATCAAGTGATAATGCAGTTCTGAACGGATAGGCAAAGGATGGAACTTCGTAAAAAATGGCTTC…
>HWTX-XVIIIj11	99	MIMIPSFIVKTCCNGYLAKIRIFVFPSKDSKATENDKTEQRMEIVVQETARACSKQIGDRCKSNCDCCGTTVTCGTIYVGGKEVNQCMDKSSDNAVLNG	#N/A	ACSKQIGDRCKSNCDCCGTTVTCGTIYVGGKEVNQCMDKSSDNAVLNG	,C7	#N/A	GTTGCTTTAGAGTCCTTTGAAGGGAAGGCGACCACGGCAATAACAAGACTTGTCGCTATGATAATGATACCAAGCTTCATCGTGAAGACCTGCTGCAACGGTTATTTGGCCAAGATACGTATCTTCGTCTTCCCTTCAAAGGACTCTAAAGCAACTGAAAATGACAAGACGGAGCAGCGTATGGAAATAGTAGTTCAAGAGACGGCAAGAGCGTGCAGCAAACAGATTGGAGATAGATGCAAAAGTAATTGCGACTGTTGTGGAACGACTGTTACCTGTGGGACTATTTACGTAGGAGGAAAGGAGGTGAACCAATGTATGGACAAATCAAGTGATAATGCAGTTCTGAACGGATAGGCAAAGATGGAACTCGTAAAAATAGGCTTCTCGTTTTGCGTA…
>HWTX-XVIIIj12	59	MEIVVQETARACSKQIGDRCKSNCDCCGTTVTCGTIYVGGKEVNQCMDKSSDNAVLNGI	#N/A	ACSKQIGDRCKSNCDCCGTTVTCGTIYVGGKEVNQCMDKSSDNAVLNGI	,C7	#N/A	CCGTCTTGTCATTTCAGTTGCTTTAGAGTCCTTTGAAGGGAAGGCGACCACGGCAATAACAAGACTTGTCGCTATGATAATGATACCAAGCTTCATCGTGAAGACCTGCTGCAACGGTTATTTGGCCAAGATACGTATCTTCGTCTTCCCCCTTCTTAGGACTCTAAAGCAACTGAAAATGACAAGACGGAGCAGCGTATGGAAATAGTAGTTCAAGAGACGGCAAGAGCGTGCAGCAAACAGATTGGAGATAGATGCAAAAGTAATTGCGACTGTTGTGGAACGACTGTTACCTGTGGGACTATTTACGTAGGAGGAAAGGAGGTGAACCAATGTATGGACAAATCAAGTGATAATGCAGTTCTGAACGGAATA
>HWTX-XVIIIj13	100	MIMIPSFIVKTCCNGYLAKIRIFVFPSKDSKATENDKTEQRMEIVVQETARACSKQIGDRCKSNCDCCGTTVTCGTIYVGGKEVNQCMDKSSDNAVLNGI	#N/A	ACSKQIGDRCKSNCDCCGTTVTCGTIYVGGKEVNQCMDKSSDNAVLNGI	,C7	#N/A	GTCTTGTCATTTTCAGTTGCTTTAGAGTCCTTTGAAGGGAAGGCGACCACGGCAATAACAAGACTTGTCGCTATGATAATGATACCAAGCTTCATCGTGAAGACCTGCTGCAACGGTTATTTGGCCAAGATACGTATCTTCGTCTTCCCTTCAAAGGACTCTAAAGCAACTGAAAATGACAAGACGGAGCAGCGTATGGAAATAGTAGTTCAAGAGACGGCAAGAGCGTGCAGCAAACAGATTGGAGATAGATGCAAAAGTAATTGCGACTGTTGTGGAACGACTGTTACCTGTGGGACTATTTACGTAGGAGGAAAGGAGGTGAACCAATGTATGGACAAATCAAGTGATAATGCAGTTCTGAACGGAATAGG
>HWTX-XVIIIj8	95	MKLSIIIIATSLVIAVVAFPSKDSKATENDKTEQRMEIVVQETARACSKQIGDRCKSNCDCCGTTVSCGTIYVGGKEVNQCMDKSSDNAVLNGIG	#N/A	ACSKQIGDRCKSNCDCCGTTVSCGTIYVGGKEVNQCMDKSSDNAVLNGIG	,C7	#N/A	GCCTATTCCGTTCAGAACTGCATTATCACTTGATTTGTCCATACATTGGTTCACCTCCTTTCCTCCTACGTAAATAGTCCCACAGGAAACAGTCGTTCCACAACAGTCGCAATTACTTTTGCATCTATCTCCAATCTGTTTGCTGCACGCTCTTGCCGTCTCTTGAACTACTATTTCCATACGCTGCTCCGTCTTGTCATTTTCAGTTGCTTTAGAGTCCTTTGAAGGGAAGGCGACCACGGCAATAACAAGACTTGTCGCTATGATAATGATACTAAGCTTCATCGTTTTTGCGTATAGATTGAACTTGATTCTAACATTTGACGAGAGCGAAATGCCTAAAACTCACTTAGTTTGTGCGATATCTCTTCATGTTATGAATAGAATTTTCTGTAAGAA…
>HWTX-XVIIIj9	103	MIMILSFIVKTCCNGYLAKIRIFVFPSKDSKATENDKTEQRMEIVVQETARACSKQIGDRCKSNCDCCGTTVSCGTIYVGGKEVNQCMDKSSDNAVLNGIGKG	#N/A	ACSKQIGDRCKSNCDCCGTTVSCGTIYVGGKEVNQCMDKSSDNAVLNGIGKG	,C7	#N/A	ATTTCAGTTGCTTTAGAGTCCTTGAAGGGAGGCGACCACGGCAATAACAAGACTTGTCGCTATGATAATGATACTAAGCTTCATCGTGAAGACCTGCTGCAACGGTTATTTGGCCAAGATACGTATCTTCGTCTTCCCTTCAAAGGACTCTAAAGCAACTGAAAATGACAAGACGGAGCAGCGTATGGAAATAGTAGTTCAAGAGACGGCAAGAGCGTGCAGCAAACAGATTGGAGATAGATGCAAAAGTAATTGCGACTGTTGTGGAACGACTGTTTCCTGTGGGACTATTTACGTAGGAGGAAAGGAGGTGAACCAATGTATGGACAAATCAAGTGATAATGCAGTTCTGAACGGAATAGGCAAAGGATAGGAACTTCGTAAAAAATGGGCTTCTCG…
>HWTX-XVIIIj14	62	MEIVVQETARACSKQIGDRCKSNCDCCGTTVTCGTIYVGGKEVNQCMDKSSDNAVLNGIGKG	#N/A	ACSKQIGDRCKSNCDCCGTTVTCGTIYVGGKEVNQCMDKSSDNAVLNGIGKG	,C7	#N/A	CCGTCTTGTCATTTTCAGTTGCTTTAGAGTCCTTTGAAGGGAAGGCGACCACGGCAATAACAAGACTTGTCGCTATGATAATGATACCAAGCTTCATCGTGAAGACCTGCTGCAACGGTTATTTGGCCAAGATACGTATCTTCGTCTTCCCCTTCTTAGGACTCTAAAGCAACTGAAAATGACAAGACGGAGCAGCGTATGGAAATAGTAGTTCAAGAGACGGCAAGAGCGTGCAGCAAACAGATTGGAGATAGATGCAAAAGTAATTGCGACTGTTGTGGAACGACTGTTACCTGTGGGACTATTTACGTAGGAGGAAAGGAGGTGAACCAATGTATGGACAAATCAAGTGATAATGCAGTTCTGAACGGAATAGGCAAAGGATAGGAACTTACGTAA…
>HWTX-XVIIIj15	103	MIMIPSFIVKTCCNGYLAKIRIFVFPSKDSKATENDKTEQRMEIVVQETARACSKQIGDRCKSNCDCCGTTVTCGTIYVGGKEVNQCMDKSSDNAVLNGIGKG	#N/A	ACSKQIGDRCKSNCDCCGTTVTCGTIYVGGKEVNQCMDKSSDNAVLNGIGKG	,C7	#N/A	GCTCCGTCTTGTCATTTTCAGTTGCTTTAGAGTCCTTTGAAGGGAAGGCGACCACGGCAATAACAAGACTTGTCGCTATGATAATGATACCAAGCTTCATCGTGAAGACCTGCTGCAACGGTTATTTGGCCAAGATACGTATCTTCGTCTTCCCTTCAAAGGACTCTAAAGCAACTGAAAATGACAAGACGGAGCAGCGTATGGAAATAGTAGTTCAAGAGACGGCAAGAGCGTGCAGCAAACAGATTGGAGATAGATGCAAAAGTAATTGCGACTGTTGTGGAACGACTGTTACCTGTGGGACTATTTACGTAGGAGGAAAGGAGGTGAACCAATGTATGGACAAATCAAGTGATAATGCAGTTCTGAACGGAATAGGCAAAGGAT
>HWTX-XVIIIj16	106	MIMIPSFIVKTCCNGYLAKIRIFVFPSKDSKATENDKTEQRMEIVVQETARACSKQIGDRCKSNCDCCGTTVTCGTIYVGGKEVNQCMDKSSDNAVLNGIGKDGTS	#N/A	ACSKQIGDRCKSNCDCCGTTVTCGTIYVGGKEVNQCMDKSSDNAVLNGIGKDGTS	,C7	#N/A	GATGAACGCAAATTCTTATTCTTACAGAAAATTCTTATTCATAACATGAAGAGATATCGTACAAACTAAGTGAGTTTAGGCATTTCGCTCTCGTCAAATTGTTAGAATCAAGTTCAATCTATACGCAAAACGAGAAGCCATTTTTACGAAGTTCCATCCTTGCCTATTCCGTTCAGAACTGCATTATCACTTGATTTGTCCATACATTGGTTCACCTCCTTTCCTCCTACGTAAATAGTCCCACAGGTAACAGTCGTTCCACAACAGTCGCAATTACTTTTGCATCTATCTCCAATCTGTTTGCTGCACGCTCTTGCCGTCTCTTGAACTACTATTTCCATACGCTGCTCCGTCTTGTCATTTTCAGTTGCTTTAGAGTCCTTTGAGGGGAAGACGAAG…
>HWTX-XVIIIj17	72	MTRRRQRMEIVVQETARACSKQIGDRCKSNCDCCGTTVTCGTIYVGGKEVNQCMDKSSDNAVLNGIGKDGTS	#N/A	ACSKQIGDRCKSNCDCCGTTVTCGTIYVGGKEVNQCMDKSSDNAVLNGIGKDGTS	,C7	#N/A	TTATTCTTACAGAAAATTCTTATTCATAACATGAAGAGATATCGTACAAACTAAGTGAGTTTTAGGCATTTCGCTCTCGTCAAATTGTTAGAATCAAGTTCAATCTATACGCAAAACGAGAAGCCATTTTTACGAAGTTCCATCCTTGCCTATTCCGTTCAGAACTGCATTATCACTTGATTTGTCCATACATTGGTTCACCTCCTTTCCTCCTACGTAAATAGTCCCACAGGTAACAGTCGTTCCACAACAGTCGCAATTACTTTTGCATCTATCTCCAATCTGTTTGCTGCACGCTCTTGCCGTCTCTTGAACTACTATTTCCATACGCTGCCTCCGTCTTGTCATTTTCAGTTGCTTTAGAGTCCTTTGAAGGGAGACGAAGATACGTATCTTGG
>HWTX-XVIIIj18	84	MPWSPPSKDSKATENDKTEQRMEIVVQETARACSKQIGDRCKSNATVWNDCYLWDYYVGGKEVNQCMDKSSDNAVLNGIGKGWN	#N/A	ACSKQIGDRCKSNATVWNDCYLWDYYVGGKEVNQCMDKSSDNAVLNGIGKGWN	,C4	#N/A	CGAAGATACGTATCTGGCCAAATAACCGTGCAGCAGGTCTCACGATGAAGCTTGGTATCATTATCATAGCGACAAGTCTGTATGCCGTGGTCGCCTCCCTCAAAGGACTCTAAAGCAACTGAAAATGACAAGACGGAGCAGCGTATGGAAATAGTAGTTCAAGAGACGGCAAGAGCGTGCAGCAAACAGATTGGAGATAGATGCAAAAGTAATGCGACTGTGTGGAACGACTGTTACCTGTGGGACTATTACGTAGGAGGAAAGGAGGTGAACCAATGTATGGACAAATCAAGTGATAATGCAGTTCTGAACGGAATAGGCAAAGGATGGAAC
>HWTX-XVIIIj19	107	MIMIPSFIVKTCCNGYLAKIRIFVFPSKDSKATENDKTEQRMEIVVQETARACSKQIGDRCKSNCDCCGTTVTCGTIYVGGKEVNQCMDKSSDKCSSERNRQRMETS	#N/A	ACSKQIGDRCKSNCDCCGTTVTCGTIYVGGKEVNQCMDKSSDKCSSERNRQRMETS	,C8	#N/A	TCAGTTGCTTTAGAGTCCTTTGAAGGGAAGGCGACCACGGCAATAACAAGACTTGTCGCTATGATAATGATACCAAGCTTCATCGTGAAGACCTGCTGCAACGGTTATTTGGCCAAGATACGTATCTTCGTCTTCCCTTCAAAGGACTCTAAAGCAACTGAAAATGACAAGACGGAGCAGCGTATGGAAATAGTAGTTCAAGAGACGGCAAGAGCGTGCAGCAAACAGATTGGAGATAGATGCAAAAGTAATTGCGACTGTTGTGGAACGACTGTTACCTGTGGGACTATTTACGTAGGAGGAAAGGAGGTGAACCAATGTATGGACAAATCAAGTGATAAATGCAGTTCTGAACGGAATAGGCAAAGGATGGAAACTTCGTAAAAAATGGACTTCTCG…
>HWTX-XVIIIg1	78	MIMILSFIVKTCCNGYLAKIRIFVFPSKDSKATENDKTEQRMEIVVQETARACSKQIGDRCKSIATVVERLFPVGLFT	#N/A	ACSKQIGDRCKSIATVVERLFPVGLFT	,C2	#N/A	TAGAGTCCTTTGAAGGGAAGGCGACCACGGCAATAACAAGACTTGTCGCTATGATAATGATACTAAGCTTCATCGTGAAGACCTGCTGCAACGGTTATTTGGCCAAGATACGTATCTTCGTCTTCCCTTCAAAGGACTCTAAAGCAACTGAAAATGACAAGACGGAGCAGCGTATGGAAATAGTAGTTCAAGAGACGGCAAGAGCGTGCAGCAAACAGATTGGAGATAGATGCAAAAGTATTGCGACTGTTGTGGAACGACTGTTTCCTGTGGGACTATTTACGTAGGAGGAAAGGAGGTGAACCAATGTATGGACAAATCAAGTGATAATGCAGTTCTGAACGGAATAGGCAAAGGATGGAACTTCGTAAAAATGGCTTCTCGTTTTGCGTATAGATT…
>HWTX-XVIIIg2	78	MIMIPSFIVKTCCNGYLAKIRIFVFPSKDSKATENDKTEQRMEIVVQETARACSKQIGDRCKSIATVVERLLPVGLFT	#N/A	ACSKQIGDRCKSIATVVERLLPVGLFT	,C2	#N/A	CAGTTGCTTTAGAGTCCTTTGAAGGGAAGGCGACCACGGCAATAACAAGACTTGTCGCTATGATAATGATACCAAGCTTCATCGTGAAGACCTGCTGCAACGGTTATTTGGCCAAGATACGTATCTTCGTCTTCCCTTCAAAGGACTCTAAAGCAACTGAAAATGACAAGACGGAGCAGCGTATGGAAATAGTAGTTCAAGAGACGGCAAGAGCGTGCAGCAAACAGATTGGAGATAGATGCAAAAGTATTGCGACTGTTGTGGAACGACTGTTACCTGTGGGACTATTTACGTAGGAGGAAAGGAGGTGAACCAATGTATGGACAAATCAAGTGATAATGCAGTTCTGAACGGAATAGGCAAAGGA
>HWTX-XVIIIg3	78	MIMILSFIVKTCCNGYLAKIRIFVFPSKDSKATENDKTEQRMEIVVQETARACSKQIGDRCKVIATVVERLFPVGLFT	#N/A	ACSKQIGDRCKVIATVVERLFPVGLFT	,C2	#N/A	AACAAGACTTGTCGCTATGATAATGATACTAAGCTTCATCGTGAAGACCTGCTGCAACGGTTATTTGGCCAAGATACGTATCTTCGTCTTCCCTTCAAAGGACTCTAAAGCAACTGAAAATGACAAGACGGAGCAGCGTATGGAAATAGTAGTTCAAGAGACGGCAAGAGCGTGCAGCAAACAGATTGGAGATAGATGCAAAGTAATTGCGACTGTTGTGGAACGACTGTTTCCTGTGGGACTATTTACGTAGGAGGAAAGGAGGTGAACCAATGTATGGACAAATCAAGTGATAATGCAGTTCTGAACGGAATAGGCAAAGGATGGAACTTCGTAAAAACTGGCTTCTCGTTTTGCGTATAGATTGAACTTGATTCTAACAATTTGACGAGAGCGAAA…
>HWTX-XVIIIg4	78	MIMIPSFIVKTCCNGYLAKIRIFVFPSKDSKATENDKTEQRMEIVVQETARACSKQIGDRCKVIATVVERLLPVGLFT	#N/A	ACSKQIGDRCKVIATVVERLLPVGLFT	,C2	#N/A	TCTTACAGAAAATTCTTATTCATAACATGAAGAGATATCGTACAAACTAAGTGAGTTTTAGGCATTTCGCTCTCGTCAAATTGTTAGAATCAAGTTCAATCTATACGCAAAACGAGAAGCCATTTTTTACGAAGTTCCATCCTTTGCCTATTCCGTTCAGAACTGCATTATCACTTGATTTGTCCATACATTGGTTCACCTCCTTTCCTCCTACGTAAATAGTCCCACAGGTAACAGTCGTTCCACAACAGTCGCAATTACTTTGCATCTATCTCCAATCTGTTTGCTGCACGCTCTTGCCGTCTCTTGAACTACTATTTCCATACGCTGCTCCGTCTTGTCATTTTCAGTTGCTTTAGAGTCCTTTGAAGGGAAGACGAAGATACGTATCTTGGCCAA…
>HWTX-XVIIIk1	94	MPWSPPSKDSKATENDKTEQRMEIVVQETARACSKQIGDRCKSNATVWNDCYLWDYYVGGKEVNQCMDKSSDNAVLNGIGKGWNFVKKWTLVCV	#N/A	ACSKQIGDRCKSNATVWNDCYLWDYYVGGKEVNQCMDKSSDNAVLNGIGKGWNFVKKWTLVCV	,C5	#N/A	CGAAGATACGTATCTTGGCCAAATAACCGTTGCAGCAGGTCTTCACGATGAAGCTTGGTATCATTATCATAGCGACAAGTCTTGTATGCCGTGGTCGCCTCCCTCAAAGGACTCTAAAGCAACTGAAAATGACAAGACGGAGCAGCGTATGGAAATAGTAGTTCAAGAGACGGCAAGAGCGTGCAGCAAACAGATTGGAGATAGATGCAAAAGTAATGCGACTGTGTGGAACGACTGTTACCTGTGGGACTATTACGTAGGAGGAAAGGAGGTGAACCAATGTATGGACAAATCAAGTGATAATGCAGTTCTGAACGGAATAGGCAAAGGATGGAACTTCGTAAAAAAATGGACTCTCGTTTGCGTATAGA
>HWTX-XVIIIk2	76	MEIVVQESARACSKQIGDRCKSNCDCCGTTVSCGTIYVGGKEVNQCMDKSSDNAVLNGIGKGWNFVKKWLLVLRID	#N/A	ACSKQIGDRCKSNCDCCGTTVSCGTIYVGGKEVNQCMDKSSDNAVLNGIGKGWNFVKKWLLVLRID	,C7	#N/A	TTTGGATGAACGCAAATTTCTTTATTTCTTACAGAAAATTCTTATTCATAACATGAAGAGATATCGCACAAACTAAGTGAGTTTTAGGCATTTCGCTCTCGTCAAATTGTTAGAATCAAGTTCAATCTATACGCAAAACGAGAAGCCATTTTTTTACGAAGTTCCATCCTTTGCCTATTCCGTTCAGAACTGCATTATCACTTGATTTGTCCATACATTGGTTCACCTCCTTTCCTCCTACGTAAATAGTCCCACAGGAAACAGTCGTTCCACAACAGTCGCAATTACTTTTGCATCTATCTCCAATCTGTTTGCTGCACGCTCTTGCCGACTCTTGAACTACTATTTCCATACGCTGCTCCGTCTTGTCATTTTTCAGTTTGCTTTAGAGTCCTTTGA…
>HWTX-XVIIIk3	74	MEIVVQETARACSKQIGDRCKSNCDCCGTTVSCGTIYVGGKEVNQCMDKSSDNAVLNGIGKGWNFVKNGFSFCV	#N/A	ACSKQIGDRCKSNCDCCGTTVSCGTIYVGGKEVNQCMDKSSDNAVLNGIGKGWNFVKNGFSFCV	,C8	HWTX-XVIIIc1	TTTTTTTTTTTTTTTGTTAACGCAAATTTCTTTATTTCTTACAGAAAATTCTTATTCATAACATGAAGAGATATCGCACAAACTAAGTGAGTTTTAGGCATTTCGCTCTCGTCAAATTGTTAGAATCAAGTTCAATCTATACGCAAAACGAGAAGCCATTTTTTACGAAGTTCCATCCTTTGCCTATTCCGTTCAGAACTGCATTATCACTTGATTTGTCCATACATTGGTTCACCTCCTTTCCTCCTACGTAAATAGTCCCACAGGAAACAGTCGTTCCACAACAGTCGCAATTACTTTTGCATCTATCTCCAATCTGTTTGCTGCACGCTCTTGCCGTCTCTTGAACTACTATTTCCATACGCTGCTCCGTCTTGTCATTTTCAGTTGCTTTAGAGT…
>HWTX-XVIIIk4	76	MEIVVQETARACSKQIGDRCKSNCDCCGTTVSCGTIYVGGKEVNQCMDKSSDNAVLNGIGKGWNFVKNRLLVLRID	#N/A	ACSKQIGDRCKSNCDCCGTTVSCGTIYVGGKEVNQCMDKSSDNAVLNGIGKGWNFVKNRLLVLRID	,C7	#N/A	GTCTTGTCATTTTCAGTTGCTTTAGAGTCCTTTGAAGGGAAGGCGACCACGGCAATAACAAGACTTGTCGCTATGATAATGATACTAAGCTTCATCGTGAAGACCTGCTGCAACGGTTATTTGGCCAAGATACGTATCTTCGTCTTCCCCCTTCTTAGGACTCTAAAGCAACTGAAAATGACAAGACGGAGCAGCGTATGGAAATAGTAGTTCAAGAGACGGCAAGAGCGTGCAGCAAACAGATTGGAGATAGATGCAAAAGTAATTGCGACTGTTGTGGAACGACTGTTTCCTGTGGGACTATTTACGTAGGAGGAAAGGAGGTGAACCAATGTATGGACAAATCAAGTGATAATGCAGTTCTGAACGGAATAGGCAAAGGATGGAACTTCGTAAAAA…
>HWTX-XVIIIk5	74	MEIVVQETARACSKQIGDRCKSNCDCCGTTVSCGTIYVGGKEVNQCMDQSSDNAVLNGIGKGWNFEKWLSFAYR	#N/A	ACSKQIGDRCKSNCDCCGTTVSCGTIYVGGKEVNQCMDQSSDNAVLNGIGKGWNFEKWLSFAYR	,C7	#N/A	GTCATTTCAGTTGCTTTAGAGTCCTTGAAGGAAGGCGACCACGGCAATAACAAGACTTGTCGCTATGATAATGATACTAAGCTTCATCGTGAAGACCTGCTGCAACGGTTATTTGGCCAAGATACGTATCTTCGTCTTCCCCCTTCTTAGGACTCTAAAGCAACTGAAAATGACAAGACGGAGCAGCGTATGGAAATAGTAGTTCAAGAGACGGCAAGAGCGTGCAGCAAACAGATTGGAGATAGATGCAAAAGTAATTGCGACTGTTGTGGAACGACTGTTTCCTGTGGGACTATTTACGTAGGAGGAAAGGAGGTGAACCAATGTATGGACCAATCAAGTGATAATGCAGTTCTGAACGGAATAGGCAAAGGATGGAACTTCGAAAAATGGCTCTCG…
>HWTX-XVIIIk6	118	MIMILSFIVKTCCNGYLAKIRIFVFPSKDSKATENDKTEQRMEIVVQETARACSKQIGDRCKSNCDCCGTTVSCGTIYVGGKEVNQCMDKSSDNDSSERNRQRIGTYVKMDFVVLRID	#N/A	ACSKQIGDRCKSNCDCCGTTVSCGTIYVGGKEVNQCMDKSSDNDSSERNRQRIGTYVKMDFVVLRID	,C7	#N/A	CGCTGCTCCGTCTTGTCATTTTCAGTTGCTTTAGAGTCCTTTGAAGGGAAGGCGACCACGGCAATAACAAGACTTGTCGCTATGATAATGATACTAAGCTTCATCGTGAAGACCTGCTGCAACGGTTATTTGGCCAAGATACGTATCTTCGTCTTCCCTTCAAAGGACTCTAAAGCAACTGAAAATGACAAGACGGAGCAGCGTATGGAAATAGTAGTTCAAGAGACGGCAAGAGCGTGCAGCAAACAGATTGGAGATAGATGCAAAAGTAATTGCGACTGTTGTGGAACGACTGTTTCCTGTGGGACTATTTACGTAGGAGGAAAGGAGGTGAACCAATGTATGGACAAATCAAGTGATAATGACAGTTCTGAACGGAATAGGCAAAGGATAGGAACT…
>HWTX-XVIIIk7	117	MIMIPSFIVKTCCNGYLAKIRIFVFPSKDSKATENDKTEQRMEIVVQETARACSKQIGDRCKSNCDCCGTTVTCGTIYVGGKEVNQCMDKSSDNAVLNGIGKGWNFVKIGLLVCRID	#N/A	ACSKQIGDRCKSNCDCCGTTVTCGTIYVGGKEVNQCMDKSSDNAVLNGIGKGWNFVKIGLLVCRID	,C8	#N/A	GTTGCTTTAGAGTCCTTTGAAGGGAAGGCGACCACGGCAATAACAAGACTTGTCGCTATGATAATGATACCAAGCTTCATCGTGAAGACCTGCTGCAACGGTTATTTGGCCAAGATACGTATCTTCGTCTTCCCTTCAAAGGACTCTAAAGCAACTGAAAATGACAAGACGGAGCAGCGTATGGAAATAGTAGTTCAAGAGACGGCAAGAGCGTGCAGCAAACAGATTGGAGATAGATGCAAAAGTAATTGCGACTGTTGTGGAACGACTGTTACCTGTGGGACTATTTACGTAGGAGGAAAGGAGGTGAACCAATGTATGGACAAATCAAGTGATAATGCAGTTCTGAACGGAATAGGCAAAGGATGGAACTTCGTAAAAATAGGACTTCTCGTTTGT…
>HWTX-XVIIIk8	82	MFGTTTEKQESSETARACSKQIGDRCKSNCDCCGTTVTCGTIYVGGKEVNQCMDKSSDNAVLNGIGKGWNFVKKWLLVLRID	#N/A	ACSKQIGDRCKSNCDCCGTTVTCGTIYVGGKEVNQCMDKSSDNAVLNGIGKGWNFVKKWLLVLRID	,C7	#N/A	GCAAACAACAAAAAGCAGAACTAATCCTGCGAAGGCCAAAAACATTGACGCTTTCATGTTCGGCACAACCACGGAAAAGCAAGAATCTTCTGAGACGGCAAGAGCGTGCAGCAAACAGATTGGAGATAGATGCAAAAGTAATTGCGACTGTTGTGGAACGACTGTTACCTGTGGGACTATTTACGTAGGAGGAAAGGAGGTGAACCAATGTATGGACAAATCAAGTGATAATGCAGTTCTGAACGGAATAGGCAAAGGATGGAACTTCGTAAAAAAATGGCTTCTCGTTTTGCGTATAGATTGAACTTGATTCTAACAATTTGACGAGAGCGAAATGCTAAAACTCACTTAGTTTGTACGATATCTCTTCAATGTATGAATAAGAATTTTC
>HWTX-XVIIIk9	83	MHKTEQRMEIVVQETARACSKQIGDRCKSNCDCCGTTVTCGTIYVGGKEVNQCMDKSSDNAVLNGIGKGWNFVKKWLLVLRID	#N/A	ACSKQIGDRCKSNCDCCGTTVTCGTIYVGGKEVNQCMDKSSDNAVLNGIGKGWNFVKKWLLVLRID	,C7	#N/A	AGAAAATGCACAAGACAGAGCAGCGTATGGAAATAGTAGTTCAAGAGACGGCAAGAGCGTGCAGCAAACAGATTGGAGATAGATGCAAAAGTAATTGCGACTGTTGTGGAACGACTGTTACCTGTGGGACTATTTACGTAGGAGGAAAGGAGGTGAACCAATGTATGGACAAATCAAGTGATAATGCAGTTCTGAACGGAATAGGCAAAGGATGGAACTTCGTAAAAAAATGGCTTCTCGTTTTGCGTATAGATTGAACTTGATTCTAACAATTTGACGAGAGCGAAATGCCTAAAACTCACTTAGTTTGTGCGATATCTCTTCATGTTATGAATAAGAATTTT
>HWTX-XVIIIz1	82	MEIVVQETARACSKQIGDRCKSNCDCCGTTVSCGTIYVGGKEVNQCMDKSSDNAVLNGIGKGWNFVKMASRFAYRLNLILTI	#N/A	ACSKQIGDRCKSNCDCCGTTVSCGTIYVGGKEVNQCMDKSSDNAVLNGIGKGWNFVKMASRFAYRLNLILTI	,C7	#N/A	CTTTATTCTTACAGAAAATTCTTATTCATAACATGAAGAGATATCGCACAAACTAAGTGAGTTTTAGGCATTTCGCTCTCGTCAAATTGTTAGAATCAAGTTCAATCTATACGCAAAACGAGAAGCCATTTTTACGAAGTTCCATCCTTTGCCTATTCCGTTCAGAACTGCATTATCACTTGATTTGTCCATACATTGGTTCACCTCCTTTCCTCCTACGTAAATAGTCCCACAGGAAACAGTCGTTCCACAACAGTCGCAATTACTTTTGCATCTATCTCCAATCTGTTTGCTGCACGCTCTTGCCGTCTCTTGAACTACTATTTCCATACGCTGCTCCGTCTTGTCATTTTTTACGTGTCGTTACGTTAGTACGTAACCGAAAGGGGAAGGGGAACG…
>HWTX-XVIIIz2	123	MIMILSFIVKTCCNGYLAKIRIFVFPSKDSKATENDKTEQRMEIVVQETARACSKQIGDRCKSNCDCCGTTVSCGTIYVGGKEVNQCMDKSSDNAVLNGIGKGWNFVKMASRFAYRLNLILTI	#N/A	ACSKQIGDRCKSNCDCCGTTVSCGTIYVGGKEVNQCMDKSSDNAVLNGIGKGWNFVKMASRFAYRLNLILTI	,C7	#N/A	TGCTTTAGAGTCCTTTGAAGGGAAGGCGACCACGGCAATAACAAGACTTGTCGCTATGATAATGATACTAAGCTTCATCGTGAAGACCTGCTGCAACGGTTATTTGGCCAAGATACGTATCTTCGTCTTCCCTTCAAAGGACTCTAAAGCAACTGAAAATGACAAGACGGAGCAGCGTATGGAAATAGTAGTTCAAGAGACGGCAAGAGCGTGCAGCAAACAGATTGGAGATAGATGCAAAAGTAATTGCGACTGTTGTGGAACGACTGTTTCCTGTGGGACTATTTACGTAGGAGGAAAGGAGGTGAACCAATGTATGGACAAATCAAGTGATAATGCAGTTCTGAACGGAATAGGCAAAGGATGGAACTTCGTAAAAATGGCTTCTCGTTTTGCGTA…
>HWTX-XVIIIz3	82	MEIVVQETARACSKQIGDRCKSNCDCCGTTVTCGTIYVGGKEVNQCMDKSSDNAVLNGIGKGWNFVKKWLLVLRRLNLILTI	#N/A	ACSKQIGDRCKSNCDCCGTTVTCGTIYVGGKEVNQCMDKSSDNAVLNGIGKGWNFVKKWLLVLRRLNLILTI	,C7	HWTX-XVIIIc1	TTCTTTATTTCTTACAGAAAATTCTTATTCATAACATGAAGAGATATCGTACAAACTAAGTGAGTTTTAGGCATTTCGCTCTCGTCAAATTGTTAGAATCAAGTTCAATCTACGCAAAACGAGAAGCCATTTTTTTACGAAGTTCCATCCTTTGCCTATTCCGTTCAGAACTGCATTATCACTTGATTTGTCCATACATTGGTTCACCTCCTTTCCTCCTACGTAAATAGTCCCACAGGTAACAGTCGTTCCACAACAGTCGCAATTACTTTTGCATCTATCTCCAATCTGTTTGCTGCACGCTCTTGCCGTCTCTTGAACTACTATTTCCATACGCTGCTCCGTCTTGTCATTTTTCAGTTTGCTTTTAGAGTCCTTTGAAGGGAGACGAAGATACGT…
>HWTX-XVIIIz4	106	MEIVVQETARACSKQIGDRCKSNCDCCGTTVTCGTIYVGGKEVNQCMDKSSDNAVLNGIGKGWNFVKMASRFAYRLNLILTFDESEMPKTHLVCTISLHVMNKNFL	#N/A	ACSKQIGDRCKSNCDCCGTTVTCGTIYVGGKEVNQCMDKSSDNAVLNGIGKGWNFVKMASRFAYRLNLILTFDESEMPKTHLVCTISLHVMNKNFL	,C8	#N/A	GTATCTTCGTCTTCCCTTCAAAGGACTCTAAAGCAACTGAAAATGACAAGACGGAGCAGCGTATGGAAATAGTAGTTCAAGAGACGGCAAGAGCGTGCAGCAAACAGATTGGAGATAGATGCAAAAGTAATTGCGACTGTTGTGGAACGACTGTTACCTGTGGGACTATTTACGTAGGAGGAAAGGAGGTGAACCAATGTATGGACAAATCAAGTGATAATGCAGTTCTGAACGGAATAGGCAAAGGATGGAACTTCGTAAAAATGGCTTCTCGTTTTGCGTATAGATTGAACTTGATTCTAACATTTGACGAGAGCGAAATGCCTAAAACTCACTTAGTTTGTACGATATCTCTTCATGTTATGAATAAGAATTTTCTGTAAAGAAATAAAGAAATTT…
>HWTX-XVIIIz5	82	MEIVVQETARACSKQIGDRCKSNCDCCGTTVTCGTIYVGGKEVNQCMDKSSDNAVLNGIGKGWNFVKMASRFAYRLNLILTI	#N/A	ACSKQIGDRCKSNCDCCGTTVTCGTIYVGGKEVNQCMDKSSDNAVLNGIGKGWNFVKMASRFAYRLNLILTI	,C7	#N/A	AGACGGAGCAGCGTATGGAAATAGTAGTTCAAGAGACGGCAAGAGCGTGCAGCAAACAGATTGGAGATAGATGCAAAAGTAATTGCGACTGTTGTGGAACGACTGTTACCTGTGGGACTATTTACGTAGGAGGAAAGGAGGTGAACCAATGTATGGACAAATCAAGTGATAATGCAGTTCTGAACGGAATAGGCAAAGGATGGAACTTCGTAAAAATGGCTTCTCGTTTTGCGTATAGATTGAACTTGATTCTAACAATTTGACGAGAGCGAAATGCCTAAAACTCACTTAGTTTGTACGATATCTCTTCATGTTATGAATAAGAATTTTCTGTAAGAAATAAAGAAATTTGCGTTCATCCAAAGAAAAAAAAA
>HWTX-XVIIIz6	123	MIMIPSFIVKTCCNGYLAKIRIFVFPSKDSKATENDKTEQRMEIVVQETARACSKQIGDRCKSNCDCCGTTVTCGTIYVGGKEVNQCMDKSSDNAVLNGIGKGWNFVKMASRFAYRLNLILTI	#N/A	ACSKQIGDRCKSNCDCCGTTVTCGTIYVGGKEVNQCMDKSSDNAVLNGIGKGWNFVKMASRFAYRLNLILTI	,C7	HWTX-XVIIIa1	GTTGCTTAGAGTCCTTTGAAGGGAAGGCGACCACGGCAATAACAAGACTTGTCGCTATGATAATGATACCAAGCTTCATCGTGAAGACCTGCTGCAACGGTTATTTGGCCAAGATACGTATCTTCGTCTTCCCTTCAAAGGACTCTAAAGCAACTGAAAATGACAAGACGGAGCAGCGTATGGAAATAGTAGTTCAAGAGACGGCAAGAGCGTGCAGCAAACAGATTGGAGATAGATGCAAAAGTAATTGCGACTGTTGTGGAACGACTGTTACCTGTGGGACTATTTACGTAGGAGGAAAGGAGGTGAACCAATGTATGGACAAATCAAGTGATAATGCAGTTCTGAACGGAATAGGCAAAGGATGGAACTTCGTAAAAATGGCATCTCGTTTTGCGT…
>HWTX-XVIIIh11	50	MEIVVQETARACSKQIGDRCKSNCDCCGTTVPVGLLRRRKGGEPMYGQIK	#N/A	ACSKQIGDRCKSNCDCCGTTVPVGLLRRRKGGEPMYGQIK	,C5	#N/A	GGAAGACGAAGATACGTATCTTGGCCAAATAACCGTTGCAGCAGGTCTTCACGATGAAGCTTAGTATCATTATCATAGCGACAAGTCTTGTTATGCCGTGGTCGCCTTCCCTCAAAGGACTCTAAAGCAACTGAAAATGACAAGACAGAGCAGCGTATGGAAATAGTAGTTCAAGAGACGGCAAGAGCGTGCAGCAAACAGATTGGAGATAGATGCAAAAGTAATTGCGACTGTTGTGGAACGACTGTACCTGTGGGACTATTACGTAGGAGGAAAGGAGGTGAACCAATGTATGGACAAATCAAGTGATAATGCAGTTCTGAACGGAATAGGCAAAGGATGGAACTTCGTAAAAAATGGCTTCTCGTTTGCGTATAGATGAACTTGATTCTAACAATT…
>HWTX-XVIIIh2	51	MEIVVQETARACSKQIGDRCKSNCDCCGTTVSCGDYLRRRKGGEPMYGQIK	#N/A	ACSKQIGDRCKSNCDCCGTTVSCGDYLRRRKGGEPMYGQIK	,C6	#N/A	CGCAAATTCTTTATTCTTACAGAAAATTCTTATTCATAACATGAAGAGATATCGCACAAACTAAGTGAGTTTTAGGCATTTCGCTCTCGTCAAATTGTTAGAATCAAGTTCAATCTATACGCAAAACGAGAAGCCATTTTTACGAAGTTCCATCCTTTGCCTATTCCGTTCAGAACTGCATTATCACTTGATTTGTCCATACATTGGTTCACCTCCTTTCCTCCTACGTAAATAGTCCCCACAGGAAACAGTCGTTCCACAACAGTCGCAATTACTTTTGCATCTATCTCCAATCTGTTTGCTGCACGCTCTTGCCGTCTCTTGAACTACTATTTCCATACGCTGCTCCGTCTTGTCATTTTCAGTTGCTTTAGAGTCCTTTGAAGGGAAGGCGACCAC…
>HWTX-XVIIIh3	92	MIMILSFIVKTCCNGYLAKIRIFVFPSKDSKATENDKTEQRMEIVVQETARACSKQIGDRCKSNCDCCGTTVSCGDYLRRRKGGEPMYGQIK	#N/A	ACSKQIGDRCKSNCDCCGTTVSCGDYLRRRKGGEPMYGQIK	,C6	#N/A	CGCAAATTCTTTATTCTTACAGAAAATTCTTATTCATAACATGAAGAGATATCGCACAAACTAAGTGAGTTTTAGGCATTTCGCTCTCGTCAAATTGTTAGAATCAAGTTCAATCTATACGCAAAACGAGAAGCCATTTTTACGAAGTTCCATCCTTTGCCTATTCCGTTCAGAACTGCATTATCACTTGATTTGTCCATACATTGGTTCACCTCCTTTCCTCCTACGTAAATAGTCCCCACAGGAAACAGTCGTTCCACAACAGTCGCAATTACTTTTGCATCTATCTCCAATCTGTTTGCTGCACGCTCTTGCCGTCTCTTGAACTACTATTTCCATACGCTGCTCCGTCTTGTCATTTTCAGTTGCTTTAGAGTCCTTTGAAGGGAAGACGAAGAT…
>HWTX-XVIIIh4	86	MKLSIIIIATSLVIAVVAFPSKDSKATENDKTEQRMEIVVQETARACSKQIGDRCKSNCDCCGTTVSCGTILRRRKGGEPMYGQIK	#N/A	ACSKQIGDRCKSNCDCCGTTVSCGTILRRRKGGEPMYGQIK	,C6	#N/A	CAGAACTGCATTATCACTTGATTTGTCCATACATTGGTTCACCTCCTTTCCTCCTACGTAAAATAGTCCCACAGGAAACAGTCGTTCCACAACAGTCGCAATTACTTTTGCATCTATCTCCAATCTGTTTGCTGCACGCTCTTGCCGTCTCTTGAACTACTATTTCCATACGCTGCTCCGTCTTGTCATTTTCAGTTGCTTTAGAGTCCTTTGAAGGGAAGGCGACCACGGCAATAACAAGACTTGTCGCTATGATAATGATACTAAGCTTCATCGTGAAGACCTGCTGCAACGGTTATTTGGCCAAGATACGTATCTTCGTCTTCCCTCCCTATAAGCGCCTCTATCATTTTTCATCCTTCGATTTGTGCCACACTTTAAAACATCGCCTTTCTCTTC…
>HWTX-XVIIIh5	92	MIMILSFIVKTCCNGYLAKIRIFVFPSKDSKATENDKTEQRMEIVVQETARACSKQIGDRCKSNCDCCGTTVSCGTIYVGGKEVNPMYGQIK	#N/A	ACSKQIGDRCKSNCDCCGTTVSCGTIYVGGKEVNPMYGQIK	,C6	#N/A	AGTTGCTTAGAGTCCTTGAAGGAAGGCGACCACGCAATAACAAGACTTGTCGCTATGATAATGATACTAAGCTTCATCGTGAAGACCTGCTGCAACGGTTATTTGGCCAAGATACGTATCTTCGTCTTCCCTTCAAAGGACTCTAAAGCAACTGAAAATGACAAGACGGAGCAGCGTATGGAAATAGTAGTTCAAGAGACGGCAAGAGCGTGCAGCAAACAGATTGGAGATAGATGCAAAAGTAATTGCGACTGTTGTGGAACGACTGTTTCCTGTGGGACTATTTACGTAGGAGGAAAGGAGGTGAACCCAATGTATGGACAAATCAAGTGATAATGCAGTTCTGAACGGAATAGGCAAAGGATGGAACTTCGTAAAAATGGCTTCTCGTTTGCGTAT…
>HWTX-XVIIIh6	51	MEIVVQETARACSKQIGDRCKSNCDCCGTTVSCGTIYVGGKGGEPMYGQIK	#N/A	ACSKQIGDRCKSNCDCCGTTVSCGTIYVGGKGGEPMYGQIK	,C6	#N/A	GATGAACGCAAATTTCTTTATTTCTTACAGAAAATTCTTATTCATAACATGAAGAGATATCGCACAAACTAAGTGAGTTTTAGGCATTTCGCTCTCGTCAAATTGTTAGAATCAAGTTCAATCTATACGCAAAACGAGAAGCCATTTTTTACGAAGTTCCATCCTTTGCCTATTCCGTTCAGAACTGCATTATCACTTGATTTGTCCATACATTGGTTCACCTCCTTTTCCTCCTACGTAAATAGTCCCACAGGAAACAGTCGTTCCACAACAGTCGCAATTACTTTTGCATCTATCTCCAATCTGTTTGCTGCACGCTCTTGCCGTCTCTTGAACTACTATTTCCATACGCTGCTCCGTCTTGTCATTTTCAGTTGCTTTAGAGTCCTTTGAAGGGAA…
>HWTX-XVIIIh7	92	MIMILSFIVKTCCNGYLAKIRIFVFPSKDSKATENDKTEQRMEIVVQETARACSKQIGDRCKSNCDCCGTTVSCGTIYVGGKGGEPMYGQIK	#N/A	ACSKQIGDRCKSNCDCCGTTVSCGTIYVGGKGGEPMYGQIK	,C6	#N/A	TTATTCTTACAGAAAATTCTTATTCATAACATGAAGAGATATCGCACAAACTAAGTGAGTTTTAGGCATTTCGCTCTCGTCAAATTGTTAGAATCAAGTTCAATCTATACGCAAAACGAGAAGCCATTTTTTACGAAGTTCCATCCTTTGCCTATTCCGTTCAGAACTGCATTATCACTTGATTTGTCCATACATTGGTTCACCTCCTTTTCCTCCTACGTAAATAGTCCCACAGGAAACAGTCGTTCCACAACAGTCGCAATTACTTTTGCATCTATCTCCAATCTGTTTGCTGCACGCTCTTGCCGTCTCTTGAACTACTATTTCCATACGCTGCTCCGTCTTGTCATTTTCAGTTGCTTTAGAGTCCTTTGAAGGGAAGACGAAGATACGTATCTT…
>HWTX-XVIIIh8	59	MYVRAAQRMEIVVQETARACSKQIGDRCKSNCDCCGTTVSCGTIYVGGKGGEPMYGQIK	#N/A	ACSKQIGDRCKSNCDCCGTTVSCGTIYVGGKGGEPMYGQIK	,C6	#N/A	GCCATGATTAACGCAGACTGGTTTCTTTCCACTTCAGAGCTTTAATATAAATGACGGCGTAACAAGCAACTGAATGTATGTCAGGGCGGCGCAGCGTATGGAAATAGTAGTTCAAGAGACGGCAAGAGCGTGCAGCAAACAGATTGGAGATAGATGCAAAAGTAATTGCGACTGTTGTGGAACGACTGTTTCCTGTGGGACTATTTACGTAGGAGGAAAAGGAGGTGAACCAATGTATGGACAAATCAAGTGATAATGCAGTTCTGAACGGAATAGGCAAAGGATGGAACTTCGTAAAAAATGGCTTCTCGTTTTGCGTATAGATTGAACTTGATTCTAACAATTTGACGAGAGCGAA
>HWTX-XVIIIh9	51	MEIVVQETARACSKQIGDRCKSNCDCCGTTVSCGTIYVGRKGGEPMYGQIK	#N/A	ACSKQIGDRCKSNCDCCGTTVSCGTIYVGRKGGEPMYGQIK	,C6	#N/A	TGTCATTTCAGTTGCTTTAGAGTCCTTTGAAGGAAGGCGACCACGGCAATAACAAGACTTGTCGCTATGATAATGATACTAAGCTTCATCGTGAAGACCTGCTGCAACGGTTATTTGGCCAAGATACGTATCTTCGTCTTCCCCCTTCTTAGGACTCTAAAGCAACTGAAAATGACAAGACGGAGCAGCGTATGGAAATAGTAGTTCAAGAGACGGCAAGAGCGTGCAGCAAACAGATTGGAGATAGATGCAAAAGTAATTGCGACTGTTGTGGAACGACTGTTTCCTGTGGGACTATTTACGTAGGGAGGAAAGGAGGTGAACCAATGTATGGACAAATCAAGTGATAATGCAGTTCTGAACGGAATAGGCAAAGGATGGAACTTCGTAAAAAATGGA…
>HWTX-XVIIIh10	51	MEIVVQETARACSKQIGDRCKSNCDCCGTTVTCGDYLRRRKGGEPMYGQIK	#N/A	ACSKQIGDRCKSNCDCCGTTVTCGDYLRRRKGGEPMYGQIK	,C6	#N/A	GATGAACGCAAATTTCTTTATTTCTTACAGAAAATTCTTATTCATAACATGAAGAGATATCGTACAAACTAAGTGAGTTTTTAGGCATTTCGCTCTCGTCAAATTGTTAGAATCAAGTTCAATCTATACGCAAAACGAGAAGCCATTTTTTACGAAGTTCCATCCTTTGCCTATTCCGTTCAGAACTGCATTATCACTTGATTTGTCCATACATTGGTTCACCTCCTTTCCTCCTACGTAAATAGTCCCCACAGGTAACAGTCGTTCCACAACAGTCGCAATTACTTTTGCATCTATCTCCAATCTGTTTGCTGCACGCTCTTGCCGTCTCTTGAACTACTATTTCCATACGCTGCTCCGTCTTGTCATTTTCAGTTGCTTTAGAGTCCTTTGAAGGGA…
>HWTX-XVIIIh1	86	MKLGIIIIATSLVIAVVASLQRTLKQLKNDKTEQRMEIVVQETARACSKQIGDRCKSNCDCCGTTVTCGDYLRRRKGGEPMYGQIK	#N/A	ACSKQIGDRCKSNCDCCGTTVTCGDYLRRRKGGEPMYGQIK	,C6	#N/A	GAACGCAAATTTCTTTATTTCTTACAGAAAATTCTTATTCATAACATGAAGAGATATCGTACAAACTAAGTGAGTTTTAGGCATTTCGCTCTCGTCAAATTGTTAGAATCAAGTTCAATCTATACGCAAAACGAGAAGCCATTTTTTACGAAGTTCCATCCTTTGCCTATTCCGTTCAGAACTGCATTATCACTTGATTTGTCCATACATTGGTTCACCTCCTTTCCTCCTACGTAAATAGTCCCCACAGGTAACAGTCGTTCCACAACAGTCGCAATTACTTTTGCATCTATCTCCAATCTGTTTGCTGCACGCTCTTGCCGTCTCTTGAACTACTATTTCCATACGCTGCTCCGTCTTGTCATTTTTCAGTTGCTTTAGAGTCCTTTGAAGGGAGGC…
>HWTX-XVIIIh12	51	MEIVVQETARACSKQIGDRCKSNCDCCGTTVTCGTILRRRKGGEPMYGQIK	#N/A	ACSKQIGDRCKSNCDCCGTTVTCGTILRRRKGGEPMYGQIK	,C6	#N/A	TATTCTACAGAAAATCTTATCATAACATGAAGAGATATCGTACAAACTAAGTGAGTTTTAGGCATTTCGCTCTCGTCAAATTGTTAGAATCAAGTTCAATCTATACGCAAAACGAGAAGCCATTTTTACGAAGTCCATCCTTTGCCTATTCCGTTCAGAACTGCATTATCACTTGATTTGTCCATACATTGGTTCACCTCCTTTCCTCCTACGTAAAATAGTCCCACAGGTAACAGTCGTTCCACAACAGTCGCAATTACTTTTGCATCTATCTCCAATCTGTTTGCTGCACGCTCTTGCCGTCTCTTGAACTACTATTTCCATACGCTGCTCCGTC
>HWTX-XVIIIh13	56	MEIVVQETARACSKQIGDRCKSNCDCCGTTVTCGTIYVGGKEGETNVWTNQVIMQF	#N/A	ACSKQIGDRCKSNCDCCGTTVTCGTIYVGGKEGETNVWTNQVIMQF	,C6	#N/A	TTTTCTTGGATGAACGCAAATTTCTTTATTTCTTACAGAAAATTCTTATTCATAACATGAAGAGATATCGTACAAACTAAGTGAGTTTTAGGCATTTCGCTCTCGTCAAATTGTTAGAATCAAGTCCAATCTATACGCAAAACGAGAAGCCATTTTTTTACGAAGTTCCATCCTTTGCCTATTCCGTTCAGAACTGCATTATCACTTGATTTGTCCATACATTGGTTTCACCCTCCTTTCCTCCTACGTAAATAGTCCCACAGGTAACAGTCGTTCCACAACAGTCGCAATTACTTTTGCATCTATCTCCAATCTGTTTGCTGCACGCTCTTGCCGTCTCTTGAACTACTATTTCCATACGCTGCTCCGTCTTGTCATTTTTCAGTTGCTTTAGAGTCC…
>HWTX-XVIIIh14	92	MIMIPSFIVKTCCNGYLAKIRIFVFPSKDSKATENDKTEQRMEIVVQETARACSKQIGDRCKSNCDCCGTTVTCGTIYVGGKEVEPMYGQIK	#N/A	ACSKQIGDRCKSNCDCCGTTVTCGTIYVGGKEVEPMYGQIK	,C6	#N/A	CAGTTGCTTTAGAGTCCTTTGAAGGGAAGGCGACCACGGCAATAACAAGACTTGTCGCTATGATAATGATACCAAGCTTCATCGTGAAGACCTGCTGCAACGGTTATTTGGCCAAGATACGTATCTTCGTCTTCCCTTCAAAGGACTCTAAAGCAACTGAAAATGACAAGACGGAGCAGCGTATGGAAATAGTAGTTCAAGAGACGGCAAGAGCGTGCAGCAAACAGATTGGAGATAGATGCAAAAGTAATTGCGACTGTTGTGGAACGACTGTTACCTGTGGGACTATTTACGTAGGAGGAAAGGAGGTGGAACCAATGTATGGACAAATCAAGTGATAATGCAGTTCTGAACGGAATAGG
>HWTX-XVIIIh15	56	MEIVVQETARACSKQIGDRCKSNCDCCGTTVTCGTIYVGGKEVNPMYGPNQVIMQF	#N/A	ACSKQIGDRCKSNCDCCGTTVTCGTIYVGGKEVNPMYGPNQVIMQF	,C6	#N/A	AGTGCTTAGAGTCTGAGGAGGCGACACGCATACAAGACTGTCGCTATGATAATGATACCAAGCTTCATCGTGAAGACCTGCTGCAACGGTTATTGGCCAAGATACGTATCTCGTCTCCTCAAAGGACTCTAAAGCAACTGAAATGACAAGACGGAGCAGCGTATGGAAATAGTAGTTCAAGAGACGGCAAGAGCGTGCAGCAAACAGATTGGAGATAGATGCAAAAGTAATTGCGACTGTTGTGGAACGACTGTTACCTGTGGGACTATTTACGTAGGAGGAAAGGAGGTGAACCCAATGTATGGACCAAATCAAGTGATAATGCAGTTCTGAACGGAATAGGCAAAGGATGGAACTCGTAAAAATGGCTTCTCGTTTGCGTATAGATTGAACCTTGAT…
>HWTX-XVIIIh16	51	MEIVVQETARACSKQIGDRCKSNCDCCGTTVTCGTIYVGGKEVNPMYGQIK	#N/A	ACSKQIGDRCKSNCDCCGTTVTCGTIYVGGKEVNPMYGQIK	,C6	#N/A	AGTTGCTTAGAGTCCTTGAAGGAAGGCGACCACGGCAATAACAAGACTTGTCGCTATGATAATGATACCAAGCTTCATCGTGAAGACCTGCTGCAACGGTTATTGGCCAAGATACGTATCTTCGTCTTCCCTTCAAAGGACTCTAAAGCAACTGAAAATGACAAGACGGAGCAGCGTATGGAAATAGTAGTTCAAGAGACGGCAAGAGCGTGCAGCAAACAGATTGGAGATAGATGCAAAAGTAATTGCGACTGTTGTGGAACGACTGTTACCTGTGGGACTATTTACGTAGGAGGAAAGGAGGTGAACCCAATGTATGGACAAATCAAGTGATAATGCAGTTCTGAACGG
>HWTX-XVIIIh17	91	MIMIPSFIVKTCCNGYLAKIRIFVFPSKDSKATENDKTEQRMEIVVQETARACSKQIGDRCKSIATVWNDCYLWDYLRRRKGGEPMYGQIK	#N/A	ACSKQIGDRCKSIATVWNDCYLWDYLRRRKGGEPMYGQIK	,C3	#N/A	GAGTCCTTTGAAGGGAAGGCGACCACGGCAATAACAAGACTTGTCGCTATGATAATGATACCAAGCTTCATCGTGAAGACCTGCTGCAACGGTTATTTGGCCAAGATACGTATCTTCGTCTTCCCTTCAAAGGACTCTAAAGCAACTGAAAATGACAAGACGGAGCAGCGTATGGAAATAGTAGTTCAAGAGACGGCAAGAGCGTGCAGCAAACAGATTGGAGATAGATGCAAAAGTATTGCGACTGTGTGGAACGACTGTTACCTGTGGGACTATTTACGTAGGAGGAAAGGAGGTGAACCAATGTATGGACAAATCAAGTGATAATGCAGTTCTGACGGAATAGGCAAGGATGGAACTTCGTAAAAACTGGCTTCTCGTTTGCGTATAGATTGAACT…
>HWTX-XVIIIi1	45	MEIVVQETARACSKQIGDRCKSNCDCCGTTVTCGTIYVGGKEVNQ	#N/A	ACSKQIGDRCKSNCDCCGTTVTCGTIYVGGKEVNQ	,C6	#N/A	GCAGGCGAACAGGTTGAATGATGGAAGAGGTAGGTGCAGTAGTCGTGGAGGTAGATGCAGGAGTCGTGGAGGTAGATGCAGTAGTCGTGGAGGTAGATGCAGTAGTCGTGGAGGTAGATGCAGTAGTTAAGATGAAACGCTGCGCGACAGAGAAGAGAGCAGCGTATGGAAATAGTAGTTCAAGAGACGGCAAGAGCGTGCAGCAAACAGATTGGAGATAGATGCAAAAGTAATTGCGACTGTTGTGGAACGACTGTTACCTGTGGGACTATTTACGTAGGAGGAAAGGAGGTGAACCAAT
>HWTX-XVIIIi2	92	MIMILSFIVKTCCNGYLAKIRIFVFPSKDSKATENDKTEQRMEIVVQETARACSKQIGDRCKSNCDCCGTTVSCGTIYVGGKEVNQCMDQIK	#N/A	ACSKQIGDRCKSNCDCCGTTVSCGTIYVGGKEVNQCMDQIK	,C7	#N/A	CCGTCTTGTCATTTTCAGTTGCTTTAGAGTCCTTTGAAGGGAAGGCGACCACGGCAATAACAAGACTTGTCGCTATGATAATGATACTAAGCTTCATCGTGAAGACCTGCTGCAACGGTTATTTGGCCAAGATACGTATCTTCGTCTTCCCCTCAAAGGACTCTAAAGCAACTGAAAATGACAAGACGGAGCAGCGTATGGAAATAGTAGTTCAAGAGACGGCAAGAGCGTGCAGCAAACAGATTGGAGATAGATGCAAAAGTAATTGCGACTGTTGTGGAACGACTGTTTCCTGTGGGACTATTTACGTAGGAGGAAAGGAGGTGAACCAATGTATGGACCAAATCAAGTGATAATGCAGTTCTGAACGGAATAGGCAAAGGATGGAACTTCGTAAAA…
>HWTX-XVIIIi3	92	MIMILSFIVKTCCNGYLAKIRIFVFPSKDSKATENDKTEQRMEIVVQETARACSKQIGDRCKSNCDCCGTTVSCGTIYVGGKEVNQCMGQIK	#N/A	ACSKQIGDRCKSNCDCCGTTVSCGTIYVGGKEVNQCMGQIK	,C7	#N/A	CTGCTCCGTCTTGTCATTTTCAGTTGCTTTAGAGTCCTTTGAAGGGAAGGCGACCACGGCAATAACAAGACTTGTCGCTATGATAATGATACTAAGCTTCATCGTGAAGACCTGCTGCAACGGTTATTTGGCCAAGATACGTATCTTCGTCTTCCCTTCAAAGGACTCTAAAGCAACTGAAAATGACAAGACGGAGCAGCGTATGGAAATAGTAGTTCAAGAGACGGCAAGAGCGTGCAGCAAACAGATTGGAGATAGATGCAAAAGTAATTGCGACTGTTGTGGAACGACTGTTTCCTGTGGGACTATTTACGTAGGAGGAAAGGAGGTGAACCAATGTATGGGACAAATCAAGTGATAATGCAGTTCTGAACGGAATAGGCAAAGGATGGAACTTCG…
>HWTX-XVIIIi4	87	MIMILSFIVKTCCNGYLAKIRIFVFPSKDSKATENDKTEQRMEIVVQETARACSKQIGDRCKSNCDCCGTTVSCGTIYVGGKEVNQM	#N/A	ACSKQIGDRCKSNCDCCGTTVSCGTIYVGGKEVNQM	,C6	#N/A	AGTTGCTTAGAGTCCTTTGAAGGGAAGGCGACCACGGCAATAACAAGACTTGTCGCTATGATAATGATACTAAGCTTCATCGTGAAGACCTGCTGCAACGGTTATTTGGCCAAGATACGTATCTTCGTCTTCCCTTCAAAGGACTCTAAAGCAACTGAAAATGACAAGACGGAGCAGCGTATGGAAATAGTAGTTCAAGAGACGGCAAGAGCGTGCAGCAAACAGATTGGAGATAGATGCAAAAGTAATTGCGACTGTTGTGGAACGACTGTTTCCTGTGGGACTATTTACGTAGGAGGAAAGGAGGTGAACCAAATGTAATGGACAAAATCAAGTGATAATGCAGTTCTGAACGGAATAGGCAAAGGATGGAACTTCGTAAAAAATAGGCTTCTCGTT…
>HWTX-XVIIIi5	115	MIMIPSFIVKTCCNGYLAKIRIFVFPSKDSKATENDKTEQRMEIVVQETARACSKQIGDRCKSNCDCCGTTVICGTIYVGGKEVNQCMDQIK	#N/A	ACSKQIGDRCKSNCDCCGTTVICGTIYVGGKEVNQCMDQIK	,C7	#N/A	CTTGTCATTTTCAGTTGCTTTAGAGTCCTTTGAAGGGAAGGCGACCACGGCAATAACAAGACTTGTCGCTATGATAATGATACCAAGCTTCATCGTGAAGACCTGCTGCAACGGTTATTTGGCCAAGATACGTATCTTCGTCTTCCCTTCAAAGGACTCTAAAGCAACTGAAAATGACAAGACGGAGCAGCGTATGGAAATAGTAGTTCAAGAGACGGCAAGAGCGTGCAGCAAACAGATTGGAGATAGATGCAAAAGTAATTGCGACTGTTGTGGAACGACTGTTATCTGTGGGACTATTTACGTAGGAGGAAAGGAGGTGAACCAATGTATGGACCAAATCAAGTGATAATG
>HWTX-XVIIIi6	89	MIMIPSFIVKTCCNGYLAKIRIFVFPSKDSKATENDKTEQRMEIVVQETARACSKQIGDRCKSNCDCCGTTVTCGTIYVGGKEVNQCMD	#N/A	ACSKQIGDRCKSNCDCCGTTVTCGTIYVGGKEVNQCMD	,C7	#N/A	AGTTGCTTTAGAGTCCTTTGAAGGGAAGGCGACCACGGCAATAACAAGACTTGTCGCTATGATAATGATACCAAGCTTCATCGTGAAGACCTGCTGCAACGGTTATTTGGCCAAGATACGTATCTTCGTCTTCCCTTCAAAGGACTCTAAAGCAACTGAAAATGACAAGACGGAGCAGCGTATGGAAATAGTAGTTCAAGAGACGGCAAGAGCGTGCAGCAAACAGATTGGAGATAGATGCAAAAGTAATTGCGACTGTTGTGGAACGACTGTTACCTGTGGGACTATTTACGTAGGAGGAAAGGAGGTGAACCAATGTATGGAC
>HWTX-XVIIIi7	51	MEIVVQETARACSKQIGDRCKSNCDCCGTTVTCGTIYVGGKEVNQCMDKIK	#N/A	ACSKQIGDRCKSNCDCCGTTVTCGTIYVGGKEVNQCMDKIK	,C7	#N/A	CCGTCTTGTCATTTTCAGTTGCTTTAGAGTCCTTTGAAGGGAAGGCGACCACGGCAATAACAAGACTTGTCGCTATGATAATGATACCAAGCTTCATCGTGAAGACCTGCTGCAACGGTTATTTGGCCAAGATACGTATCTTCGTCTTCCCCTTCTTAGGACTCTAAAGCAACTGAAAATGACAAGACGGAGCAGCGTATGGAAATAGTAGTTCAAGAGACGGCAAGAGCGTGCAGCAAACAGATTGGAGATAGATGCAAAAGTAATTGCGACTGTTGTGGAACGACTGTTACCTGTGGGACTATTTACGTAGGAGGAAAGGAGGTGAACCAATGTATGGACAAAATCAAGTGATAATGCAGTTCTGAACGGAATAGGCAAAGGATGGAACTTCGTAAA…
>HWTX-XVIIIi8	92	MIMIPSFIVKTCCNGYLAKIRIFVFPSKDSKATENDKTEQRMEIVVQETARACSKQIGDRCKSNCDCCGTTVTCGTIYVGGKEVNQCMDKIK	#N/A	ACSKQIGDRCKSNCDCCGTTVTCGTIYVGGKEVNQCMDKIK	,C7	#N/A	CAGTTGCTTTAGAGTCCTTTGAAGGGAAGGCGACCACGGCAATAACAAGACTTGTCGCTATGATAATGATACCAAGCTTCATCGTGAAGACCTGCTGCAACGGTTATTTGGCCAAGATACGTATCTTCGTCTTCCCTTCAAAGGACTCTAAAGCAACTGAAAATGACAAGACGGAGCAGCGTATGGAAATAGTAGTTCAAGAGACGGCAAGAGCGTGCAGCAAACAGATTGGAGATAGATGCAAAAGTAATTGCGACTGTTGTGGAACGACTGTTACCTGTGGGACTATTTACGTAGGAGGAAAGGAGGTGAACCAATGTATGGACAAAATCAAGTGATAATGCAGTTCTGAACGGAATAGGCAAAGGATGGAACTTCGTAAAAAATGGACTTCTCGTT…
>HWTX-XVIIIi9	51	MEIVVQETARACSKQIGDRCKSNCDCCGTTVTCGTIYVGGKEVNQCMDKSK	#N/A	ACSKQIGDRCKSNCDCCGTTVTCGTIYVGGKEVNQCMDKSK	,C7	#N/A	CGTCTCTTGAACTACTATTTCCATACGCTGCTCCGTCTTGTCATTTTCAGTTGCTTTAGAGTCCTTTGAAGGGAAGGCGACCACGGCAATAACAAGACGGAGCAGCGTATGGAAATAGTAGTTCAAGAGACGGCAAGAGCGTGCAGCAAACAGATTGGAGATAGATGCAAAAGTAATTGCGACTGTTGTGGAACGACTGTTACCTGTGGGACTATTTACGTAGGAGGAAAGGAGGTGAACCAATGTATGGACAAATCAAAGTGATAATGCAGTTCTGAACGGAATAGGCAAAGGATGGAACTTCGTAAAAAATGGACTTCTCGTTTTGCGTATAGATT
>HWTX-XVIIIi10	92	MIMIPSFIVKTCCNGYLAKIRIFVFPSKDSKATENDKTEQRMEIVVQETARACSKQIGDRCKSNCDCCGTTVTCGTIYVGGKEVNQCMDKSK	#N/A	ACSKQIGDRCKSNCDCCGTTVTCGTIYVGGKEVNQCMDKSK	,C7	#N/A	AGTTGCTTTAGAGTCCTTTGAAGGGAAGGCGACCACGGCAATAACAAGACTTGTCGCTATGATAATGATACCAAGCTTCATCGTGAAGACCTGCTGCAACGGTTATTTGGCCAAGATACGTATCTTCGTCTTCCCTTCAAAGGACTCTAAAGCAACTGAAAATGACAAGACGGAGCAGCGTATGGAAATAGTAGTTCAAGAGACGGCAAGAGCGTGCAGCAAACAGATTGGAGATAGATGCAAAAGTAATTGCGACTGTTGTGGAACGACTGTTACCTGTGGGACTATTTACGTAGGAGGAAAGGAGGTGAACCAATGTATGGACAAATCAAAGTGATAATGCAGTTCTGAACGGAATAGGCAAAGGATGGAACTTCGTAAAAAATGGCTTCTCGTTTT…
>HWTX-XVIIIc1	109	MKLGIIIIATSLVIAVVAFPSKDSKATENDKTEQRMEIVVQETARACSKQIGDRCKSNCDCCGTTVTCGTIYVGGKEVNQCMDKSSDNAVLNGIGKGWNFVKNGFSFCV	>HWTX-XVIIIc1	ACSKQIGDRCKSNCDCCGTTVTCGTIYVGGKEVNQCMDKSSDNAVLNGIGKGWNFVKNGFSFCV	,C8	#N/A	AAAGGCAAGATGTTGTGGATATGAACTGCTTGAGGAACCCTACTTGAAATGTAGACATTGGAGTGACAAGATCAAGGATACTTGGAAGTCTTACATGGAGAAATTATTGAATGTGGACAATGTGTGGGATAAAGACATAGGTAGGGGGAAGACGAAGATACGTATCTTGGCCAAATAACCGTTGCAGCAGGTCTTCACGATGAAGCTTGGTATCATTATCATAGCGACAAGTCTTGTTATTGCCGTGGTCGCCTTCCCTTCAAAGGACTCTAAAGCAACTGAAAATGACAAGACGGAGCAGCGTATGGAAATAGTAGTTCAAGAGACGGCAAGAGCGTGCAGCAAACAGATTGGAGATAGATGCAAAAGTAATTGCGACTGTTGTGGAACGACTGTTAC…
>HWTX-XVIIIc4	75	MEIVVQETARACSKQIGDRCKSNCDCCGTTVTCGTIYVGGKEVNQCMDKSSDNAVLNGIGKGWNFVKMASRLRID	#N/A	ACSKQIGDRCKSNCDCCGTTVTCGTIYVGGKEVNQCMDKSSDNAVLNGIGKGWNFVKMASRLRID	,C7	#N/A	AAACTGAAAATGACAAGACGGAGCAGCGTATGGAAATAGTAGTTCAAGAGACGGCAAGAGCGTGCAGCAAACAGATTGGAGATAGATGCAAAAGTAATTGCGACTGTTGTGGAACGACTGTTACCTGTGGGACTATTTACGTAGGAGGAAAGGAGGTGAACCAATGTATGGACAAATCAAGTGATAATGCAGTTCTGAACGGAATAGGCAAAGGATGGAACTTCGTAAAAATGGCTTCTCGTTTGCGTATAGATTGAACTTGATTCTAACAATTTGACGAGAGCGAAATGCCTAAAACTCACTTAGTTGTACGATATCTCTTCATGTTATGAATAAGAATTTTCTGTAAGAAATAAAGAAATTTGCGTTCATACCAAAAAAAAACAAAAAAACAAAAAA…
>HWTX-XVIIIc5	74	MEIVVQETARACSKQIGDRCKSNCDCCGTTVTCGTIYVGGKEVNQCMDKSSDNAVLNGIGKGWNFVKIGFSFCV	#N/A	ACSKQIGDRCKSNCDCCGTTVTCGTIYVGGKEVNQCMDKSSDNAVLNGIGKGWNFVKIGFSFCV	,C8	#N/A	GTTGCTTTAGAGTCCTTTGAAGGGAAGGCGACCACGGCAATAACAAGACTTGTCGCTATGATAATGATACCAAGCTTCATCGTGAAGACCTGCTGCAACGGTTATTTGGCCAAGATACGTATCTTCGTCTTCCCCTTCTTAGGACTCTAAAGCAACTGAAAATGACAAGACGGAGCAGCGTATGGAAATAGTAGTTCAAGAGACGGCAAGAGCGTGCAGCAAACAGATTGGAGATAGATGCAAAAGTAATTGCGACTGTTGTGGAACGACTGTTACCTGTGGGACTATTTACGTAGGAGGAAAGGAGGTGAACCAATGTATGGACAAATCAAGTGATAATGCAGTTCTGAACGGAATAGGCAAAGGATGGAACTTCGTAAAAATAGGCTTCTCGTTTTG…
>HWTX-XVIIIc6	108	MKLGIIIIAQVLLLPWSLPSKDSKATENDKTEQRMEIVVQETAIACSKQIGDRCKSNCDCCGTTVTCGTIYVGGKEVNQCMDKSSDNAVLNGIGKGWNFVKIGFSFCV	#N/A	ACSKQIGDRCKSNCDCCGTTVTCGTIYVGGKEVNQCMDKSSDNAVLNGIGKGWNFVKIGFSFCV	,C8	#N/A	ATGAACGCAAATTTCTTTATTTCTTACAGAAAATTCTTATTCATAACATGAAGAGATATCGTACAAACTAAGTGAGTTTTAGGCATTTCGCTCTCGTCAAATTGTTAGAATCAAGTTCAATCTATACGCAAAACGAGAAGCCTATTTTTACGAAGTTCCATCCTTTGCCTATTCCGTTCAGAACTGCATTATCACTTGATTTGTCCATACATTGGTTCACCTCCTTTCCTCCTACGTAAATAGTCCCACAGGTAACAGTCGTTCCACAACAGTCGCAATTACTTTTGCATCTATCTCCAATCTGTTTGCTGCACGCTATTGCCGTCTCTTGAACTACTATTTCCATACGCTGCTCCGTCTTGTCATTTTCAGTTGCTTTAGAGTCCTTTGAAGGGAGCG…
>HWTX-XVIIIc7	116	MIMIPSFIVKTCCNGYLAKIRIFVFPSKDSKATENDKTEQRMEIVVQETARACSKQIGDRCKSNCDCCGTTVTCGTIYVGGKEVNQCMDKSSDNAVLNGIGKGWNFVKKWTSTFCV	#N/A	ACSKQIGDRCKSNCDCCGTTVTCGTIYVGGKEVNQCMDKSSDNAVLNGIGKGWNFVKKWTSTFCV	,C8	#N/A	ATTTTCAGTTGCTTTAGAGTCCTTTGAAGGGAAGGCGACCACGGCAATAACAAGACTTGTCGCTATGATAATGATACCAAGCTTCATCGTGAAGACCTGCTGCAACGGTTATTTGGCCAAGATACGTATCTTCGTCTTCCCTTCAAAGGACTCTAAAGCAACTGAAAATGACAAGACGGAGCAGCGTATGGAAATAGTAGTTCAAGAGACGGCAAGAGCGTGCAGCAAACAGATTGGAGATAGATGCAAAAGTAATTGCGACTGTTGTGGAACGACTGTTACCTGTGGGACTATTTACGTAGGAGGAAAGGAGGTGAACCAATGTATGGACAAATCAAGTGATAATGCAGTTCTGAACGGAATAGGCAAAGGATGGAACTTCGTAAAAAAATGGACTTC…
>HWTX-XVIIIc8	115	MIMIPSFIVKTCCNGYLAKIRIFVFPSKDSKATENDKTEQRMEIVVQETARACSKQIGDRCKSNCDCCGTTVTCGTIYVGGKEVNQCMDKSSDNAVLNGIGKGWNFVKMAYSFCV	#N/A	ACSKQIGDRCKSNCDCCGTTVTCGTIYVGGKEVNQCMDKSSDNAVLNGIGKGWNFVKMAYSFCV	,C8	#N/A	TCAGTTGCTTTAGAGTCCTTTGAAGGGAAGGCGACCACGGCAATAACAAGACTTGTCGCTATGATAATGATACCAAGCTTCATCGTGAAGACCTGCTGCAACGGTTATTTGGCCAAGATACGTATCTTCGTCTTCCCTTCAAAGGACTCTAAAGCAACTGAAAATGACAAGACGGAGCAGCGTATGGAAATAGTAGTTCAAGAGACGGCAAGAGCGTGCAGCAAACAGATTGGAGATAGATGCAAAAGTAATTGCGACTGTTGTGGAACGACTGTTACCTGTGGGACTATTTACGTAGGAGGAAAGGAGGTGAACCAATGTATGGACAAATCAAGTGATAATGCAGTTCTGAACGGAATAGGCAAAGGATGGAACTTCGTAAAAATGGCTTACTCGTTT…
>HWTX-XVIIIc9	70	MEIVVQETARACSKQIGDRCKSNCDCCGTTVTCGTIYVGGKEVNQCMDKSSDNAVLNGIGKGWNFVKNGF	#N/A	ACSKQIGDRCKSNCDCCGTTVTCGTIYVGGKEVNQCMDKSSDNAVLNGIGKGWNFVKNGF	,C7	#N/A	AGAAGCCATTTTTTACGAAGTTCCATCCTTTGCCTATTCCGTTCAGAACTGCATTATCACTTGATTTGTCCATACATTGGTTCACCTCCTTTCCTCCTACGTAAATAGTCCCACAGGTAACAGTCGTTCCACAACAGTCGCAATTACTTTTGCATCTATCTCCAATCTGTTTGCTGCACGCTCTTGCCGTCTCTTGAACTACTATTTCCATACGCTGCTCCGTCTTGTCATTTTTCAGTTGCTTTTAGAGTCCTTTTGAAGGGAAGGCGACCACGGCAATAACAAGACTTGTCGCTATGATAATGATACCAAGCTTCATCGTGAAGACCTGCTGCAACGGTTATTTGGCCAAGATACGTATCTTCGTAAAAAAATGGACTTCTCGTTTTGCGTATAGAT…
>HWTX-XVIIIc10	74	MEIVVQETARACSKQIGDRCKSNCDCCGTTVTCGTIYVGGKEVNQCMDKSSDNAVLNGIGKGWNFVKNGFSFCV	#N/A	ACSKQIGDRCKSNCDCCGTTVTCGTIYVGGKEVNQCMDKSSDNAVLNGIGKGWNFVKNGFSFCV	,C8	#N/A	GAACGCAAATTTCTTATTCTTACAGAAATTCTTATTCATAACATGAAGAGATATCGTACAAACTAAGTGAGTTTTAGGCATTTCGCTCTCGTCAAATTGTTAGAATCAAGTTCAATCTATACGCAAAACGAGAAGCCATTTTTTACGAAGTTCCATCCTTTGCCTATTCCGTTCAGAACTGCATTATCACTTGATTTGTCCATACATTGGTTCACCTCCTTTCCTCCTACGTAAATAGTCCCACAGGTAACAGTCGTTCCACAACAGTCGCAATTACTTTTGCATCTATCTCCAATCTGTTTGCTGCACGCTCTTGCCGTCTCTTGAACTACTATTTCCATACGCTGCTCCGTCTTGTCATTTTCAGTTGCTTTAGAGACGGCAAGAGCGTGCA
>HWTX-XVIIIc11	80	MFGTTTEKQESSETARACSKQIGDRCKSNCDCCGTTVTCGTIYVGGKEVNQCMDKSSDNAVLNGIGKGWNFVKNGFSFCV	#N/A	ACSKQIGDRCKSNCDCCGTTVTCGTIYVGGKEVNQCMDKSSDNAVLNGIGKGWNFVKNGFSFCV	,C8	#N/A	GCAAACAACAAAAAGCAGAACTAATCCTGCGAAGGCCAAAAACATTGACGCTTTCATGTTCGGCACAACCACGGAAAAGCAAGAATCTTCTGAGACGGCAAGAGCGTGCAGCAAACAGATTGGAGATAGATGCAAAAGTAATTGCGACTGTTGTGGAACGACTGTTACCTGTGGGACTATTTACGTAGGAGGAAAGGAGGTGAACCAATGTATGGACAAATCAAGTGATAATGCAGTTCTGAACGGAATAGGCAAAGGATGGAACTTCGTAAAAAATGGCTTCTCGTTTTGCGTATAGATTGAACTTGATTCTAACAATTTGACGAGAGCGAAATGCCTAAAAACTCACTTAGTTTGTACGATATCTCTTCATGTTATGAATAAGAATTTTCTGTAAGA…
>HWTX-XVIIIc12	81	MHKTEQRMEIVVQETARACSKQIGDRCKSNCDCCGTTVTCGTIYVGGKEVNQCMDKSSDNAVLNGIGKGWNFVKNGFSFCV	#N/A	ACSKQIGDRCKSNCDCCGTTVTCGTIYVGGKEVNQCMDKSSDNAVLNGIGKGWNFVKNGFSFCV	,C8	#N/A	GAAAATGCACAAGACAGAGCAGCGTATGGAAATAGTAGTTCAAGAGACGGCAAGAGCGTGCAGCAAACAGATTGGAGATAGATGCAAAAGTAATTGCGACTGTTGTGGAACGACTGTTACCTGTGGGACTATTTACGTAGGAGGAAAGGAGGTGAACCAATGTATGGACAAATCAAGTGATAATGCAGTTCTGAACGGAATAGGCAAAGGATGGAACTTCGTAAAAAATGGCTTCTCGTTTTGCGTATAGATTGAACTTGATTCTAACAATTGACGAGAGCGAAATGCCTAAAACTCACTTAGTTTGTACGATATCTCTTCATGTTATGAATAAGAATTTTCTGTAAGAAA
>HWTX-XVIIIc13	94	MHNQQLVGVHPTENNKTEQRMEIVVQETARACSKQIGDRCKSNCDCCGTTVTCGTIYVGGKEVNQCMDKSSDNAVLNGIGKGWNFVKNGFSFCV	#N/A	ACSKQIGDRCKSNCDCCGTTVTCGTIYVGGKEVNQCMDKSSDNAVLNGIGKGWNFVKNGFSFCV	,C8	#N/A	GCAGATGCATAATCAACAACTTGTAGGAGTACACCCAACTGAAAATAACAAGACGGAGCAGCGTATGGAAATAGTAGTTCAAGAGACGGCAAGAGCGTGCAGCAAACAGATTGGAGATAGATGCAAAAGTAATTGCGACTGTTGTGGAACGACTGTTACCTGTGGGACTATTTACGTAGGAGGAAAGGAGGTGAACCAATGTATGGACAAATCAAGTGATAATGCAGTTCTGAACGGAATAGGCAAAGGATGGAACTTCGTAAAAAATGGCTTCTCGTTTTGCGTATAGATTGAACTTGATTCTAACAATTTGACGAGAGCGAAATGCCTAAAACTCACTTAGTTTGTACGATATCTCTTCATGTTATGAATAAGAATTTTCTGTAAGAAATAAAG
>HWTX-XVIIIc14	116	MIMIPSFIVKTCCNGYLAKIRIFVFPLLRTLKQLKMTRRSSVWKIVVQETARACSKQIGDRCKSNCDCCGTTVTCGTIYVGGKEVNQCMDKSSDNAVLNGIGKGWNFVKNGFSFCV	#N/A	ACSKQIGDRCKSNCDCCGTTVTCGTIYVGGKEVNQCMDKSSDNAVLNGIGKGWNFVKNGFSFCV	,C8	#N/A	TATTCTTACAGAAAATTCTTATTCATAACATGAAGAGATATCGTACAAACTAAGTGAGTTTTAGGCATTTCGCTCTCGTCAAATTGTTAGAATCAAGTTCAATCTATACGCAAAACGAGAAGCCATTTTTTACGAAGTTCCATCCTTTGCCTATTCCGTTCAGAACTGCATTATCACTTGATTTGTCCATACATTGGTTCACCTCCTTTCCTCCTACGTAAATAGTCCCACAGGTAACAGTCGTTCCACAACAGTCGCAATTACTTTTGCATCTATCTCCAATCTGTTTGCTGCACGCTCTTGCCGTCTCTTGAACTACTATTTTCCATACGCTGCTCCGTCTTGTCATTTTCAGTTGCTTTAGAGTCCTAAGAAGGGGGAAGACGAAGATACGTATCT…
>HWTX-XVIIIc15	115	MIMIPSFIVKTCCNGYLAKIRIFVFPSKDSKATENDKTEQRMEIVVQETARACSKQIGDRCKSNCDCCGTTVTCGTIYVGGKEVNQCMDKSSDNAVLNGIGKGWNFVKNGFSFCV	#N/A	ACSKQIGDRCKSNCDCCGTTVTCGTIYVGGKEVNQCMDKSSDNAVLNGIGKGWNFVKNGFSFCV	,C8	#N/A	GTGAGTTTAGGCATTTCGCTCTCGTCAAATTGTTAGAATCAAGTTCAATCTATACGCAAAACGAGAAGCCATTTTTTACGAAGTTCCATCCTTTGCCTATTCCGTTCAGAACTGCATTATCACTTGATTTGTCCATACATTGGTTCACCTCCTTTCCTCCTACGTAAATAGTCCCACAGGTAACAGTCGTTCCACAACAGTCGCAATTACTTTTGCATCTATCTCCAATCTGTTTGCTGCACGCTCTTGCCGTCTCTTGAACTACTATTTCCATACGCTGCTCCGTCTTGTCATTTTCAGTTGCTTTAGAGTCCTTTGAAGGGAAGACGAAGATACGTATCTTGGCCAAATAACCGTTGCAGCAGGTCTTCACGATGAAGCTTGGTATCATTATCATAG…
>HWTX-XVIIIc16	85	MYDTQHKKELRMEIVVQETARACSKQIGDRCKSNCDCCGTTVTCGTIYVGGKEVNQCMDKSSDNAVLNGIGKGWNFVKNGFSFCV	#N/A	ACSKQIGDRCKSNCDCCGTTVTCGTIYVGGKEVNQCMDKSSDNAVLNGIGKGWNFVKNGFSFCV	,C8	#N/A	GATACTCAGGTAAAAAGGGCTAAAATCAACAAATATAAATAACGGACTAAATCAGCTCCGAAAAACAGGGTAATGGTAATAAAACACGCGAATATGACTAAAACGTGGACAAAGAAAGAAGATTACACACAGGGAGTGAGAAATGTATGACACACAGCACAAAAAGGAGCTTCGTATGGAAATAGTAGTTCAAGAGACGGCAAGAGCGTGCAGCAAACAGATTGGAGATAGATGCAAAAGTAATTGCGACTGTTGTGGAACGACTGTTACCTGTGGGACTATTTACGTAGGAGGAAAGGAGGTGAACCAATGTATGGACAAATCAAGTGATAATGCAGTTCTGAACGGAATAGGCAAAGGATGGAACTTCGTAAAAAATGGCTTCTCGTTTTGCGTATA…
>HWTX-XVIIIa4	79	MWRSVWKTALDERPRACSKNPGESCTNNCECCGVTVVCASVYVAGVEKKSCKSKTSDNGFLNMIGQAANAVQNAASVCV	#N/A	ACSKNPGESCTNNCECCGVTVVCASVYVAGVEKKSCKSKTSDNGFLNMIGQAANAVQNAASVCV	,C8	#N/A	TTGAGTGCAAATTTATTTATTGCTTACAGAAAAATCCCATTGACACAATGAACAGCACATAATACGTGATCCGTAAGCATTTCACACTCTTCGAAGTGTCAAAATCAAGTTTAATTTAGACGCATACCGAGGCCGCATTTTGAACTGCGTTGGCCGCTTGCCCTATCATGTTCAGAAATCCATTGTCACTTGTTTTGCTCTTGCACGATTTCTTCTCTACTCCTGCTACGTAAACAGATGCGCACACGACAGTAACGCCACAGCACTCGCAGTTATTTGTGCAACTTTCTCCCGGATTTTTGCTGCATGCTCTTGGGCGCTCGTCAAGTGCCGTTTTCCACACGCTCCTCCACATTTTCAAGCGACTCCGTCTTGTCAAATCAGCTGTTGCAGCAGTAG…
>HWTX-XVIIIa3	116	MKLSLIIIATSLVIAVVAFPSKDSAATADFDKTESLENVEERVETALDERPRACSINPGESCTNNCECCGVTVVCASVYVAGVEKKSCKSKTSDNGFLNMIGQAANAVQNAASVCV	#N/A	ACSINPGESCTNNCECCGVTVVCASVYVAGVEKKSCKSKTSDNGFLNMIGQAANAVQNAASVCV	,C8	#N/A	AAAATTTATTATTGCTTACAGAAAAATCCCATTGACACAATGAACAGCACATAATACGTGATCCGTAAGCATTTCACACTCTTCGAAGTGTCAAAAATCAAGTTTAATTTAGACGCATACCGAGGCCGCATTTTGAACTGCGTTGGCCGCTTGCCCTATCATGTTCAGAAATCCATTGTCACTTGTTTTGCTCTTGCACGATTTCTTCTCTACTCCTGCTACGTAAACAGATGCGCACACGACAGTAACGCCACAGCACTCGCAGTTATTTGTGCAACTTTCTCCCGGATTTATGCTGCATGCTCTTGGGCGCTCGTCAAGTGCCGTTTCCACACGCTCCTCCACATTTTCAAGCGACTCCGTCTTGTCAAAATCAGCTGTTGCAGCAGAGTCCTTTGA…
>HWTX-XVIIIe1	96	MKLSLIIIATSLVIAVVAFPSKDSAATDFDKTESLENAEERVETALDERPRACSKNPGESCTNNCECCGATVVCASVYVAGVEKKSCKSKTVTMDF	#N/A	ACSKNPGESCTNNCECCGATVVCASVYVAGVEKKSCKSKTVTMDF	,C7	#N/A	CAGCTTCATCTTGAAGATCTACAGCAGCCGTTAGTTTGCTGTAGATCTTCAAGATGAAGCTGAGTTTAATTATAATAGCAACCAGCCTCGTGATCGCTGTGGTCGCTTTCCCTTCAAAGGACTCTGCTGCAACTGATTTTGACAAGACGGAGTCGCTTGAAAATGCAGAGGAGCGTGTGGAAACGGCACTTGACGAGCGCCCAAGAGCATGCAGCAAAAATCCGGGAGAAAGTTGCACAAATAACTGCGAGTGCTGTGGCGCTACTGTCGTGTGCGCATCTGTTTACGTAGCAGGAGTAGAGAAGAAATCGTGCAAGAGCAAAACAGTGACAATGGATTTCTGAACATCATAGGGCAAGCAGCCAACGCAGTTCAAAATGCGGCCTCACTATGCGTCTA…
>HWTX-XVIIIe2	96	MKLSLIIIATSLVIAVVAFPSKDSAATDFDKTESLENVEERVETALDERPRACSKNPGESCTNNCECCGATVVCASVYVAGVEKKSCKSKTVTMDF	#N/A	ACSKNPGESCTNNCECCGATVVCASVYVAGVEKKSCKSKTVTMDF	,C7	#N/A	TGTTTTTTTTTTTTTTTATTGAGATGAGTGCAAATTTATTTATTGCTTACAGAAAAATCCCATTGACACAATGAACAGCACATAATACGTGATCCGTAAGCATTTCACACTCTTCGAAGTGTCAAAATCAAGTTTAATTTAGACGCATAGTGAGGCCGCATTTTGAACTGCGTTGGCTGCTTGCCCTATGATGTTCAGAAATCCATTGTCACTGTTTTGCTCTTGCACGATTTCTTCTCTACTCCTGCTACGTAAACAGATGCGCACACGACAGTAGCGCCACAGCACTCGCAGTTATTTGTGCAACTTTCTCCCGGATTTTTGCTGCATGCTCTTGGGCGCTCGTCAAGTGCCGTTTCCACACGCTCCTCTACATTTTCAAGCGACTCCGTCTTGTCA…
>HWTX-XVIIIc17	65	MEIVVQETARACSKQIGDRCKSNCDCCGTTVTCGTIYVGGKEVNQCMDKSSDNAVLNGIGKGWNF	#N/A	ACSKQIGDRCKSNCDCCGTTVTCGTIYVGGKEVNQCMDKSSDNAVLNGIGKGWNF	,C7	#N/A	ACGAAGTTCCATCCTTTGCCTATTCCGTTCAGAACTGCATTATCACTTGATTTGTCCATACATTGGTTCACCTCCTTTCCTCCTACGTAAATAGTCCCACAGGTAACAGTCGTTCCACAACAGTCGCAATTACTTTTGCATCTATCTCCAATCTGTTTGCTGCACGCTCTTGCCGTCTCTTGAACTACTATTTCCATACGCTGCTCCGTCTTGTCATTTTCAGTTGCTTTTAGAGTCCTTTGAAGGGAAGGCGACCACGGCAATAACAAGACTTGTCGCTATGATAATGATACCAAGCTTCATCGTGAAGACCTGCTGCAACGGTTATTTGGCCAAGATACGTATCTTCGTAAAAAATGGCTTCTCGTTTTGCGTATAGATTGAACTTGATTCTAACAA…
>HWTX-XVIIIc18	64	MEIVVQETARACSKQIGDRCKSNCDCCGTTVTCGTIYVGGKEVNQCMDKSSDNAVLERNRQRME	#N/A	ACSKQIGDRCKSNCDCCGTTVTCGTIYVGGKEVNQCMDKSSDNAVLERNRQRME	,C7	#N/A	CTTGTCATTTTCAGTTGCTTTAGAGTCCTTTGAAGGGAAGGCGACCACGGCAATAACAAGACTTGTCGCTATGATAATGATACCAAGCTTCATCGTGAAGACCTGCTGCAACGGTTATTTGGCCAAGATACGTATCTTCGTCTTCCCCCTTCTTAGGACTCTAAAGCAACTGAAAATGACAAGACGGAGCAGCGTATGGAAATAGTAGTTCAAGAGACGGCAAGAGCGTGCAGCAAACAGATTGGAGATAGATGCAAAAGTAATTGCGACTGTTGTGGAACGACTGTTACCTGTGGGACTATTTACGTAGGAGGAAAGGAGGTGAACCAATGTATGGACAAATCAAGTGATAATGCAGTTCTAGAACGGAATAGGCAAAGGATGGAAC
>HWTX-XVIIIc19	109	MIMIPSFIVKTCCNGYLAKIRIFVFPSKDSKATENDKTEQRMEIVVQETARACSKQIGDRCKSNCDCCGTTVTCGTIYVGGKEVNQCMDKSSDNAVLNGIGKDWNVRKN	#N/A	ACSKQIGDRCKSNCDCCGTTVTCGTIYVGGKEVNQCMDKSSDNAVLNGIGKDWNVRKN	,C7	#N/A	CATTTCAGTTGCTTTAGAGTCCTTTGAAGGGAAGGCGACCACGGCAATAACAAGACTTGTCGCTATGATAATGATACCAAGCTTCATCGTGAAGACCTGCTGCAACGGTTATTTGGCCAAGATACGTATCTTCGTCTTCCCTTCAAAGGACTCTAAAGCAACTGAAAATGACAAGACGGAGCAGCGTATGGAAATAGTAGTTCAAGAGACGGCAAGAGCGTGCAGCAAACAGATTGGAGATAGATGCAAAAGTAATTGCGACTGTTGTGGAACGACTGTTACCTGTGGGACTATTTACGTAGGAGGAAAGGAGGTGAACCAATGTATGGACAAATCAAGTGATAATGCAGTTCTGAACGGAATAGGCAAGGATTGGAACGTTCGTAAAAACTAGGCTTC…
>HWTX-XVIIIc20	74	MEIVVQETARACSKQIGDRCKSNCDCCGTTVTCGTIYVGGKEVNQCMDKSSDNAVLNGIGKGWNFVKTGFSFCV	#N/A	ACSKQIGDRCKSNCDCCGTTVTCGTIYVGGKEVNQCMDKSSDNAVLNGIGKGWNFVKTGFSFCV	,C8	#N/A	CTCCGTCTTGTCATTTTCAGTTGCTTTAGAGTCCTTTGAAGGGAAGGCGACCACGGCAATAACAAGACTTGTCGCTATGATAATGATACCAAGCTTCATCGTGAAGACCTGCTGCAACGGTTATTTGGCCAAGATACGTATCTTCGTCTTCCCCCTTCTTAGGACTCTAAAGCAACTGAAAATGACAAGACGGAGCAGCGTATGGAAATAGTAGTTCAAGAGACGGCAAGAGCGTGCAGCAAACAGATTGGAGATAGATGCAAAAGTAATTGCGACTGTTGTGGAACGACTGTTACCTGTGGGACTATTTACGTAGGAGGAAAGGAGGTGAACCAATGTATGGACAAATCAAGTGATAATGCAGTTCTGAACGGAATAGGCAAAGGATGGAACTTCGTA…
>HWTX-XVIIIn1	76	MEIVVQETARACSKQIGDRCKSNCDCCGTTVTCGTIYVGGKEVNQCMDKSSDNAVLNGIGKGWNFVKNGFSFLRID	#N/A	ACSKQIGDRCKSNCDCCGTTVTCGTIYVGGKEVNQCMDKSSDNAVLNGIGKGWNFVKNGFSFLRID	,C7	#N/A	CTTATTCTTACAGAAATTCTTATTCATAACATGAAGAGATATCGTACAAACTAAGTGAGTTTTAGGCATTTCGCTCTCGTCAAATTGTTAGAATCAAGTTCAATCTATACGCAAAAACGAGAAGCCATTTTTTACGAAGTTCCATCCTTTGCCTATTCCGTTCAGAACTGCATTATCACTTGATTTGTCCATACATTGGTTCACCTCCTTTCCTCCTACGTAAATAGTCCCACAGGTAACAGTCGTTCCACAACAGTCGCAATTACTTTTGCATCTATCTCCAATCTGTTTGCTGCACGCTCTTGCCGTCTCTTGAACTACTATTTCCATACGCTGCTCCGTCTTGTCATTTTTCAGTTGCTTTAGAGTCCTTTGAAGGGAGCGACCACGGCAATAACA…
>HWTX-XVIIIn2	76	MEIVVQETARACSKQIGDRCKSNCDCCGTTVTCGTIYVGGKEVNQCMDKSSDNAVLNGIGKGWNFVKNGLLVCRID	#N/A	ACSKQIGDRCKSNCDCCGTTVTCGTIYVGGKEVNQCMDKSSDNAVLNGIGKGWNFVKNGLLVCRID	,C8	#N/A	GCTCCGTCTTGTCATTTTCAGTTGCTTTAGAGTCCTTTGAAGGGAAGGCGACCACGGCAATAACAAGACTTGTCGCTATGATAATGATACCAAGCTTCATCGTGAAGACCTGCTGCAACGGTTATTTGGCCAAGATACGTATCTTCGTCTTCCCCCTTCTTAGGACTCTAAAGCAACTGAAAATGACAAGACGGAGCAGCGTATGGAAATAGTAGTTCAAGAGACGGCAAGAGCGTGCAGCAAACAGATTGGAGATAGATGCAAAAGTAATTGCGACTGTTGTGGAACGACTGTTACCTGTGGGACTATTTACGTAGGAGGAAAGGAGGTGAACCAATGTATGGACAAATCAAGTGATAATGCAGTTCTGAACGGAATAGGCAAAGGATGGAACTTCGT…
>HWTX-XVIIIn3	115	MIMIPSFIVKTCCNGYLAKIRIFVFPSKDSKATENDKTEQRMEIVVQETARACSKQIGDRCKSNCDCCGTTVTCGTIYVGGKEVNQCMDKSSDNAVLNGIGKGWNFVKNGLLVCV	#N/A	ACSKQIGDRCKSNCDCCGTTVTCGTIYVGGKEVNQCMDKSSDNAVLNGIGKGWNFVKNGLLVCV	,C8	#N/A	TCAGTTGCTTTAGAGTCCTTTGAAGGGAAGGCGACCACGGCAATAACAAGACTTGTCGCTATGATAATGATACCAAGCTTCATCGTGAAGACCTGCTGCAACGGTTATTTGGCCAAGATACGTATCTTCGTCTTCCCTTCAAAGGACTCTAAAGCAACTGAAAATGACAAGACGGAGCAGCGTATGGAAATAGTAGTTCAAGAGACGGCAAGAGCGTGCAGCAAACAGATTGGAGATAGATGCAAAAGTAATTGCGACTGTTGTGGAACGACTGTTACCTGTGGGACTATTTACGTAGGAGGAAAGGAGGTGAACCAATGTATGGACAAATCAAGTGATAATGCAGTTCTGAACGGAATAGGCAAAGGATGGAACTTCGTAAAAAATGGACTTCTCGTT…
>HWTX-XVIIIn4	76	MEIVVQETARACSKQIGDRCKSNCDCCGTTVTCGTIYVGGKEVNQCMDKSSDNAVLNGIGKGWNFVKNGLLVLRID	#N/A	ACSKQIGDRCKSNCDCCGTTVTCGTIYVGGKEVNQCMDKSSDNAVLNGIGKGWNFVKNGLLVLRID	,C7	#N/A	ATACGCTGCTCCGTCTTGTCATTTTCAGTTGCTTTAGAGTCCTTTGAAGGGAAGGCGACCACGGCAATAACAAGACTTGTCGCTATGATAATGATACCAAGCTTCATCGTGAAGACCTGCTGCAACGGTTATTTGGCCAAGATACGTATCTTCGTCTTCCCCCTTCTTAGGACTCTAAAGCAACTGAAAATGACAAGACGGAGCAGCGTATGGAAATAGTAGTTCAAGAGACGGCAAGAGCGTGCAGCAAACAGATTGGAGATAGATGCAAAAGTAATTGCGACTGTTGTGGAACGACTGTTACCTGTGGGACTATTTACGTAGGAGGAAAGGAGGTGAACCAATGTATGGACAAATCAAGTGATAATGCAGTTCTGAACGGAATAGGCAAAGGATGGA…
>HWTX-XVIIIn5	117	MIMIPSFIVKTCCNGYLAKIRIFVFPSKDSKATENDKTEQRMEIVVQETARACSKQIGDRCKSNCDCCGTTVTCGTIYVGGKEVNQCMDKSSDNAVLNGIGKGWNFVKNGLLVLRID	#N/A	ACSKQIGDRCKSNCDCCGTTVTCGTIYVGGKEVNQCMDKSSDNAVLNGIGKGWNFVKNGLLVLRID	,C7	#N/A	CAGTTGCTTTAGAGTCCTTTGAAGGGAAGGCGACCACGGCAATAACAAGACTTGTCGCTATGATAATGATACCAAGCTTCATCGTGAAGACCTGCTGCAACGGTTATTTGGCCAAGATACGTATCTTTGTCTTCCCTTCAAAGGACTCTAAAGCAACTGAAAATGACAAGACGGAGCAGCGTATGGAAATAGTAGTTCAAGAGACGGCAAGAGCGTGCAGCAAACAGATTGGAGATAGATGCAAAAGTAATTGCGACTGTTGTGGAACGACTGTTACCTGTGGGACTATTTACGTAGGAGGAAAGGAGGTGAACCAATGTATGGACAAATCAAGTGATAATGCAGTTCTGAACGGAATAGGCAAAGGATGGAACTTCGTAAAAAATGGACTTCTCGTTT…
>HWTX-XVIIIn6	124	MIMIPSFIVKTCCNGYLAKIRIFVFPSKDSKATENDKTEQRMEIVVQETARACSKQIGDRCKSNCDCCGTTVTCGTIYVGGKEVNQCMDKSSDNAVLNGIGKGWNFVKNRLLVFAYRLNLILTI	#N/A	ACSKQIGDRCKSNCDCCGTTVTCGTIYVGGKEVNQCMDKSSDNAVLNGIGKGWNFVKNRLLVFAYRLNLILTI	,C7	#N/A	GTTGCTTTAGAGTCCTTTGAAGGGAAGGCGACCACGGCAATAACAAGACTTGTCGCTATGATAATGATACCAAGCTTCATCGTGAAGACCTGCTGCAACGGTTATTTGGCCAAGATACGTATCTTCGTCTTCCCTTCAAAGGACTCTAAAGCAACTGAAAATGACAAGACGGAGCAGCGTATGGAAATAGTAGTTCAAGAGACGGCAAGAGCGTGCAGCAAACAGATTGGAGATAGATGCAAAAGTAATTGCGACTGTTGTGGAACGACTGTTACCTGTGGGACTATTTACGTAGGAGGAAAGGAGGTGAACCAATGTATGGACAAATCAAGTGATAATGCAGTTCTGAACGGAATAGGCAAAGGATGGAACTTCGTAAAAAATAGGCTTCTCGTTTTT…
>HWTX-XVIIIn7	76	MEIVVQETARACSKQIGDRCKSNCDCCGTTVTCGTIYVGGKEVNQCMDKSSDNAVLNGIGKGWNFVKNRLLVLRID	#N/A	ACSKQIGDRCKSNCDCCGTTVTCGTIYVGGKEVNQCMDKSSDNAVLNGIGKGWNFVKNRLLVLRID	,C7	#N/A	CGCAAATTCTTTATTCTTACAGAAAATCTATTCATAACATGAAGAGATATCGTACAAACTAAGTGAGTTTTAGGCATTTCGCTCTCGTCAAATTGTTAGAATCAAGTTCAATCTATACGCAAAACGAGAAGCCTATTTTTTACGAAGTTCCATCCTTTGCCTATTCCGTTCAGAACTGCATTATCACTTGATTTGTCCATACATTGGTTCACCTCCTTTCCTCCTACGTAAATAGTCCCACAGGTAACAGTCGTTCCACAACAGTCGCAATTACTTTTGCATCTATCTCCAATCTGTTTGCTGCACGCTCTTGCCGTCTCTTGAACTACTATTTCCATACGCTGCTCCGTCTTGTCATTTTCAGTTGCTTTAGAGTCCTTTGGAAGGGAGACGAAGATA…
>HWTX-XVIIIn8	117	MIMIPSFIVKTCCNGYLAKIRIFVFPSKDSKATENDKTEQRMEIVVQETARACSKQIGDRCKSNCDCCGTTVTCGTIYVGGKEVNQCMDKSSDNAVLNGIGKGWNFVKNRLLVLRID	#N/A	ACSKQIGDRCKSNCDCCGTTVTCGTIYVGGKEVNQCMDKSSDNAVLNGIGKGWNFVKNRLLVLRID	,C7	#N/A	TCAGTTGCTTTAGAGTCCTTTGAAGGAAGGCGACCACGGCAATAACAAGACTTGTCGCTATGATAATGATACCAAGCTTCATCGTGAAGACCTGCTGCAACGGTTATTTGGCCAAGATACGTATCTTCGTCTTCCCTTCAAAGGACTCTAAAGCAACTGAAAATGACAAGACGGAGCAGCGTATGGAAATAGTAGTTCAAGAGACGGCAAGAGCGTGCAGCAAACAGATTGGAGATAGATGCAAAAGTAATTGCGACTGTTGTGGAACGACTGTTACCTGTGGGACTATTTACGTAGGAGGAAAGGAGGTGAACCAATGTATGGACAAATCAAGTGATAATGCAGTTCTGAACGGAATAGGCAAAGGATGGAACTTCGTAAAAAATAGGCTTCTCGTTT…
>HWTX-XVIIIn9	76	MEIVVQETARACSKQIGDRCKSNCDCCGTTVTCGTIYVGGKEVNQCMDKSSDNAVLNGIGKGWNFVKNWLLVLRID	#N/A	ACSKQIGDRCKSNCDCCGTTVTCGTIYVGGKEVNQCMDKSSDNAVLNGIGKGWNFVKNWLLVLRID	,C7	#N/A	CGTCTTCCCTTCAAAGGACTCTAAAGCAACTGAAAATGACAAGACGGAGCAGCGTATGGAAATAGTAGTTCAAGAGACGGCAAGAGCGTGCAGCAAACAGATTGGAGATAGATGCAAAAGTAATTGCGACTGTTGTGGAACGACTGTTACCTGTGGGACTATTTACGTAGGAGGAAAGGAGGTGAACCAATGTATGGACAAATCAAGTGATAATGCAGTTCTGAACGGAATAGGCAAAGGATGGAACTTCGTAAAAAACTGGCTTCTCGTTTTGCGTATAGATTGAACTTGATTCTAACAATTTGACGAGAGCGAAATGCCTAAAACTCACTTAGTTTGTACGATATCTCTTCATGTTATGAATAAGAATTTTCTGTAAGAAATAAAGAAATTTGCGTT…
>HWTX-XVIIIn10	117	MIMIPSFIVKTCCNGYLAKIRIFVFPSKDSKATENDKTEQRMEIVVQETARACSKQIGDRCKSNCDCCGTTVTCGTIYVGGKEVNQCMDKSSDNAVLNGIGKGWNFVKNWLLVLRID	#N/A	ACSKQIGDRCKSNCDCCGTTVTCGTIYVGGKEVNQCMDKSSDNAVLNGIGKGWNFVKNWLLVLRID	,C7	#N/A	CTTTAGAGTCCTTTGAAGGGAAGGCGACCACGGCAATAACAAGACTTGTCGCTATGATAATGATACCAAGCTTCATCGTGAAGACCTGCTGCAACGGTTATTTGGCCAAGATACGTATCTTCGTCTTCCCTTCAAAGGACTCTAAAGCAACTGAAAATGACAAGACGGAGCAGCGTATGGAAATAGTAGTTCAAGAGACGGCAAGAGCGTGCAGCAAACAGATTGGAGATAGATGCAAAAGTAATTGCGACTGTTGTGGAACGACTGTTACCTGTGGGACTATTTACGTAGGAGGAAAGGAGGTGAACCAATGTATGGACAAATCAAGTGATAATGCAGTTCTGAACGGAATAGGCAAAGGATGGAACTTCGTAAAAAACTGGCTTCTCGTTTTGCGTA…
>HWTX-XVIIIn11	117	MIMIPSFIVKTCCNGYLAKIRIFVFPSKDSKATENDKTEQRMEIVVQETARACSKQIGDRCKSNCDCCGTTVTCGTIYVGGKEVNQCMDKSSDNAVLNGIGKGWNLRKKWTSRFAYR	#N/A	ACSKQIGDRCKSNCDCCGTTVTCGTIYVGGKEVNQCMDKSSDNAVLNGIGKGWNLRKKWTSRFAYR	,C7	#N/A	CAGTTGCTTTAGAGTCCTTTGAAGGGAAGGCGACCACGGCAATAACAAGACTTGTCGCTATGATAATGATACCAAGCTTCATCGTGAAGACCTGCTGCAACGGTTATTTGGCCAAGATACGTATCTTCGTCTTCCCTTCAAAGGACTCTAAAGCAACTGAAAATGACAAGACGGAGCAGCGTATGGAAATAGTAGTTCAAGAGACGGCAAGAGCGTGCAGCAAACAGATTGGAGATAGATGCAAAAGTAATTGCGACTGTTGTGGAACGACTGTTACCTGTGGGACTATTTACGTAGGAGGAAAGGAGGTGAACCAATGTATGGACAAATCAAGTGATAATGCAGTTCTGAACGGAATAGGCAAAGGATGGAACTTACGTAAAAAATGGACTTCTCGTT…
>HWTX-XVIIIo1	99	MIMIPSFIVKTCCNGYLAKIRIFVFPSKDSKATENDKTEQRMEIVVQETARACSKQIGDRCKSNCDCCGTTVTCGTIYVGGKEVNQCMDKSSDNAVLTE	#N/A	ACSKQIGDRCKSNCDCCGTTVTCGTIYVGGKEVNQCMDKSSDNAVLTE	,C7	#N/A	GTTGCTTAGAGTCCTTTGAAGGGAAGGCGACCACGGCAATAACAAGACTTGTCGCTATGATAATGATACCAAGCTTCATCGTGAAGACCTGCTGCAACGGTTATTTGGCCAAGATACGTATCTTCGTCTTCCCTTCAAAGGACTCTAAAGCAACTGAAAATGACAAGACGGAGCAGCGTATGGAAATAGTAGTTCAAGAGACGGCAAGAGCGTGCAGCAAACAGATTGGAGATAGATGCAAAAGTAATTGCGACTGTTGTGGAACGACTGTTACCTGTGGGACTATTTACGTAGGAGGAAAGGAGGTGAACCAATGTATGGACAAATCAAGTGATAATGCAGTTCTGACGGAATAGGCAAAGGATGGAACTTCGTAAAAATGGCTTCTCGTTTTGCGTA…
>HWTX-XVIIIo2	99	MIMISSFIVKTCCNGYLAKIRIFVFPSKDSKATENDKTEQRMEIVVQETARACSKQIGDRCKSNCDCCGTTVTCGTIYVGGKEVNQCMDKSSDNAVLTE	#N/A	ACSKQIGDRCKSNCDCCGTTVTCGTIYVGGKEVNQCMDKSSDNAVLTE	,C7	#N/A	GACCACGGCAATAACAAGACTTGTCGCTATGATAATGATATCAAGCTTCATCGTGAAGACCTGCTGCAACGGTTATTTGGCCAAGATACGTATCTTCGTCTTCCCTTCAAAGGACTCTAAAGCAACTGAAAATGACAAGACGGAGCAGCGTATGGAAATAGTAGTTCAAGAGACGGCAAGAGCGTGCAGCAAACAGATTGGAGATAGATGCAAAAGTAATTGCGACTGTTGTGGAACGACTGTTACCTGTGGGACTATTTACGTAGGAGGAAAGGAGGTGAACCAATGTATGGACAAATCAAGTGATAATGCAGTTCTGACGGAATAGGCAAAGGATGGAACTTCGTAAAAATGGCTTCTCGTTTTGCGTATAGATTGAACTTGATTCTAACAATTTGA…
>HWTX-XVIIIm1	123	MIMIPSFIVKTCCNGYLAKIRIFVFPSKDSKATENDKTEQRMEIVVQETARACSKQIGDRCKSNCDCCGTTVTCGTIYVGGKEVNQCMDKSSDNDSSERNRQRMELRKNGFSFAYRLNLILTI	#N/A	ACSKQIGDRCKSNCDCCGTTVTCGTIYVGGKEVNQCMDKSSDNDSSERNRQRMELRKNGFSFAYRLNLILTI	,C7	#N/A	CGGCAATAACAAGACTTGTCGCTATGATAATGATACCAAGCTTCATCGTGAAGACCTGCTGCAACGGTTATTTGGCCAAGATACGTATCTTCGTCTTCCCTTCAAAGGACTCTAAAGCAACTGAAAATGACAAGACGGAGCAGCGTATGGAAATAGTAGTTCAAGAGACGGCAAGAGCGTGCAGCAAACAGATTGGAGATAGATGCAAAAGTAATTGCGACTGTTGTGGAACGACTGTTACCTGTGGGACTATTTACGTAGGAGGAAAGGAGGTGAACCAATGTATGGACAAATCAAGTGATAATGACAGTTCTGAACGGAATAGGCAAAGGATGGAACTTCGTAAAAATGGCTTCTCGTTTGCGTATAGATTGAACTTGATTCTAACAATTTGACGAG…
>HWTX-XVIIIm2	118	MIMIPSFIVKTCCNGYLAKIRIFVFPSKDSKATENDKTEQRMEIVVQETARACSKQIGDRCKSNCDCCGTTVTCGTIYVGGKEVNQCMDKSSDNSSSERNRQRIGTYVKIGLLVLRID	#N/A	ACSKQIGDRCKSNCDCCGTTVTCGTIYVGGKEVNQCMDKSSDNSSSERNRQRIGTYVKIGLLVLRID	,C7	#N/A	ATTTTCAGTTGCTTTAGAGTCCTTTGAAGGGAAGGCGACCACGGCAATAACAAGACTTGTCGCTATGATAATGATACCAAGCTTCATCGTGAAGACCTGCTGCAACGGTTATTTGGCCAAGATACGTATCTTCGTCTTCCCTTCAAAGGACTCTAAAGCAACTGAAAATGACAAGACGGAGCAGCGTATGGAAATAGTAGTTCAAGAGACGGCAAGAGCGTGCAGCAAACAGATTGGAGATAGATGCAAAAGTAATTGCGACTGTTGTGGAACGACTGTTACCTGTGGGACTATTTACGTAGGAGGAAAGGAGGTGAACCAATGTATGGACAAATCAAGTGATAATAGCAGTTCTGAACGGAATAGGCAAAGGATAGGAACTTACGTAAAAATAGGACT…
>HWTX-XVIIIf8	51	MEIVVQETARACSKQIGDRCKSNCDCCGTTVTCGTIYVGGKEVNQCMGQIK	#N/A	ACSKQIGDRCKSNCDCCGTTVTCGTIYVGGKEVNQCMGQIK	,C7	#N/A	CACGGCAATAACAAGACTTGTCGCTATGATAATGATACCAAGCTTCATCGTGAAGACCTGCTGCAACGGTTATTTGGCCAAGATACGTATCTTCGTCTTCCTTCAAAGGACTCTAAAGCAACTGAAAATGACAAGACGGAGCAGCGTATGGAAATAGTAGTTCAAGAGACGGCAAGAGCGTGCAGCAAACAGATTGGAGATAGATGCAAAAGTAATTGCGACTGTTGTGGAACGACTGTTACCTGTGGGACTATTTACGTAGGAGGAAAGGAGGTGAACCAATGTATGGGACAAATCAAGTGATAATGCAGTTCTGAACGGAATAGGCAAAGGATGGAACTTCGTAAAAACTGGCTTCTCGTTTTGCGTATAGATTGAACTTGATTCTAACAATTTGAC…
>HWTX-XVIIIf2	92	MIMIPSFIVKTCCNGYLAKIRIFVFPSKDSKATENDKTEQRMEIVVQETARACSKQIGDRCKSNCDCCGTTVTCGTIYVGGKEVNQCMGQIK	#N/A	ACSKQIGDRCKSNCDCCGTTVTCGTIYVGGKEVNQCMGQIK	,C7	#N/A	AGAGTCCTTGAAGGAAGGCGACCACGGCAATAACAAGACTTGTCGCTATGATAATGATACCAAGCTTCATCGTGAAGACCTGCTGCAACGGTTATTTGGCCAAGATACGTATCTTCGTCTTCCCTTCAAAGGACTCTAAAGCAACTGAAAATGACAAGACGGAGCAGCGTATGGAAATAGTAGTTCAAGAGACGGCAAGAGCGTGCAGCAAACAGATTGGAGATAGATGCAAAAGTAATTGCGACTGTTGTGGAACGACTGTTACCTGTGGGACTATTTACGTAGGAGGAAAGGAGGTGAACCAATGTATGGGACAAATCAAGTGATAATGCAGTTCTGAACGGAATAGGCAAAGGATGGAACTTCGTAAAAAATGGCTTCTCGTTTTGCGTATAGATT…
>HWTX-XVIIIf3	97	MIMIPSFIVKTCCNGYLAKIRIFVFPSKDSKATENDKTEQRMEIVVQETARACSKQIGDRCKSNCDCCGTTVTCGTIYVGGKEVNQCMGQNQVIMQF	#N/A	ACSKQIGDRCKSNCDCCGTTVTCGTIYVGGKEVNQCMGQNQVIMQF	,C7	#N/A	GCTTAGAGTCCTTTGAAGGGAAGGCGACCACGGCAATAACAAGACTTGTCGCTATGATAATGATACCAAGCTTCATCGTGAAGACCTGCTGCAACGGTTATTTGGCCAAGATACGTATCTTCGTCTTCCCTTCAAAGGACTCTAAAGCAACTGAAAATGACAAGACGGAGCAGCGTATGGAAATAGTAGTTCAAGAGACGGCAAGAGCGTGCAGCAAACAGATTGGAGATAGATGCAAAAGTAATTGCGACTGTTGTGGAACGACTGTTACCTGTGGGACTATTTACGTAGGAGGAAAGGAGGTGAACCAATGTATGGGACAAAATCAAGTGATAATGCAGTTCTGAACGGAATAGGCAAAGGATGGAACTTCGTAAAAAATAGGCTTCTCGTTTTGTC…
>HWTX-XVIIIf4	92	MIMIPSFIVKTCCNGYLAKIRIFVFPSKDSKATENDKTEQRMEIVVQETARACSKQIGDRCKSNCDCCGTTVTCGTIYVGGKEVNRMYGQIK	#N/A	ACSKQIGDRCKSNCDCCGTTVTCGTIYVGGKEVNRMYGQIK	,C6	#N/A	AATTTTACAAGTTAGACTTTAAGAAGTCCTTTGAAGGGAAAGGCGACCACGGCAATAACAAGACTTGTCGCTATGATAATGATACCAAGCTTCATCGTGAAGACCTGCTGCAACGGTTATTTGGCCAAGATACGTATCTTCGTCTTCCCTTCAAAGGACTCTAAAGCAACTGAAAATGACAAGACGGAGCAGCGTATGGAAATAGTAGTTCAAGAGACGGCAAGAGCGTGCAGCAAACAGATTGGAGATAGATGCAAAAGTAATTGCGACTGTTGTGGAACGACTGTTACCTGTGGGACTATTTACGTAGGAGGAAAGGAGGTGAACCGAATGTATGGACAAATCAAGTGATAATGCAGTTCTGAACGGATAGGCAAAGGATGGAACTTCGTAAAAAAT…
>HWTX-XVIIIf5	51	MEIVVQETARACSKQIGDRCKSNCDCCGTTVTCGTIYVGGKGGEPMYGQIK	#N/A	ACSKQIGDRCKSNCDCCGTTVTCGTIYVGGKGGEPMYGQIK	,C6	#N/A	CGCAAATTTCTTTATTTCTTACAGAAATTCTTATTCATAACATGAAGAGATATCGTACAAACTAAGTGAGTTTTAGGCATTTCGCTCTCGTCAAATTGTTAGAATCAAGTTCAATCTATACGCAAAACGAGAAGCCATTTTTTACGAAGTTCCATCCTTTGCCTATTCCGTTCAGAACTGCATTATCACTTGATTTGTCCATACATTGGTTCACCTCCTTTTCCTCCTACGTAAATAGTCCCACAGGTAACAGTCGTTCCACAACAGTCGCAATTACTTTTGCATCTATCTCCAATCTGTTTGCTGCACGCTCTTGCCGTCTCTTGAACTACTATTTCCATACGCTGCTCCGTCTTGTCATTTTTCAGTTGCTTTAGAGTCCTTTGAAGGGAAGACGAA…
>HWTX-XVIIIf6	92	MIMIPSFIVKTCCNGYLAKIRIFVFPSKDSKATENDKTEQRMEIVVQETARACSKQIGDRCKSNCDCCGTTVTCGTIYVGGKGGEPMYGQIK	#N/A	ACSKQIGDRCKSNCDCCGTTVTCGTIYVGGKGGEPMYGQIK	,C6	#N/A	GTCGCTATGATAATGATACCAAGCTTCATCGTGAAGACCTGCTGCAACGGTTATTTGGCCAAGATACGTATCTTCGTCTTCCCTTCAAAGGACTCTAAAGCAACTGAAAATGACAAGACGGAGCAGCGTATGGAAATAGTAGTTCAAGAGACGGCAAGAGCGTGCAGCAAACAGATTGGAGATAGATGCAAAAGTAATTGCGACTGTTGTGGAACGACTGTTACCTGTGGGACTATTTACGTAGGAGGAAAAGGAGGTGAACCAATGTATGGACAAATCAAGTGATAATGCAGTTCTGAACGGAATAGGCAAAGGATGGAACTTCGTAAAAAATGGCTTCTCGTTTGCGTATAGATTGAACTTGATTCTAACAATTTGACGAGAGCGAAATGCCTAAAA…
>HWTX-XVIIIf7	72	MTVSLLQRTLKQLKMTRRSKRMEIVVQETARACSKQIGDRCKSNCDCCGTTVTCGTIYVGGKGGEPMYGQIK	#N/A	ACSKQIGDRCKSNCDCCGTTVTCGTIYVGGKGGEPMYGQIK	,C6	#N/A	TTATTTCTTACAGAAAATTCTTATTCATAACATGAAGAGATATCGTACAAACTAAGTGAGTTTTAGGCATTTCGCTCTCGTCAAATTGTTAGAATCAAGTTCAATCTATACGCAAAACGAGAAGCCATTTTTTTACGAAGTTCCATCCTTTGCCTATTCCGTTCAGAACTGCATTATCACTTGATTTGTCCATACATTGGTTCACCTCCTTTTCCTCCTACGTAAATAGTCCCACAGGTAACAGTCGTTCCACAACAGTCGCAATTACTTTTGCATCTATCTCCAATCTGTTTGCTGCACGCTCTTGCCGTCTCTTGAACTACTATTTCCATACGCTTGCTCCGTCTTGTCATTTTCAGTTGCTTTAGAGTCCTTTGAAGGAGCGACACGGTCATAACA…
>HWTX-XVIIIf1	90	MKLGIIIIATSLVMPWSPPSKDSKATENDKTEQRMEIVVQETARACSKQIGDRCKSNCDCCGTTVTCGTIYVGGKGGETNVWTNQVIMQF	#N/A	ACSKQIGDRCKSNCDCCGTTVTCGTIYVGGKGGETNVWTNQVIMQF	,C6	#N/A	CTTGGATGAACGCAAATTTCTTTATTTCTTACAGAAAATTCTTATTCATAACATGAAGAGATATCGTACAAACTAAGTGAGTTTTAGGCATTTCGCTCTCGTCAAATTGTTAGAATCAAGTTCAATCTATACGCAAAACGAGAAGCCATTTTTTACGAAGTTCCATCCTTTGCCTATTCCGTTCAGAACTGCATTATCACTTGATTTGTCCATACATTGGTTTCACCTCCTTTTCCTCCTACGTAAATAGTCCCACAGGTAACAGTCGTTCCACAACAGTCGCAATTACTTTTGCATCTATCTCCAATCTGTTTGCTGCACGCTCTTGCCGTCTCTTGAACTACTATTTCCATACGCTGCTCCGTCTTGTCATTTTCAGTTGCTTTAGAGTCCTTTGAA…
>HWTX-XVIIIf9	50	MEIVVQETARACSKQIGDRCKSNCDCVERLLPVGLLRRRKGGEPMYGQIK	#N/A	ACSKQIGDRCKSNCDCVERLLPVGLLRRRKGGEPMYGQIK	,C4	#N/A	CGGCAATAACAAGACTTGTCGCTATGATAATGATACCAAGCTTCATCGTGAAGACCTGCTGCAACGGTTATTGGCCAAGATACGTATCTTCGTCTTCCCTTCAAAGGACTCTAAAGCAACTGAAAATGACAAGACGGAGCAGCGTATGGAAATAGTAGTTCAAGAGACGGCAAGAGCGTGCAGCAAACAGATTGGAGATAGATGCAAAAGTAATTGCGACTGTGTGGAACGACTGTTACCTGTGGGACTATTACGTAGGAGGAAAGGAGGTGAACCAATGTATGGACAAATCAAGTGATAATGCAGTTCTGAACGGAATAGGCAAAGGATGGAACTTCGTAAAAATGGCTCTCGTTTGCGTATAGATGAACTTGATCTAACAATTGACGAGAGCG
>HWTX-XVIIIf10	47	MRQETARACSKQIGDRCKSNCDCVERLLPVGLLRRRKGGEPMYGQIK	#N/A	ACSKQIGDRCKSNCDCVERLLPVGLLRRRKGGEPMYGQIK	,C4	#N/A	ATTGCGTCAAGAGACGGCAAGAGCGTGCAGCAAACAGATTGGAGATAGATGCAAAAGTAATTGCGACTGTGTGGAACGACTGTTACCTGTGGGACTATTACGTAGGAGGAAAGGAGGTGAACCAATGTATGGACAAATCAAGTGATAATGCAGTTCTGAACGGAATAGGCAAAGGATGGAACTTCGTAAAAATGGCTTCTCGTTTGCGTATAGATTGAACTTGATTCTAACAATTGACGAGAGCGAAATGCCTAAAACTCACTTAGTTTGTACGATATCTCTTCATGTATGAATAAGAATTTCTGTAAGAAAT
>HWTX-XVIIIf11	50	MEIVVQETARACSKQIGDRCKSNCDCVNDCFLWDYLRRRKGGEPMYGQIK	#N/A	ACSKQIGDRCKSNCDCVNDCFLWDYLRRRKGGEPMYGQIK	,C5	#N/A	TTAGTTGCTTTAGAGTCCTTTGAAGGGAAGGCGACCACGGCAATAACAAGACTTGTCGCTATGATAATGATACTAAAGCTTCATCGTGAAGACCTGCTGCAACGGTTATTTGGCCAAGATACGTATCTTCGTCTTCCCTTCAAAGGACTCTAAAGCAACTAAAATGACAAGACGGAGCAGCGTATGGAAATAGTAGTTCAAGAGACGGCAAGAGCGTGCAGCAAACAGATTGGAGATAGATGCAAAAGTAATTGCGACTGTGTGAACGACTGTTTCCTGTGGGACTATTTACGTAGGAGGAAAGGAGGTGAACCAATGTATGGACAAATCAAGTGATAATGCAGTTCTAGAACGGAATAGGCAAAGGATGGAAC
>HWTX-XXVa1	59	MTREETQSLGEHEKDEEVTGSEERSCIEEWKTCENDCECCGMSTLCAASWLTDIRLNSA	#N/A	SCIEEWKTCENDCECCGMSTLCAASWLTDIRLNSA	,C6	#N/A	TTTATTGGTATGTAACAAATCAATTGAATTAATGGGTATAGCACATTATAGCCGCTTGCAATCATGTCCCAGCATTCCAGTCTGAAAGTGCGAGATTTTTAACTTGGAAATGCTCAAAAAACATCAGAATCAGTTTTCATCACTCAAATAAATTCAAAATCAGTTTTAAAAATTTGCCGAATCTGCTTTCAACTACATAAATTCAGCATCAGTTTTTTTTTTTATTTTTGCAAGATTTTATCTTGGAAACGCTTTTCTGTATAAAATGTAGAACTTTTTTAACTTTCCTCCCTCATTTCTGCAGAGTTTAATCTGATGTCCGTCAACCCACGAGGCAGCGCAAAGAGTGGACATACCGCAGCATTCACAATCATTTTCACAAGTCTTCCATTCTTCAAT…
>HWTX-XXVa2	71	MGEHEKDEEVTGSEERSCIEEWKTCENDCECCGMSTLCAASWVDGHQIKLCRNEGGKLKKFYILYRKAFPR	#N/A	SCIEEWKTCENDCECCGMSTLCAASWVDGHQIKLCRNEGGKLKKFYILYRKAFPR	,C7	#N/A	GAATTAATGGGTATAGCACATTATAGCCGCTTGCAATCATGTCCCAGCATTCCAGTCTGAAAGTGCGAGATTTTAACTGGAAATGCTCAAAAACATCAGAATCAGTTTTCATCACTCAAATAAATTCAAAATCAGTTTAAAATTGCCGAATCTGCTTTCAACTACATAAATTCAGCATCAGTTTTTTTTTATTTGCAAGATTTATCTTGGAAACGCTTTTCTGTATAAAATGTAGAACTTTTTTAACTTTCCTCCCTCATTTCTGCAGAGTTTAATCTGATGTCCGTCAACCCACGAGGCAGCGCAAAGAGTGGACATACCGCAGCATTCACAATCATTTTCACAAGTCTTCCATTCTTCAATACAGGACCGTTCCTCGGAACCCGTTACCTCTTCGTC…
>HWTX-XXVa3	66	MMEEVTGSEERSCIEEWKTCENDCECCGMSTLCAASWVDGHQIKLCRNEGGKLKKFYILYRKAFPR	#N/A	SCIEEWKTCENDCECCGMSTLCAASWVDGHQIKLCRNEGGKLKKFYILYRKAFPR	,C7	#N/A	CGGGAGCGGAAGTCCTGTGTGGGAGGACGCTGGCGAACAGGTTGAATGATGGAAGAGGTAACGGGTTCCGAGGAACGGTCCTGTATTGAAGAATGGAAGACTTGTGAAAATGATTGTGAATGCTGCGGTATGTCCACTCTTTGCGCTGCCTCGTGGGTTGACGGACATCAGATTAAACTCTGCAGAAATGAGGGAGGAAAGTTAAAAAAGTTCTACATTTTATACAGAAAAGCGTTTCCAAGATAAAATCTTGCAAAAAATAAAAAAAAACTAGATGCTGAATTTATGTAGTTGAAAGCAGATTCGGCAAATTTTTAAAACTGATTTTGAATTTATTTGAGTGATGAAAACTGATTCTGATGTTTTTTGAGCATTTCCAAGTTAAAAATCTCGCACTTT…
>HWTX-XXVa4	86	MTREETQSLGEHEKDEEVTGSEERSCIEEWKTCENDCECCGMSTLCAASWVDGHQIKLCRNEGGKLKKSSTFLYRKSVSKIKILQK	#N/A	SCIEEWKTCENDCECCGMSTLCAASWVDGHQIKLCRNEGGKLKKSSTFLYRKSVSKIKILQK	,C7	#N/A	TTAATCAGAAAAAGTTTTATTGGTATGTAACAAATCAATTGAATTAATGGGTATAGCACATTATAGCCGCTTGCAATCATGTCCCAGCATTCCAGTCTGAAAGTGCGAGATTTTTAACTTGGAAATGCTCAAAAAACATCAGAATCAGTTTTCATCACTCAAATAAATTCAAAATCAGTTTTAAAAATTTGCCGAATCTGCTTTCAACTACATAAATTCAGCATCAGTTTTTTTTTTTATTTTTGCAAGATTTTTATCTTGGAAACGCTTTTTCTGTATAAAAATGTAGAACTTTTTTTTAACTTTCCTCCCTCATTTCTGCAGAGTTTAATCTGATGTCCGTCAACCCACGAGGCAGCGCAAAGAGTGGACATACCGCAGCATTCACAATCATTTTCA…
>HWTX-XXVa5	80	MTREETQSLGEHEKDEEVTGSEERSCIEEWKTCENDCECCGMSTLCAASWVDGHQIKLCRNEGGKLKKSSTFYTEKAFPR	#N/A	SCIEEWKTCENDCECCGMSTLCAASWVDGHQIKLCRNEGGKLKKSSTFYTEKAFPR	,C7	#N/A	AGAAATTAAATGGGTATAGCACATTATAGCCGCTTGCAATCATGTCCCAGCATTCCAGTCTGAAAGTGCGAGATTTTTTAACTTGGAAATGCTCAAAAAACATCAGAATCAGTTTTTCATCACTCAAATAAATTCAAAATCAGTTTTTAAAAATTTGCCGAATCTGCTTTTCAACTACATAAATTCAGCATCAGTTTTTTTTTTTTTATTTTTTGCAAGATTTTTATCTTGGAAACGCTTTTTCTGTATAAAATGTAGAACTTTTTTTTAACTTTCCTCCCTCATTTCTGCAGAGTTTAATCTGATGTCCGTCAACCCACGAGGCAGCGCAAAGAGTGGACATACCGCAGCATTCACAATCATTTTCACAAGTCTTCCATTCTTCAATACAGGACCGTT…
>HWTX-XXVa6	85	MTREETQSLGEHEKDEEVTGSEERSCIEEWKTCENDCECCGMSTLCAASWVDGHQIKLCRNEGGKLKKSSTFYTEKRFQDKILQK	#N/A	SCIEEWKTCENDCECCGMSTLCAASWVDGHQIKLCRNEGGKLKKSSTFYTEKRFQDKILQK	,C7	#N/A	AATCAATTGAATTAATGGGTATAGCACATTATAGCCGCTTGCAATCATGTCCCAGCATTCCAGTCTGAAAGTGCGAGATTTTTTAACTTGGAAATGCTCAAAAAACATCAGAATCAGTTTTCATCACTCAAATAAATTCAAAATCAGTTTTAAAAATTTGCCGAATCTGCTTTCAACTACATAAATTCAGCATCAGTTTTTTTTTTTATTTTTGCAAGATTTTATCTTGGAAACGCTTTTCTGTATAAAATGTAGAACTTTTTTTTAACTTTCCTCCCTCATTTCTGCAGAGTTTAATCTGATGTCCGTCAACCCACGAGGCAGCGCAAAGAGTGGACATACCGCAGCATTCACAATCATTTTCACAAGTCTTCCATTCTTCAATACAGGACCGTTCCT…
>HWTX-XXVa7	114	MRRNHCITAGLCNCCLVIRQPERICPRKEMTREETQSLGEHEKDEEVTGSEERSCIEEWKTCENDCECCGMSTLCAASWVDGHQIKLCRNEGGKLKKVLHFIQKSVSKIKSCKK	#N/A	SCIEEWKTCENDCECCGMSTLCAASWVDGHQIKLCRNEGGKLKKVLHFIQKSVSKIKSCKK	,C8	#N/A	TACGGCGCATAGATTCACGCACAAAGAACCGAGTCGTGAGAGACACGGAACAACTACAGCAGAGGAAACACTCCTGAACAAAGTGTAGCTGAAATCCGTGGTAGAAGAAACTTGATTCACCATGAAACTATGCGCCGTAATCATTGCATCACTGCTGGTTTGTGTAACTGTTGCCTCGTCATCAGACAACCTGAAAGAATTTGCCCAAGAAAAGAAATGACTCGAGAAGAGACTCAAAGCTTGGGAGAACACGAGAAAGACGAAGAGGTAACGGGTTCCGAGGAACGGTCCTGTATTGAAGAATGGAAGACTTGTGAAAATGATTGTGAATGCTGCGGTATGTCCACTCTTTGCGCTGCCTCGTGGGTTGACGGACATCAGATTAAACTCTGCAGAAAT…
>HWTX-XXVa8	111	MRRNHCITAGLCNCCLVIRQPERICPRKEMTREETQSLGEHEKDEEVTGSEERSCIEEWKTCENDCECCGMSTLCAASWVDGHQIKLCRNEGGKLKSLHLYRKRFQDKILQ	#N/A	SCIEEWKTCENDCECCGMSTLCAASWVDGHQIKLCRNEGGKLKSLHLYRKRFQDKILQ	,C7	#N/A	TTGTTCCGTGTCTCTCACGAACTCGGTTCTTTGTTCGTGAGAGACACGGAACAACTTACAGCAGAGGAAACACTTCCTGAACAAAGTGTTAGCTGAAATCCGTGGTAGAAGAAACTTGATTCACCATGAAACTATGCGCCGTAATCATTGCATCACTGCTGGTTTGTGTAACTGTTGCCTCGTCATCAGACAACCTGAAAGAATTTGCCCAAGAAAAGAAATGACTCGAGAAGAGACTCAAAGCTTGGGAGAACACGAGAAAGACGAAGAGGTAACGGGTTCCGAGGAACGGTCCTGTATTGAAGAATGGAAGACTTGTGAAAATGATTGTGAATGCTGCGGTATGTCCACTCTTTGCGCTGCCTCGTGGGTTGACGGACATCAGATTAAACTCTGCAG…
>HWTX-XXVIa1	92	MRRNHCITAGLCNCCLVIRQPERICPRKEMTREETQSLGEHEKDEEVTGSEERSCIEEWKTCEMIVNAAVCPLFALPRGLTDIRLNSAEMRE	#N/A	SCIEEWKTCEMIVNAAVCPLFALPRGLTDIRLNSAEMRE	,C3	#N/A	CCTCCCTCATTTCTGCAGAGTTTAATCTGATGTCCGTCAACCCACGAGGCAGCGCAAAGAGTGGACATACCGCAGCATTCACAATCATTTCACAAGTCTTCCATTCTTCAATACAGGACCGTTCCTCGGAACCCGTTACCTCTTCGTCTTTCTCGTGTTCTCCCAAGCTTTGAGTCTCTTCTCGAGTCATTTCTTTTCTTGGGCAAATTCTTTCAGGTTGTCTGATGACGAGGCAACAGTTACACAAACCAGCAGTGATGCAATGATTACGGCGCATAGTTTCATGGTGAATCAAGTTTCTTCTACCACGGATTACAACTAACACTTAGTTCAGGAAGTGTTTCCTCTGCTGTAAGTTGTTCCGTGTCTCTCACGAACTCGGTTCTTTGTGCGTGAGAG…
>HWTX-XXVIa2	65	MTREETQSLGEHEKDEEVTGSEERSCIEEWKTCENDCDAAVCPLFALPRGLTDIRLNSAEMREES	#N/A	SCIEEWKTCENDCDAAVCPLFALPRGLTDIRLNSAEMREES	,C4	#N/A	TTAATCAGAAAAGTTTTATTGGTATGTAACAAATCAATTGAATTAATGGGTATAGCACATTATAGCCGCTTGCAATCATGTCCCAGCATTCCAGTCTGAAAGTGCGAGATTTTTAACTTGGAAATGCTCAAAAAACATCAGAATCAGTTTTCATCACTCAAATAAATTCAAAATCAGTTTTAAAAATTGCCGAATCTGCTTTCAACTACATAAATTCAGCATCAGTTTTTTTTTTATTTTGCAAGATTTTATCTTGGAAACGCTTTTTCTGTATAAAATGTAGAACTTTTTTTTAACTTTCCTCCCTCATTTCTGCAGAGTTTAATCTGATGTCCGTCAACCCACGAGGCAGCGCAAAGAGTGGACATACCGCAGCATCACAATCATTTTCACAAGTCT…
>HWTX-XXIIa1	130	MTWLLMVPLMLLSPLLQIACYRQLIAPYRRRLPDFHDPPNPGGTQVAGMLVGRNIELGVDFGDTLLTRICFCSAVLRPMPDLCIVTANVNPGSIMFLLSLLVPVPRLFGIAFSNPWLLQVSSCVYSQNWQ	#N/A	ICFCSAVLRPMPDLCIVTANVNPGSIMFLLSLLVPVPRLFGIAFSNPWLLQVSSCVYSQNWQ	,C4	#N/A	CACATCTTCTGCTGTTCTTACTCATGACATGGTTGCTCATGGTACCATTAATGCTGTTGTCACCGCTGTTACAGATTGCATGTTACAGGCAGCTAATTGCTCCATACCGAAGACGTCTACCAGACTTCCATGATCCCCCAAACCCTGGTGGGACTCAAGTTGCAGGGATGCTCGTAGGGCGCAACATAGAGCTTGGTGTCGATTTCGGAGATACCCTACTGACGAGAATCTGCTTCTGTTCCGCCGTGCTAAGGCCTATGCCCGACTTGTGCATCGTCACAGCCAACGTCAATCCTGGATCCATTATGTTTCTACTATCACTTCTCGTACCAGTGCCAAGATTGTTTGGGATCGCATTCTCAAATCCGTGGCTCCTACAAGTCTCATCTTGTGTCTATT…
>HWTX-XXIIa2	142	MTWLLMVPLMLLSPLLQIACYRQLIAPYRRRLPDFHDPPNPGGTQVAGMLVGRNIELGVDFGDTLLTRICFCSAVLRPMPDLCIVTANVNPGSIMFLLSLLVPVPRLFGIAFSNPWLLQVSSCVYSQTGNDIIADLPVLLTV	#N/A	ICFCSAVLRPMPDLCIVTANVNPGSIMFLLSLLVPVPRLFGIAFSNPWLLQVSSCVYSQTGNDIIADLPVLLTV	,C4	#N/A	CACATCTTCTGCTGTTCTTACTCATGACATGGTTGCTCATGGTACCATTAATGCTGTTGTCACCGCTGTTACAGATTGCATGTTACAGGCAGCTAATTGCTCCATACCGAAGACGTCTACCAGACTTCCATGATCCCCCAAACCCTGGTGGGACTCAAGTTGCAGGGATGCTCGTAGGGCGCAACATAGAGCTTGGTGTCGATTTCGGAGATACCCTACTGACGAGAATCTGCTTCTGTTCCGCCGTGCTAAGGCCTATGCCCGACTTGTGCATCGTCACAGCCAACGTCAATCCTGGATCCATTATGTTTCTACTATCACTTCTCGTACCAGTGCCAAGATTGTTTGGGATCGCATTCTCAAATCCGTGGCTCCTACAAGTCTCATCTTGTGTCTATT…
>HWTX-XXIVa1	144	MVCAIRRLLSLLSSSGFLVQFCWVPGHVSIRGNDLADVAAKSVSSPGVTRHPLFFRDFYSIICSFIRQTWQTIWDAQVHNKLHRLKPSLGLWQSSLRSNRRHEVVAARLRIGNSHLTHRYLLCGEEAPVCALCNTSLTVRHLLS	#N/A	ICSFIRQTWQTIWDAQVHNKLHRLKPSLGLWQSSLRSNRRHEVVAARLRIGNSHLTHRYLLCGEEAPVCALCNTSLTVRHLLS	,C4	#N/A	AAAGAAAGAAGATGACGCACAGTGAGCGATGTATTACACAAAGCACAAACAGGAGCTTCTTCACCACACAGCAAGTAACGATGAGTAAGATGAGAGTTGCCAATGCGGAGGCGTGCCGCCACAACCTCGTGACGACGATTGGAGCGCAGACTCGACTGCCAAAGACCAAGTGAAGGCTTCAACCGATGCAACTTGTTATGTACTTGTGCATCCCAGATTGTCTGCCACGTCTGTCGGATGAAGGAACAAATAATGGAATAGAAATCACGAAAGAAAAGAGGGTGGCGAGTGACACCAGGGGAAGAAACAGACTTAGCGGCAACATCGGCCAGGTCATTGCCCCGAATACTAACGTGACCAGGAACCCAGCAGAACTGGACCAGAAAACCAGAAGAAGAC…
>HWTX-XXIVa2	144	MVCATRRLLRLLSSSGFLVQFCWVPGHVGIRGNDLADVASKSVSSLGVTPHPLFFRDFYSIICSFIRQTWQTVWDAQVHNKLHQLKPSLGLWQSSLRSNRRQEVVLARLRIGHCHLTHRYLLCGEEAPVCALCNTSLTVRHLLF	#N/A	ICSFIRQTWQTVWDAQVHNKLHQLKPSLGLWQSSLRSNRRQEVVLARLRIGHCHLTHRYLLCGEEAPVCALCNTSLTVRHLLF	,C5	#N/A	GTATTCTTGAGTGCCCTTCAGGCCTTGTGTTCTGCGGTGTGTTGGGAGCATCCCATGGTCTGTGCTACTCGTCGTTTGCTTCGTTTGTTGTCTTCTTCTGGTTTTCTGGTCCAGTTCTGCTGGGTTCCTGGTCATGTTGGTATTCGGGGCAATGACCTGGCCGATGTTGCCTCTAAGTCTGTTTCTTCCCTTGGTGTCACTCCCCACCCTCTTTTCTTTCGTGATTTCTATTCCATTATTTGTTCCTTCATCCGACAGACGTGGCAGACAGTCTGGGATGCACAAGTACATAACAAGTTGCATCAGTTGAAGCCTTCACTTGGTCTTTGGCAGTCGAGTCTGCGTTCCAATCGTCGTCAGGAGGTTGTGCTGGCACGCCTCCGCATTGGCCACTGTCAT…
>HWTX-XXIVa3	145	MVCATRRLLRLLSSGFLVQFCWVPGHVGIRGNDLADVAAKSASSLGVTRHPLFFRDFYSIICSFVRQTWQTVWDAQVHNKLHQLKPSLDLWQSSLRSNRRQEVVLARLRIGHCLLTHRYLLCGEEAPVCAFCNTSLTVRHLLFLC	#N/A	ICSFVRQTWQTVWDAQVHNKLHQLKPSLDLWQSSLRSNRRQEVVLARLRIGHCLLTHRYLLCGEEAPVCAFCNTSLTVRHLLFLC	,C6	#N/A	GTGGATTCTTTGAGTGCCCTTCAGGCTTTGTGTTCTGCGGTATGTTGGGAGCATCCTATGGTCTGTGCTACTCGTCGTTTGCTCCGTTTGTTGTCTTCTGGTTTTCTGGTCCAGTTCTGCTGGGTTCCTGGTCACGTTGGTATTCGGGGCAATGACCTGGCCGATGTTGCCGCTAAGTCTGCTTCTTCGCTTGGTGTCACTCGCCACCCTCTTTTCTTTCGTGATTTCTATTCCATTATTTGTTCCTTCGTCCGACAGACGTGGCAGACAGTCTGGGATGCACAAGTACATAACAAGTTGCATCAGTTGAAGCCTTCACTTGATCTTTGGCAGTCGAGTCTGCGTTCCAATCGTCGTCAGGAGGTTGTGCTGGCACGCCTCCGCATTGGCCACTGTCTT…
>HWTX-XXIVa4	143	MVCATRRLLSLLSSGFLVQFCWVPGHVGIRGNDLADVAAKSASSLGVTRHPLFFRDFYSIICSFVRQTWQTVWDAQVHNKLHQLKPSLGLWQPSLRSNRRQEVVLARLRIGHCLLTHRYLLCGEEAPVCAFCNTSLTVRHLFL	#N/A	ICSFVRQTWQTVWDAQVHNKLHQLKPSLGLWQPSLRSNRRQEVVLARLRIGHCLLTHRYLLCGEEAPVCAFCNTSLTVRHLFL	,C5	#N/A	CCCTTCAGGCCTTGTGTTCTGCGGTGTGTTGGGAGCATCCTATGGTCTGTGCTACTCGTCGTTTGCTCAGTTTGTTGTCTTCTGGTTTTCTGGTCCAGTTCTGCTGGGTTCCTGGTCATGTTGGTATTCGGGGCAATGACCTGGCCGATGTTGCCGCTAAGTCTGCTTCTTCGCTTGGTGTCACTCGCCACCCTCTTTTCTTTCGTGATTTCTATTCCATTATTTGTTCCTTCGTCCGACAGACGTGGCAGACAGTCTGGGATGCACAAGTACATAACAAGTTGCATCAGTTGAAGCCTTCACTTGGTCTTTGGCAGCCGAGTCTGCGTTCCAATCGTCGTCAGGAAGTTGTGCTGGCACGCCTCCGCATTGGCCACTGTCTTCTTACTCATCGTTACT…
>HWTX-XXIVb1	143	MVCVSRHLLHLLSSSGFLVHFCWVPGHFGIRGSDLADVAAMSVSSLGVTPHPLSFRDFYSIICSFVRQTWQTVWDAQVHNKLHQLKPSLGLWQSSLRSNRRQEVVLARLHIGHCRLTHRTCCVVKKLLFVLCVIHRSLCVILL	#N/A	ICSFVRQTWQTVWDAQVHNKLHQLKPSLGLWQSSLRSNRRQEVVLARLHIGHCRLTHRTCCVVKKLLFVLCVIHRSLCVILL	,C6	#N/A	GTTGGGAGTATCTTATGGTCTGTGTTTCTCGTCATTTGCTCCATTTGTTGTCTTCTTCTGGTTTTCTGGTCCACTTCTGCTGGGTTCCTGGTCATTTTGGTATTCGGGGCAGTGACCTGGCTGATGTTGCCGCTATGTCTGTTTCTTCGCTTGGTGTCACTCCCCACCCTCTTTCCTTTCGTGATTTCTATTCCATTATTTGTTCCTTCGTCCGACAGACGTGGCAGACAGTCTGGGATGCACAAGTACATAACAAGTTGCATCAGTTGAAGCCTTCACTTGGTCTTTGGCAGTCGAGTCTGCGTTCCAATCGTCGTCAGGAGGTTGTGCTGGCACGTCTCCACATTGGCCACTGTCGTCTTACTCATCGTACTTGCTGTGTGGTGAAGAAGCTCCTGT…
>HWTX-XXIVb2	148	MVCVSRHLLHLLSSSGFLVHFCWVPGHFGIRGSDLADVAAMSVSSLGVTPHPLSFRDFYSIICSFVRQTWQTVWDAQVHNKLHQLKPSLGLWQSSLRSNRRQEVVLARLHIGHCRLTHRYLLCGEELLFVLCVIHRSLCVIFSSLSPF	#N/A	ICSFVRQTWQTVWDAQVHNKLHQLKPSLGLWQSSLRSNRRQEVVLARLHIGHCRLTHRYLLCGEELLFVLCVIHRSLCVIFSSLSPF	,C5	#N/A	GTTGGGAGTATCTTATGGTCTGTGTTTCTCGTCATTTGCTCCATTTGTTGTCTTCTTCTGGTTTTCTGGTCCACTTCTGCTGGGTTCCTGGTCATTTTGGTATTCGGGGCAGTGACCTGGCTGATGTTGCCGCTATGTCTGTTTCTTCGCTTGGTGTCACTCCCCACCCTCTTTCCTTTCGTGATTTCTATTCCATTATTTGTTCCTTCGTCCGACAGACGTGGCAGACAGTCTGGGATGCACAAGTACATAACAAGTTGCATCAGTTGAAGCCTTCACTTGGTCTTTGGCAGTCGAGTCTGCGTTCCAATCGTCGTCAGGAGGTTGTGCTGGCACGTCTCCACATTGGCCACTGTCGTCTTACTCATCGTTACTTGCTGTGTGGTGAAGAGCTCCTGT…
>HWTX-XXIVb3	136	MVCATRRLIRLLSSSGFLVQFCWVPGHVGIRGNDLADVAAKSASSLGVTRHPLFFRDFYSIICSFVRQTWQTVWDAQVHNKLHQLKPSLGLWQSSLRSNRRQEVVLARLRIGHCHLPHRYLLCGEEAPVCALCNTL	#N/A	ICSFVRQTWQTVWDAQVHNKLHQLKPSLGLWQSSLRSNRRQEVVLARLRIGHCHLPHRYLLCGEEAPVCALCNTL	,C5	#N/A	GCAATGTATTACACAAAGCACAAACAGGAGCTTCTTCACCACACAGCAAGTAACGATGAGGAAGATGACAGTGGCCAATGCGGAGGCGTGCCAGCACAACCTCCTGACGACGATTGGAACGCAGACTCGACTGCCAAAGACCAAGTGAAGGCTTCAACTGATGCAACTTGTTATGTACTTGTGCATCCCAGACTGTCTGCCACGTCTGTCGGACGAAGGAACAAATAATGGAATAGAAATCACGAAAGAAAAGAGGGTGGCGAGTGACACCAAGCGAAGAAGCAGACTTAGCGGCAACATCGGCCAGGTCATTGCCCCGAATACCAACGTGACCAGGAACCCAGCAGAACTGGACCAGAAAACCAGAAGAAGACAACAAACGGATCAAACGACGAGTAG…
>HWTX-XXIVb4	139	MVLCYSSFAPFVVFFWFLVQFCWVPGHVGIRGNDLADVAAKSASSLGVTRHPLFFRDFYSIICSFVRQTWQTVWDAQVHNKLHQLKPSLGLWQSSLRSNRRQEVVLARLRIGHCLLTHRYLLCGEEAPVCAFCNTSLTV	#N/A	ICSFVRQTWQTVWDAQVHNKLHQLKPSLGLWQSSLRSNRRQEVVLARLRIGHCLLTHRYLLCGEEAPVCAFCNTSLTV	,C5	#N/A	CGCACAGTGAGCGATGTATTACAAAAAGCACAAACAGGAGCTTCTTCACCACACAGCAAGTAACGATGAGTAAGAAGACAGTGGCCAATGCGGAGGCGTGCCAGCACAACCTCCTGACGACGATTGGAACGCAGACTCGACTGCCAAAGACCAAGTGAAGGCTTCAACTGATGCAACTTGTTATGTACTTGTGCATCCCAGACTGTCTGCCACGTCTGTCGGACGAAGGAACAAATAATGGAATAGAAATCACGAAAGAAAAGAGGGTGGCGAGTGACACCAAGCGAAGAAGCAGACTTAGCGGCAACATCGGCCAGGTCATTGCCCCGAATACCAACGTGACCAGGAACCCAGCAGAACTGGACCAGAAACCAGAAGAAGACAACAAACGGAGCAAAC…
>HWTX-XXIVb5	132	MVCATRRLLRLLSSSGFLVMFCWVPGHVGIRGNDLADVAAKSVSSLGITPHPLFFRDFYSIICSFVRQTWQTVWDAQVNNKLHQLKPSLGLWQSSLRSNRRQVLCWHTSALATVVLLIVTCCVVRSSCLCFA	#N/A	ICSFVRQTWQTVWDAQVNNKLHQLKPSLGLWQSSLRSNRRQVLCWHTSALATVVLLIVTCCVVRSSCLCFA	,C6	#N/A	ATCATGCTGTGGTTTTATGTGGATTCTTTAAGTGCCCTTCAGGCCTTGTGTTCTGCGGTGTGTTGGTAGTATCCTATGGTCTGTGCTACTCGTCGTTTGCTCCGTTTGTTGTCTTCTTCTGGTTTTCTGGTCATGTTCTGCTGGGTTCCTGGTCATGTTGGTATTCGGGGCAATGACCTGGCCGATGTTGCCGCTAAGTCTGTTTCTTCGCTTGGTATCACTCCCCACCCTCTCTTCTTTCGCGATTTCTATTCCATTATTTGTTCCTTCGTCCGACAGACGTGGCAGACAGTCTGGGATGCACAAGTAAATAACAAGTTGCATCAGCTGAAGCCTTCACTTGGTCTTTGGCAGTCGAGTCTGCGTTCCAATCGTCGTCAGGTGTTGTGCTGGCACACC…
>HWTX-XIXa1	90	MKLSSFAIALVGILFVSVPLFAEDENKDAMNSFLASNPSDEEISSDLESERDCAKEGEVCGWGDICCDLKNYYCPTEFVPVARNTSRTCH	#N/A	DCAKEGEVCGWGDICCDLKNYYCPTEFVPVARNTSRTCH	,C6	#N/A	TGTAAACCAAAGGACATTATCACGAAGAACGAAGTTTAAAATCCATCCACTGAAAATTCCAGATTTACGGGTACGGGAATTTTTTCTTTCAGAATTCTTCAGTCGCTGCGGCCCCTGTACTTTTCACAATAAGGAATGAATGCCATTGGGCAATCTAAGCCGTGGCAGCACTTGCTTCCCCATCCACAGACTTCGCCCTCTTTTGCGCAGTTTTCTGTTAGTGGCACGTACGGCTTGTATTTCTTGCAACGGGGACGAATTCCGTTGGGCAGTAATAATTTTTCAGGTCGCAGCAGATATCTCCCCAGCCACAAACTTCGCCTTCTTTTGCGCAGTCTCTTTCCGATTCTAAGTCGCTCGAGATCTCCTCATCTGACGGATTTGAGGCAAGAAAGCTGT…
>HWTX-XIXa2	90	MKLSSFAIALVGILFVSVPLFAEDENEDSMNSFLASNPSDEEISSDLESERDCAKEGEVCSWGKKCCDLDNFTAQWNSFPIARNTSRTCQ	#N/A	DCAKEGEVCSWGKKCCDLDNFTAQWNSFPIARNTSRTCQ	,C5	#N/A	AAGCATACATTTATTAAAATTACTATGCTTTGCTTCTACGGACCAAAGCTAGTTATCTACCGCAATTCCAAACCTTACACAGTGAATATAGTGTAAACCAAAGGACATTATCACGAAGACCGAAGTTTGAAATCCATCCACTGAAAATACCAGATTCACGCGTACGGGAATTTCTTCTTTCAGAATTCTTCAGTCGTTGCGGCCCCTGTACTTTTCACAATAAGGAATGAATGCCAATGGGCAATCTAAGCCGTGACAGCACTTGCTTCCCCATCCACAGACTTCGCCCTCTTTTGCGCAGTTTGTTGTTACTGGCACGTACGGCTTGTATTTCTTGCAATGGGGAATGAATTCCATTGGGCAGTAAAATTATCCAGGTCGCAGCATTTCTTTCCCCAG…
>HWTX-XXa3	111	MKLSNFAVVLVGILFVSVPLFAEDENEDSMNSFLASNPSDEEISSDLESERDCAKEGEVCSWGKKCCDLDNFYCPMEFIPHCKKYKPYVPVTTNCAKEGEVCGWGSKCCHG	#N/A	DCAKEGEVCSWGKKCCDLDNFYCPMEFIPHCKKYKPYVPVTTNCAKEGEVCGWGSKCCHG	,C10	#N/A	AAACAAGCATACATTTATTAAAAATTACTATGCTTTGCTTCTACGGACCAAAGCTAGTTATCTACCGCAATCAAATCTTTTCCTGCTGTTGTCCACTTGCTTCATTCGGATCCTCTTGCGCCAAGTAGACAACGCGATGAAACTTTCAAATTTTGCCGTAGTACTGGTAGGAATTCTGTTCGTCAGCGTTCCGCTGTTTGCAGAGGACGAAAATGAAGATTCCATGAACAGCTTTCTTGCCTCAAATCCGTCAGATGAGGAGATCTCGAGCGACTTAGAATCGGAAAGAGACTGCGCAAAAGAAGGCGAAGTTTGTAGCTGGGGAAAGAAATGCTGCGACCTGGATAATTTTTACTGCCCAATGGAATTCATTCCCCATTGCAAGAAATACAAGCCGTA…
>HWTX-XXa2	133	MKLSNLSVVLVGILFVSVPLFAEDENEDSMNSFLASNPSDEEISSDLESERDCAKEGEVCSWGKKCCDLDKFYCPMEFIPHCKKYKPYVPVTTNCAKEGEVCGWGSKCCHGLDCPLAFIPIVKSTGAATTEEF	#N/A	DCAKEGEVCSWGKKCCDLDKFYCPMEFIPHCKKYKPYVPVTTNCAKEGEVCGWGSKCCHGLDCPLAFIPIVKSTGAATTEEF	,C11	#N/A	AGTGAATATAGTGTAAACCAAAGGACATTATCACGAAGACCGAAGTTTGAAATCCATCCACTGAAAATACCAGATTCACGCGTACGGGAATTTCTTCTTTCAGAATTCTTCAGTCGTTGCGGCCCCTGTACTTTTCACAATAGGAATGAATGCCAATGGGCAATCTAAGCCGTGACAGCACTTGCTTCCCCATCCACAGACTTCGCCCTCTTTTGCGCAGTTTGTTGTTACTGGCACGTACGGCTTGTATTTCTTGCAATGGGGAATGAATTCCATTGGGCAGTAAAACTTATCCAGGTCGCAGCATTTCTTTCCCCAGCTACAAACTTCGCCTTCTTTTGCGCAGTCTCTTTCCGATTCTAAGTCGCTCGAGATCTCCTCATCTGACGGATTTGAGGC…
>HWTX-XXa1	132	MKLSNFAVVLVGILFVSVPLFAEDENEDSMNSFLASNPSDEEISSDLESERDCAKEGEVCSWGKKCCDLDNFYCPMEFIPHCKKYKPYVPVTTNCAKEGEVCGWGSKCCHGLDCHGIHSYCEKYRAATTEEF	#N/A	DCAKEGEVCSWGKKCCDLDNFYCPMEFIPHCKKYKPYVPVTTNCAKEGEVCGWGSKCCHGLDCHGIHSYCEKYRAATTEEF	,C12	#N/A	CATTTATTAAAAATTACTATGCTTTGCTTCTACGGACCAAAGCTAGTTATCTACCGCAATCAAATCTTTTCCTGCTGTTGTCCACTTGCTTCATTCGGATCCTCTTGCGCCAAGTAGACAACGCGATGAAACTTTCAAATTTTGCCGTAGTACTGGTAGGAATTTTGTTCGTCAGCGTTCCGCTGTTTGCAGAGGACGAAAATGAAGATTCCATGAACAGCTTTCTTGCCTCAAATCCGTCAGATGAGGAGATCTCGAGCGACTTAGAATCGGAAAGAGACTGCGCAAAAGAAGGCGAAGTTTGTAGCTGGGGAAAGAAATGCTGCGACCTGGATAATTTTTACTGCCCAATGGAATTCATTCCCCATTGCAAGAAATACAAGCCGTACGTCCCAGTAA…
>HWTX-XXa4	182	MKLSNFAVVLVGILFVSVPLFAEDENEDSMNSFLASNPSDEEISSDLESERDCAKEGEVCSWGKKCCDLDNFYCPMEFIPHCKKYKPYVPVTTNCAKEGEVCGWGSKCCHGLDCPLAFIPYCESTGPQRLKNSERRNSRTRESGIFSGWISNFGLRDNVLWFTLYSLCKVWNCGR	#N/A	DCAKEGEVCSWGKKCCDLDNFYCPMEFIPHCKKYKPYVPVTTNCAKEGEVCGWGSKCCHGLDCPLAFIPYCESTGPQRLKNSERRNSRTRESGIFSGWISNFGLRDNVLWFTLYSLCKVWNCGR	,C14	#N/A	TTAAACAAGCACACATTTATTAAAAATAACTAAGCTTTGCTTCTACGAACCAAAGCTAATTATCTGACGCAATTCCAAACCTAACACTGTGAATATAATGTAAACCAAAGGACATTATCACGAAGAACGAAGTTTAAAATCCATCCACTGAAAATTCCAGATTTACGGGTACGGGAATTTTTCTTTCAGAATTCTTCAGTCGCTGCGGCCCCTGTACTTTTCACAATAAGGAATGAATGCCATTGGGCAATCTAAGCCGTGGCAGCACTTGCTTCCCCATCCACAGACTTCGCCCTCTTTTGCGCAGTTTTCTGTTAGTGGCACGTACGGCTTGTATTTCTTGCAACGGGGAACGAATTCCGTTGGCAGTAATAATTATCCAGGTCGCAGCATATCTCT…
>HWTX-XXIa1	93	MLATFIVLFVPIFRNPLCCFQCQVYGHSVRSCRGIAICARCAQPGHNATDCTAPALCVNCKGCHPAFSRDCPNGRKKRNSACQDIGRTLLFGS	#N/A	GIAICARCAQPGHNATDCTAPALCVNCKGCHPAFSRDCPNGRKKRNSACQDIGRTLLFGS	,C8	#N/A	GCTTCCAAATAGGAGAGTCCGTCCAATGTCTTGACACGCTGAATTTCTTTTCTTCCTTCCATTTGGGCAGTCACGAGAAAAGGCTGGGTGGCAACCCTTGCAGTTGACACAAAGAGCAGGAGCAGTACAGTCAGTAGCATTATGACCAGGTTGAGCACACCGTGCACAAATAGCGATGCCACGGCAAGATCGAACTGAGTGACCATAGACTTGACACTGAAAACAGCAAAGAGGATTTCGGAATATAGGGACGAACAGAACAATGAAGGTAGCCAGCATGGATGGCAGAAGGAAGGGTTAGGTGTACCGAAGGTCAGAATGACGGTACGGAAGGAACCAACACTCCATCACGACGGAAATTAATACGGCGGGCAGCCACCACACCTTGAGATTGAGTTC…
>HWTX-XXIa2	89	MLATFVALFVPIFRILFAVFQCQVYGHSVRSCRGTAICARCAQPGHNATDCTAPALCVNCKGCHPAFSRDCPNGRRKDIQRVRQSTDFP	#N/A	GTAICARCAQPGHNATDCTAPALCVNCKGCHPAFSRDCPNGRRKDIQRVRQSTDFP	,C7	#N/A	GATTGATTGTACTGAAGAGGAACTAGTCTCTGAACTCCAATCTCAAGGTGTGGTGGCTGCCCGCCGTATTATTTTCCGTCGTGATGGAGTGTTGGTTCCTTCCCGTACCGTCATTCTGACCTTCGGTACACCTACCCTTCCTTCTGCCATACATGCTGGCTACCTTCGTTGCTCTGTTCGTCCCTATATTCCGAATCCTCTTCGCTGTTTTTCAGTGTCAAGTCTATGGTCACTCGGTTCGATCTTGCCGTGGCACCGCTATTTGTGCACGGTGCGCTCAACCTGGTCATAATGCTACTGACTGTACTGCTCCTGCTCTTTGTGTCAACTGCAAGGGTTGCCACCCGGCCTTTTCTCGTGACTGCCCAAATGGAAGGAGAAAAGACATACAGCGTGTCA…
>HWTX-XXIa3	137	MLATFVALSVPIFRILFAVFQCQVYGHSVRSCRGTAICARCAQPGHIATDCTAPALCVNCKGCHPAFSRDCPKWKEEKDIQRVKTIDGLSYFEARRKVVPPAPSKSYASAVHSFVSQGSQTDISVPPAALFSVAQRF	#N/A	GTAICARCAQPGHIATDCTAPALCVNCKGCHPAFSRDCPKWKEEKDIQRVKTIDGLSYFEARRKVVPPAPSKSYASAVHSFVSQGSQTDISVPPAALFSVAQRF	,C7	#N/A	TGTCATTCTGACCTTCGGTACACCTACCCTTCCTTCTGCCATACATGCTGGCTACCTTCGTTGCTCTGTCCGTCCCTATATTCCGAATCCTCTTCGCTGTTTTTCAGTGTCAAGTCTATGGTCACTCGGTTCGATCTTGCCGTGGCACTGCTATTTGTGCACGGTGTGCTCAACCTGGTCATATTGCTACTGACTGTACTGCTCCTGCTCTTTGTGTCAACTGCAAGGGTTGCCACCCAGCCTTTTCTCGTGACTGCCCAAAATGGAAGGAAGAAAAGGACATCCAGCGTGTCAAGACAATCGACGGACTTTCCTACTTTGAAGCTCGTCGTAAGGTGGTACCGCCAGCTCCCTCCAAATCCTATGCATCGGCTGTTCATTCCTTTGTCTCACAGGGCT…
>HWTX-XXIa4	148	MLATLVVLFVPIFRILFVCFQCQVYGHSVRSCRGTAICARCAQPGHNATDCTAPALCVNCKGCHPAFSRDCPKWKEEKEIQRVKTLDGLSYLEARRKLIPPVSTKPSYTAAVKSFVTQGSQTDISVPPAAPFSVAQRFILPPTATAST	#N/A	GTAICARCAQPGHNATDCTAPALCVNCKGCHPAFSRDCPKWKEEKEIQRVKTLDGLSYLEARRKLIPPVSTKPSYTAAVKSFVTQGSQTDISVPPAAPFSVAQRFILPPTATAST	,C7	#N/A	GGTAGATGCAGTGGCAGTTGGAGGTAATATGAAGCGTTGAGCAACAGAGAAGGGAGCAGCTGGTGGAACAGAGATATCCGTCTGAGATCCTTGGGTGACGAAGGATTTAACAGCTGCTGTATAGGAAGGTTTGGTGGAAACTGGGGGAATTAGTTTACGTCGAGCTTCCAAATAGGAGAGTCCGTCCAATGTCTTGACACGCTGAATTTCTTTTTCTTCCTTCCATTTTGGGCAGTCACGAGAAAAGGCTGGGTGGCAACCCTTGCAGTTGACACAAAGAGCAGGAGCAGTACAGTCAGTAGCATTATGACCAGGTTGAGCACACCGTGCACAAATAGCGGTGCCACGGCAAGATCGAACTGAGTGACCATAGACTTGACACTGAAAACAGACAAAGAG…
>HWTX-XXIa5	162	MATFVALFVPIFRILFAVFQCQVYGHSVRSCRGTAICARCAQPGHNATDSTAPALCVNCKGCHPAFSRDCPKWKEEKDIQRVKTIDGLSYFEARRKVVPPAPSKSYASAVHSFVSQGSQTDISVPPAALFSVAQRFILTTASTSTTTASTSTTTRTLPPRPP	#N/A	GTAICARCAQPGHNATDSTAPALCVNCKGCHPAFSRDCPKWKEEKDIQRVKTIDGLSYFEARRKVVPPAPSKSYASAVHSFVSQGSQTDISVPPAALFSVAQRFILTTASTSTTTASTSTTTRTLPPRPP	,C6	#N/A	GCTGGCTACCTTCGTTGCTCTGTTCGTCCCTATATTCCGAATCCTCTTCGCTGTTTTTCAGTGTCAAGTCTATGGTCACTCGGTTCGATCTTGCCGTGGCACCGCTATTTGTGCACGGTGCGCTCAACCTGGTCATAATGCTACTGACAGTACTGCTCCTGCTCTTTGTGTCAACTGCAAGGGTTGCCACCCAGCCTTTTCTCGTGACTGCCCAAAATGGAAGGAAGAAAAAGACATACAGCGTGTCAAGACAATCGACGGACTTTCCTACTTTGAAGCTCGTCGTAAGGTGGTACCGCCAGCTCCCTCCAAATCCTATGCATCGGCTGTTCATTCCTTTGTCTCACAGGGCTCACAGACCGATATCTCTGTTCCTCCAGCTGCTCTCTTCTCTGTCGC…
>HWTX-XXIIIa1	60	MIVLGGMAFSGTSMVVSCVVICPCSLKVSCRIAGLECVLGPPFLPTFHRRRVSHRVLFCQ	#N/A	ICPCSLKVSCRIAGLECVLGPPFLPTFHRRRVSHRVLFCQ	,C5	#N/A	CGTTCCTCTATTGACCATCTTCTTCGTCTTGAGACGTCCATCCGTGAGGCCTTTGTTCGGCGTCAACACTTGGTTTCTGTCTTCTTTGACCTGGAGAAAGCTTATGATCGTGCTTGGAGGTATGGCATTCTCCGGGACCTCCATGGTTGTGTCTTGCGTGGTAATCTGCCCTTGTTCATTGAAGGTTTCTTGCAGAATTGCCGGTTTAGAGTGCGTGTTGGGTCCACCCTTTCTTCCTACTTTCCACAGGAGGAGGGTGTCCCACAGGGTTCTGTTTTGTCAGTGACACTTTTTTATCCTTCGTATCAATGACATTTTTTCGCAGCTTCCTCTGACTGTACGTGCCACTGGATTCGTTGATGATCTTCAGATTTTTTGTCTTCTGTGAATATGGGGTTG…
>HWTX-XXIIIa2	60	MIVLGGMAFSGTSMVVACVVICPCSLKVSCRIAGLECVSGPPFLPTFHRRRVSHRVLFCQ	#N/A	ICPCSLKVSCRIAGLECVSGPPFLPTFHRRRVSHRVLFCQ	,C5	#N/A	GTTCGGCGTCAACACTTGGTTTCTGTCTTCTTTGACCTGGAGAAAGCTTATGATCGTGCTTGGAGGTATGGCATTCTCCGGGACCTCCATGGTTGTGGCTTGCGTGGTAATCTGCCCTTGTTCATTGAAGGTCTCTTGCAGAATCGCCGGTTTAGAGTGCGTGTCGGGTCCACCCTTTCTTCCTACTTTCCACAGGAGGAGGGTGTCCCACAGGGTTCTGTTTTGTCAGTGACACTTTTTATCCTTCGTATCAATGACATTTTTCGTCAGCTTCCTCTGACTGTACGTGCCACTGGATTCGTTGACGATCTTCAGATTTTTGTTCTTCTGTGAATATGGGTTGGCTGAACGACAGCTTCAATCTGCCATTTCCAAAATCTCTTCCTGGACGTTACGTAA…
>HWTX-XXIIIa3	60	MIVLGGMAFSVTSMVVACVVICPCSLKVSCRIAGLECVSGPPFLPTLHRRRVSHRVQFCQ	#N/A	ICPCSLKVSCRIAGLECVSGPPFLPTLHRRRVSHRVQFCQ	,C5	#N/A	TGAGACATCCATCCGTGAGGCCTTTGTTCGGCGTCAACACTTGGTTTCTGTCTTCTTTGACCTGGAGAAAGCTTATGATCGTGCTTGGAGGTATGGCATTCTCCGTGACCTCCATGGTTGTGGCTTGCGTGGTAATCTGCCCTTGTTCATTGAAGGTTTCTTGCAGAATCGCCGGTTTAGAGTGCGTGTCGGGTCCACCCTTTCTTCCTACTTTGCACAGGAGGAGGGTGTCGCACAGGGTTCAGTTTTGTCAGTGACACTTTTTATCCTTCGTATCAATGACATTTTTCGCAGCTTCCTCTGACTGTACGTGCCACTGGATTCGTTGATGATCTTCAGATTTTTTGTCTTCTGTGAATGT
>HWTX-XXIIIa4	60	MIVLGGVAFSVTSMVVACVVICPCSLKVSCRIAGLECVSGPPLLPTFHRRRVSHRVLFCW	#N/A	ICPCSLKVSCRIAGLECVSGPPLLPTFHRRRVSHRVLFCW	,C5	#N/A	CGGCCGATTGCTTTAACTAGCTTGTTTGTGCAAGCTCTTGGAACGAATGGTTAATGCTCGTCTGATGTGGTTCTTGGAGACTAATAAGATTTTGTCTCCCCATCAGTGTGGTTTCCGCCATCATCGTTCCTCTATTGACCATCTTCTTCGTCTTGAGACGTCCATCCGTGAGGCCTTTGTTCGGCTTCAACACTTGGTTTCTGTCTTCTTTGACCTGGAGAAAGCTTATGATCGTGCTTGGAGGTGTGGCATTCTCCGTGACCTCCATGGTTGTGGCTTGCGTGGTAATCTGCCCTTGTTCATTGAAGGTTTCTTGCAGAATCGCCGGTTTAGAGTGCGTGTCGGGTCCACCCTTACTTCCTACTTTCCACAGGAGGAGGGTGTCCCACAGGGTTCTGT…
>HWTX-XIII	77	MKYAIVLCVIVIVVTVVRATHLKDDESGKEFEPLNLREERKCKPNGQKCESPAECCSMACSSDKSCEEVEHTHLHFG	>HWTX-XIII	KCKPNGQKCESPAECCSMACSSDKSCEEVEHTHLHFG	,C6	#N/A	CCTCACGTGGCACCCTATCAAATGCATTTGTTGACTTAGAGAAGGCATTTGATAGGGTGCCACGTGAGGTTGTGGAGTGGGCTTTGAGGAAGTCTGGTGTGGACGAGTGGATAGTCAGGACTGTGATGGCAATGTACACAAATGCACGAACAGCAGTGAGGACTGCTTGTGGTGACAGTGAGAGTTTTGATGTGAAGGTTGGGTTACACCAAGGACCCGATTTCCCAGCTTGAAGATGAAGTACGCCATTGTTCTCTGTGTCATAGTGATTGTGGTCACCGTTGTTAGAGCTACTCATCTAAAAGATGACGAGTCTGGGAAGGAATTTGAGCCTTTGAATCTTCGAGAGGAGAGGAAATGCAAACCCAATGGCCAAAAATGCGAAAGCCCAGCCGAATG…
